# Supplementary material for: Pan-cancer clinicopathological and genomic characteristics of peritoneal metastasis
Source: NPJ Precis Oncol. 2025 Dec 13;10:34. doi: 10.1038/s41698-025-01227-7 (PMC12820284; doi:10.1038/s41698-025-01227-7)
Supplement: Supplementary file 2 — Supplementary Data 1 [file 41698_2025_1227_MOESM2_ESM.xlsx]

## Sheet: Index
Supplemental tables
Supplemental table 1. Dissemination pattern of PM patients across 50 cancer subtypes
Supplemental table 2. Result of multivariable logistic regression evaluating odd ratios of PM occurrence across 50 cancer subtype
Supplemental table 3. Association between cancer subtypes and overall survival: a multivariable Cox regression analysis..
Supplemental table 4. Risk genes of PM in a pan-cancer multivariable logistic regression model.
Supplemental table 5. Risk genes carrying hotspot mutations in a pan-cancer multivariable logistic regression model.
Supplemental table 6. Risk genes of PM in a pan-cancer multivariable logistic regression model incorporating CNA.
Supplemental table 7. Risk genes of PM for each cancer subtypes.
Supplemental table 8. gene list of 10 pathways.
Supplemental table 9. Mutated pathway gene ratio and sample ratio comparison between PM and nonPM groups.
Supplemental table 10. Differential enrichment of mutated pathways in PM versus non-PM samples.
Supplemental table 11. Differential enrichment of mutated pathways in PM versus non-PM samples of CHORD set.
Supplemental table 12. DeepSig result of each cancer subtype.

## Sheet: supplemental Table 1 disseminat
Organ.System	Subtype.Abbreviation	Lung	Pleura	Mediastinum	Liver	Biliary.tract	Intra.Abdominal	Bowel	CNS.Brain	Bone	PNS	Adrenal.Gland	Kidney	Bladder.UT	Female.Genital	Ovary	Male.Genital	Skin	Head.and.Neck	Breast
Breast	IDC HR+HER2+	4	3	1	9	2	13	1	7	10	4	2	1	2	3	3	0	2	0	1
Breast	IDC HR+HER2-	66	50	10	105	20	119	16	45	107	33	21	10	9	23	25	0	33	1	11
Breast	IDC HR-HER2+	5	3	1	4	1	7	1	4	4	0	1	0	0	0	0	0	3	0	0
Breast	IDC TN	13	15	2	21	6	25	4	8	19	4	6	2	1	2	1	0	11	1	5
Breast	ILC HR+HER2-	11	22	4	40	19	83	26	21	70	21	6	1	16	20	28	0	20	2	7
Core GI	ANSC	9	3	0	13	3	17	8	2	4	0	0	0	6	4	0	4	2	0	0
Core GI	APAD	20	16	1	84	65	158	113	2	15	1	6	3	37	58	56	4	12	1	0
Core GI	CRC HM	15	4	0	30	11	75	23	2	10	4	6	0	6	7	2	4	0	0	0
Core GI	CRC MSS	641	110	16	921	190	1192	405	64	262	69	93	32	164	183	191	76	68	11	5
Core GI	ESCA	59	27	8	93	54	151	9	13	54	13	27	5	3	1	1	4	9	4	0
Core GI	GINET	4	2	0	25	0	32	2	1	9	1	0	0	1	2	1	0	4	0	0
Core GI	GIST	16	14	2	76	31	119	42	3	15	3	3	4	13	12	6	3	4	1	0
Core GI	SBS	13	4	1	26	15	50	24	0	7	1	2	1	5	4	7	5	4	0	1
Core GI	STAD	36	23	4	90	46	185	58	7	43	6	19	2	21	19	36	3	7	2	1
Developmental GI Tract	CHOL extra	16	4	1	28	18	48	12	0	7	0	1	0	0	1	1	0	1	0	0
Developmental GI Tract	CHOL intra	50	6	1	95	25	118	5	6	48	10	13	6	3	1	2	0	5	0	3
Developmental GI Tract	GBC	19	5	0	68	32	88	29	1	12	2	3	1	3	10	8	0	4	0	0
Developmental GI Tract	HCC	20	2	0	19	6	34	5	3	5	2	6	2	0	0	1	0	0	0	0
Developmental GI Tract	PAAD	246	55	5	466	277	687	248	9	126	13	89	36	22	38	36	2	16	1	4
Developmental GI Tract	PANET	4	0	0	37	6	37	2	0	11	0	2	1	0	0	1	0	0	0	0
Endocrine	THPA	2	1	0	0	1	3	0	2	2	1	1	0	0	0	0	0	1	1	0
Endocrine	THPD	9	6	5	8	4	9	1	5	9	1	3	1	1	1	0	0	2	2	0
Genitourinary	BLCA	41	12	3	47	13	120	43	7	51	10	12	16	59	16	5	26	5	0	4
Genitourinary	CCRCC	69	28	4	45	37	90	24	20	48	17	38	23	2	5	1	2	7	1	1
Genitourinary	PRAD	32	8	1	60	8	146	40	19	121	47	23	7	59	0	0	48	3	2	0
Genitourinary	TGCT SEM	12	1	2	8	1	26	2	2	3	0	4	7	4	0	0	6	1	0	0
Genitourinary	TGCT non-SEM	38	17	10	25	8	53	6	12	12	2	5	11	6	0	0	12	2	1	0
Genitourinary	UTUC	10	3	2	16	8	33	4	3	12	2	6	8	14	1	0	4	2	0	0
Gynecologic	CCOV	20	7	3	35	19	59	28	3	11	2	7	5	21	35	11	0	6	0	2
Gynecologic	CESC	11	7	2	18	3	26	11	2	10	5	3	4	12	16	5	0	1	0	0
Gynecologic	HGSOC	157	186	22	537	407	868	657	49	95	19	57	64	352	668	197	0	92	5	24
Gynecologic	LGSOC	10	15	1	31	26	60	43	0	11	1	2	2	20	38	8	0	6	1	3
Gynecologic	UCEC CSRC	34	16	1	61	23	113	53	5	19	5	6	4	29	80	40	0	3	0	1
Gynecologic	UCEC ENDO	50	12	2	69	13	124	54	8	28	7	7	8	36	75	35	0	12	0	1
Gynecologic	UCEC HM	13	3	0	16	4	61	22	2	13	3	1	0	19	39	13	0	0	1	0
Gynecologic	UCEC SEROUS	46	26	2	91	37	172	75	12	33	4	11	7	43	106	50	0	8	1	2
Head and Neck	ACYC	7	7	1	6	2	7	0	2	7	3	4	3	0	0	0	0	2	0	0
Head and Neck	HNSC	18	8	2	14	5	24	4	2	17	5	4	5	0	0	0	0	5	4	1
Skin	CSCC	1	0	0	1	0	1	0	0	0	0	1	0	0	0	0	0	1	0	0
Skin	MUCM	17	5	1	23	13	27	9	11	13	7	5	1	0	2	1	1	2	3	1
Skin	SKCM	104	27	9	74	51	130	51	73	73	29	49	32	9	5	3	4	48	3	8
Skin	UM	21	5	1	28	10	29	3	7	16	8	5	5	0	0	1	0	7	1	1
Soft Tissue	SARC LMS	76	24	2	63	29	109	57	17	35	12	14	19	27	40	18	1	16	2	1
Soft Tissue	SARC LS	22	10	2	18	21	51	35	0	9	2	15	26	14	2	1	3	1	0	0
Soft Tissue	SARC UPSMFS	15	10	2	10	7	22	12	2	13	3	2	8	2	0	0	2	2	0	0
Thoracic	LNET	1	1	0	7	0	10	0	1	6	1	1	0	0	0	0	0	0	0	0
Thoracic	LUAD	174	172	49	137	59	258	29	121	186	55	85	27	11	10	5	2	17	7	7
Thoracic	LUSC	21	10	2	13	8	25	4	8	17	7	11	6	4	2	1	0	3	1	1
Thoracic	PLMESO	15	12	7	10	1	24	3	0	5	0	3	0	0	1	0	0	0	1	0
Thoracic	SCLC	13	10	8	17	10	24	0	14	18	6	13	5	0	0	0	1	2	0	1

## Sheet: supplemental Table 2 logModelOR
subtype	Estimate	Std. Error	z value	Pr(>|z|)	FDR	OR	up	low
(Intercept)	-1.76118	0.412854	-4.26586	1.9913e-05	4.04294e-05	0.171842	0.259675	0.113718
subtypeANSC	1.87173	0.483016	3.87508	0.000106591	0.000198378	6.4995	10.5354	4.00967
subtypeAPAD	5.31498	0.47528	11.1828	4.9483e-29	1.65768e-27	203.361	327.099	126.432
subtypeBLCA	1.75453	0.4049	4.33323	1.46939e-05	3.17578e-05	5.78071	8.66616	3.85598
subtypeCCOV	3.97849	0.473331	8.4053	4.26781e-17	4.08491e-16	53.4361	85.7828	33.2866
subtypeCCRCC	1.97639	0.410071	4.81962	1.4383e-06	3.56912e-06	7.21662	10.8749	4.78897
subtypeCESC	2.14394	0.459693	4.66385	3.10345e-06	7.35461e-06	8.53299	13.5127	5.38839
subtypeCHOL extra	2.8699	0.438615	6.54309	6.02603e-11	2.5234e-10	17.6352	27.3444	11.3734
subtypeCHOL intra	2.37157	0.407269	5.82311	5.77627e-09	1.79071e-08	10.7142	16.1003	7.12993
subtypeCRC HM	2.96629	0.484315	6.12471	9.08464e-10	3.3815e-09	19.4197	31.5195	11.9649
subtypeCRC MSS	2.74047	0.392426	6.9834	2.88121e-12	1.48493e-11	15.4942	22.9403	10.4651
subtypeCSCC	-0.794207	1.08493	-0.732032	0.464149	0.508411	0.451939	1.3374	0.152721
subtypeESCA	2.35041	0.403841	5.82014	5.87995e-09	1.79071e-08	10.4899	15.7093	7.00461
subtypeGBC	3.34388	0.424863	7.87048	3.53273e-15	2.62992e-14	28.3288	43.3255	18.523
subtypeGINET	1.99217	0.444351	4.48333	7.34867e-06	1.6412e-05	7.33143	11.4332	4.70121
subtypeGIST	3.04999	0.414048	7.36627	1.75463e-13	1.06873e-12	21.1151	31.9457	13.9565
subtypeHCC	1.885	0.438849	4.29532	1.74438e-05	3.65229e-05	6.58636	10.2149	4.24674
subtypeHGSOC	5.25089	0.408468	12.8551	8.05242e-38	5.39512e-36	190.737	286.965	126.776
subtypeHNSC	0.332263	0.444359	0.747737	0.454619	0.507658	1.39412	2.17412	0.893959
subtypeIDC HR-HER2+	0.313514	0.557485	0.562372	0.573862	0.597193	1.36822	2.3893	0.78351
subtypeIDC HR+HER2-	0.782619	0.403328	1.9404	0.0523306	0.0815384	2.18719	3.27379	1.46125
subtypeIDC HR+HER2+	0.112622	0.486876	0.231315	0.81707	0.81707	1.11921	1.8212	0.687802
subtypeIDC TN	0.547628	0.446173	1.22739	0.219676	0.268015	1.72915	2.70148	1.10678
subtypeILC HR+HER2-	2.10551	0.413581	5.09093	3.56305e-07	9.54897e-07	8.2113	12.4173	5.42995
subtypeLGSOC	4.73733	0.530999	8.92153	4.59878e-19	6.16236e-18	114.129	194.091	67.1096
subtypeLNET	0.689118	0.515938	1.33566	0.181661	0.238652	1.99196	3.33695	1.18908
subtypeLUAD	0.584316	0.396071	1.47528	0.140137	0.19977	1.79376	2.66549	1.20713
subtypeLUSC	0.351209	0.442577	0.793555	0.427455	0.489425	1.42078	2.21176	0.912682
subtypeMUCM	1.69055	0.449658	3.75964	0.00017016	0.000308128	5.42247	8.50122	3.4587
subtypePAAD	2.86002	0.394158	7.25602	3.98632e-13	2.2257e-12	17.4619	25.8984	11.7737
subtypePANET	1.45261	0.4363	3.32939	0.000870352	0.00149522	4.27428	6.61219	2.76299
subtypePLMESO	1.20485	0.448873	2.68418	0.00727086	0.0121787	3.33627	5.22642	2.1297
subtypePRAD	0.812141	0.400793	2.02634	0.0427302	0.0681649	2.25273	3.36334	1.50885
subtypeSARC LMS	2.68604	0.413816	6.49091	8.53182e-11	3.36254e-10	14.6735	22.1948	9.70097
subtypeSARC LS	2.96051	0.437113	6.77288	1.26243e-11	6.04161e-11	19.3079	29.8931	12.4709
subtypeSARC UPSMFS	1.1363	0.455391	2.49522	0.012588	0.0205706	3.11522	4.91205	1.97567
subtypeSBS	3.37742	0.451208	7.48528	7.13947e-14	4.78344e-13	29.295	45.9991	18.6567
subtypeSCLC	0.567383	0.44693	1.26951	0.204258	0.259214	1.76365	2.75747	1.12801
subtypeSKCM	1.58743	0.403787	3.93136	8.44656e-05	0.000161691	4.89118	7.32447	3.26626
subtypeSTAD	3.90975	0.415676	9.40575	5.16606e-21	8.65316e-20	49.8862	75.5973	32.9196
subtypeTGCT non-SEM	2.19318	0.432797	5.06745	4.0318e-07	1.03896e-06	8.96364	13.818	5.81464
subtypeTGCT SEM	2.93561	0.498939	5.8837	4.01192e-09	1.41473e-08	18.833	31.0174	11.4349
subtypeTHPA	-1.30162	0.700187	-1.85897	0.063032	0.0959806	0.27209	0.548024	0.13509
subtypeTHPD	0.377723	0.523368	0.721715	0.470469	0.508411	1.45896	2.46229	0.864464
subtypeUCEC CSRC	3.6267	0.425161	8.53017	1.4613e-17	1.63179e-16	37.5884	57.5041	24.5702
subtypeUCEC ENDO	2.76258	0.409887	6.73986	1.58537e-11	7.08132e-11	15.8407	23.8663	10.5138
subtypeUCEC HM	2.58171	0.474408	5.44196	5.26969e-08	1.53508e-07	13.2197	21.2449	8.22602
subtypeUCEC SEROUS	4.03161	0.419119	9.61925	6.63155e-22	1.48105e-20	56.3515	85.6892	37.0582
subtypeUM	2.42651	0.457104	5.30844	1.10566e-07	3.08664e-07	11.3193	17.8787	7.16641
subtypeUTUC	1.8393	0.439583	4.1842	2.86173e-05	5.63929e-05	6.29216	9.76581	4.05407
panelIMPACT410	-0.109183	0.0746889	-1.46183	0.143787	0.200703	0.896567	0.966094	0.832043
panelIMPACT468	-0.416936	0.0715706	-5.82552	5.69367e-09	1.79071e-08	0.659063	0.707962	0.613542
FGA	0.399457	0.106988	3.73368	0.000188704	0.000332714	1.49102	1.65938	1.33973
MSIIndeterminate	0.161712	0.127604	1.26729	0.20505	0.259214	1.17552	1.33551	1.0347
MSIInstable	0.12865	0.23209	0.554311	0.579366	0.597193	1.13729	1.43439	0.90173
MSIStable	-0.095264	0.0709834	-1.34206	0.179576	0.238652	0.909133	0.976012	0.846837
TMB	-0.00219461	0.00133433	-1.64473	0.100025	0.145689	0.997808	0.99914	0.996477
sexMale	-0.0590285	0.0438707	-1.34551	0.178461	0.238652	0.94268	0.984957	0.902218
age	-0.0125323	0.00157347	-7.96476	1.65538e-15	1.38638e-14	0.987546	0.989101	0.985993
raceBlack or african american	0.0624936	0.101031	0.618557	0.536208	0.570253	1.06449	1.17765	0.962195
raceNative american-am ind/alaska	0.359558	0.456578	0.787505	0.430986	0.489425	1.4327	2.26174	0.907537
raceNative hawaiian or pacific isl	-1.7657	1.43963	-1.22649	0.220012	0.268015	0.171067	0.721756	0.0405457
raceNo value entered	-1.31447	0.28216	-4.65862	3.18334e-06	7.35461e-06	0.268615	0.356181	0.202577
raceOther	-0.0745093	0.140131	-0.53171	0.594927	0.603941	0.928199	1.06782	0.806831
racePt refused to answer	-0.145415	0.121026	-1.20153	0.229547	0.273698	0.864663	0.975905	0.766101
raceUnknown	-0.596857	0.349268	-1.70888	0.087473	0.130238	0.550539	0.780681	0.388243
raceWhite	-0.0882157	0.073941	-1.19306	0.232848	0.273698	0.915563	0.985827	0.850308

## Sheet: sup Table 3 multiCOX
organ	subtype	total	pm	npm	HR	conf.low	conf.high	pvalue	FDR
Breast	ILC HR+HER2-	371	83	288	1.75036	1.08964	2.81172	0.0206146	0.0955553
Breast	IDC HR-HER2+	113	7	106	1.71574	0.555624	5.29812	0.348029	0.652865
Breast	IDC HR+HER2+	247	13	234	1.61921	0.596506	4.39531	0.3442	0.652865
Breast	IDC HR+HER2-	1458	119	1339	1.32713	1.02326	1.72122	0.0328988	0.110486
Breast	IDC TN	338	25	313	1.00644	0.606131	1.67112	0.980207	0.998914
Core GI	CRC HM	351	75	276	1.99878	0.814694	4.90383	0.130432	0.315588
Core GI	CRC MSS	3186	1192	1994	1.52145	1.32755	1.74367	1.60662e-09	8.03308e-08
Core GI	ANSC	84	17	67	1.49035	0.582933	3.81029	0.404776	0.652865
Core GI	SBS	94	50	44	1.44011	0.624151	3.3228	0.392558	0.652865
Core GI	ESCA	529	151	378	1.39356	1.04856	1.85207	0.0222122	0.0955553
Core GI	GIST	390	119	271	1.37219	0.703623	2.676	0.353164	0.652865
Core GI	STAD	296	185	111	1.10458	0.753557	1.61912	0.610205	0.890468
Core GI	APAD	193	158	35	0.7957	0.3002	2.10906	0.645869	0.890468
Core GI	GINET	117	32	85	0.506061	0.235782	1.08616	0.0804882	0.23673
Developmental GI Tract	GBC	169	88	81	1.77256	1.04684	3.0014	0.0331458	0.110486
Developmental GI Tract	CHOL extra	115	48	67	1.34201	0.743778	2.4214	0.32861	0.652865
Developmental GI Tract	PAAD	1760	687	1073	1.18065	1.02367	1.3617	0.0225282	0.0955553
Developmental GI Tract	CHOL intra	385	118	267	1.07709	0.789737	1.469	0.639032	0.890468
Developmental GI Tract	HCC	201	34	167	1.0604	0.644231	1.74542	0.817582	0.977941
Developmental GI Tract	PANET	182	37	145	1.02288	0.449769	2.32627	0.956963	0.998914
Endocrine	THPD	129	9	120	1.90346	0.65895	5.49841	0.234324	0.532555
Endocrine	THPA	283	3	280	5.06274e-09	0	#NUM!	0.998914	0.998914
Genitourinary	TGCT SEM	75	26	49	2625675456527070	3.22916e+08	2.13497e+22	1.22302e-05	0.000305755
Genitourinary	BLCA	949	120	829	1.15676	0.838169	1.59645	0.375643	0.652865
Genitourinary	UTUC	193	33	160	1.13828	0.610831	2.12117	0.683408	0.890468
Genitourinary	PRAD	1951	146	1805	0.971655	0.756911	1.24732	0.82147	0.977941
Genitourinary	CCRCC	412	90	322	0.514541	0.331872	0.797754	0.00297941	0.0248284
Genitourinary	TGCT non-SEM	149	53	96	0.119028	0.0307211	0.461169	0.00206996	0.0206996
Gynecologic	LGSOC	70	60	10	3.95824e+08	0	#NUM!	0.998707	0.998914
Gynecologic	CCOV	95	59	36	2.5299	0.876191	7.30479	0.0862249	0.239514
Gynecologic	UCEC SEROUS	287	172	115	1.78884	1.07467	2.97759	0.025288	0.0972617
Gynecologic	CESC	102	26	76	1.60356	0.538849	4.77203	0.396048	0.652865
Gynecologic	UCEC ENDO	561	124	437	1.05853	0.595357	1.88204	0.846387	0.984171
Gynecologic	HGSOC	989	868	121	0.985292	0.552958	1.75565	0.959905	0.998914
Gynecologic	UCEC CSRC	192	113	79	0.956821	0.512312	1.78701	0.889854	0.998914
Gynecologic	UCEC HM	268	61	207	0.275158	0.0947411	0.799146	0.0176861	0.0955553
Head and Neck	HNSC	397	24	373	1.11533	0.670061	1.8565	0.674588	0.890468
Head and Neck	ACYC	136	7	129	0.796441	0.255723	2.48048	0.694565	0.890468
Skin	MUCM	171	27	144	2.53716	1.2344	5.21485	0.0113145	0.0808177
Skin	SKCM	856	130	726	0.821662	0.561103	1.20322	0.312809	0.652865
Skin	UM	102	29	73	0.474453	0.179579	1.25352	0.132547	0.315588
Skin	CSCC	104	1	103	2.77494e-08	0	#NUM!	0.997871	0.998914
Soft Tissue	SARC UPSMFS	183	22	161	2.57291	1.13963	5.80878	0.0229333	0.0955553
Soft Tissue	SARC LMS	260	109	151	2.5399	1.51821	4.24914	0.000384878	0.00641463
Soft Tissue	SARC LS	122	51	71	1.42928	0.546237	3.73986	0.46674	0.729282
Thoracic	SCLC	313	24	289	2.33825	1.37496	3.97641	0.00171646	0.0206996
Thoracic	PLMESO	216	24	192	1.66	0.91165	3.02264	0.0974266	0.256386
Thoracic	LNET	107	10	97	1.23227	0.445594	3.40777	0.687369	0.890468
Thoracic	LUAD	3972	258	3714	1.16576	0.984829	1.37994	0.0746973	0.233429
Thoracic	LUSC	532	25	507	1.10234	0.631982	1.92278	0.731392	0.91424

## Sheet: sup Table 4 pancancerrisk genes
variable	coeffient	s.e	zvalue	pvalue	BH_p	OR	low	up
ABL1	-0.234483	0.215791	-1.08662	0.277205	0.69428	0.79098	0.637454	0.981482
AC004906.3	-10.7015	535.411	-0.0199874	0.984053	0.999731	2.25112e-05	6.7031e-238	7.55998e+227
AC008738.1	0.075647	1.49702	0.0505317	0.959699	0.999731	1.07858	0.241382	4.81949
ACVR1	0.0337701	0.293024	0.115247	0.908249	0.992755	1.03435	0.771627	1.38652
AGO2	0.461813	0.239366	1.92932	0.0536911	0.375048	1.58695	1.24913	2.01613
AKT1	0.339242	0.1829	1.8548	0.0636245	0.409841	1.40388	1.16923	1.68563
AKT2	0.137782	0.313313	0.439758	0.660113	0.921958	1.14773	0.839011	1.57003
AKT3	-0.390147	0.286644	-1.36108	0.173488	0.591509	0.676958	0.508245	0.901674
ALK	-0.143465	0.148505	-0.966061	0.334014	0.727769	0.866351	0.746791	1.00505
ALOX12B	-0.667281	0.292257	-2.2832	0.0224186	0.240327	0.513102	0.38307	0.687273
AMER1	-0.0476974	0.141891	-0.336154	0.736755	0.947811	0.953422	0.827299	1.09877
ANKRD11	0.151886	0.154765	0.981403	0.326394	0.725824	1.16403	0.997126	1.35887
APC	-0.0981615	0.0861869	-1.13894	0.254729	0.675915	0.906503	0.831646	0.988097
AR	-0.133952	0.151937	-0.881625	0.37798	0.77922	0.874632	0.751346	1.01815
ARAF	0.0115201	0.234635	0.0490979	0.960841	0.999731	1.01159	0.800023	1.2791
ARID1A	-0.10028	0.0836177	-1.19927	0.230425	0.65004	0.904584	0.832021	0.983476
ARID1B	0.128333	0.135782	0.94514	0.344588	0.732932	1.13693	0.992579	1.30228
ARID2	-0.0355462	0.136551	-0.260315	0.794621	0.953232	0.965078	0.841898	1.10628
ARID5B	-0.0599691	0.205371	-0.292004	0.770284	0.953232	0.941794	0.766945	1.1565
ASXL1	0.155012	0.155792	0.994993	0.31974	0.725824	1.16767	0.99922	1.36452
ASXL2	0.137683	0.186596	0.737865	0.460597	0.852652	1.14761	0.952263	1.38303
ATM	0.19396	0.100904	1.92222	0.0545779	0.375048	1.21405	1.09752	1.34294
ATR	0.00505087	0.152867	0.033041	0.973642	0.999731	1.00506	0.86259	1.17107
ATRX	0.0067713	0.124009	0.0546032	0.956455	0.999731	1.00679	0.889374	1.13972
AURKA	0.520724	0.307066	1.6958	0.0899234	0.463451	1.68325	1.2382	2.28826
AURKB	-0.359845	0.428144	-0.840477	0.400641	0.795347	0.697784	0.454758	1.07069
AXIN1	-0.114542	0.210362	-0.544502	0.586096	0.902722	0.891774	0.722597	1.10056
AXIN2	-0.28444	0.180263	-1.57792	0.114584	0.53261	0.752436	0.628322	0.901066
AXL	0.300924	0.188018	1.60051	0.109486	0.526034	1.35111	1.11953	1.63059
B2M	0.273597	0.221846	1.23327	0.217475	0.647021	1.31468	1.05311	1.64123
BABAM1	0.716526	0.440302	1.62735	0.103663	0.52418	2.04731	1.31814	3.17983
BAP1	0.0539998	0.155404	0.347479	0.728231	0.945245	1.05548	0.903567	1.23294
BARD1	-0.225784	0.257109	-0.878162	0.379856	0.780087	0.797891	0.616996	1.03182
BBC3	-0.477411	0.477661	-0.999477	0.317564	0.725824	0.620387	0.384784	1.00025
BCL10	-0.557901	0.512712	-1.08814	0.276535	0.69428	0.572409	0.342798	0.955817
BCL2	-0.248313	0.594967	-0.417356	0.676418	0.928822	0.780116	0.430297	1.41433
BCL2L1	-1.00264	0.727836	-1.37757	0.168337	0.585902	0.366909	0.1772	0.75972
BCL2L11	-0.163287	0.460919	-0.354264	0.723141	0.945245	0.849347	0.535686	1.34667
BCL6	-0.609504	0.297483	-2.04887	0.0404748	0.321796	0.54362	0.403739	0.731966
BCOR	-0.0132869	0.139805	-0.0950386	0.924284	0.994812	0.986801	0.858051	1.13487
BIRC3	0.262362	0.296451	0.885008	0.376152	0.778446	1.3	0.966485	1.74859
BLM	-0.0572768	0.210135	-0.272572	0.785183	0.953232	0.944333	0.765358	1.16516
BMPR1A	0.08973	0.271089	0.330999	0.740646	0.947811	1.09388	0.834136	1.4345
BRAF	0.088764	0.108453	0.818456	0.413097	0.803815	1.09282	0.980504	1.21801
BRCA1	0.0764889	0.161247	0.474358	0.635245	0.921958	1.07949	0.918734	1.26837
BRCA2	0.104118	0.123458	0.843344	0.399036	0.795347	1.10973	0.980845	1.25555
BRD4	0.0844811	0.184614	0.457608	0.647234	0.921958	1.08815	0.904717	1.30878
BRIP1	0.207107	0.209402	0.989042	0.322642	0.725824	1.23011	0.997708	1.51666
BTK	-0.227892	0.256023	-0.890123	0.3734	0.778446	0.79621	0.616366	1.02853
CALR	-0.430178	0.370997	-1.15952	0.246246	0.666604	0.650394	0.448801	0.942537
CARD11	-0.341408	0.156212	-2.18555	0.0288488	0.266603	0.710769	0.607976	0.830941
CARM1	-0.282639	0.346652	-0.815339	0.414878	0.803815	0.753792	0.532969	1.06611
CASP8	-0.289904	0.209497	-1.38381	0.166417	0.585902	0.748335	0.606894	0.922741
CBFB	-0.942118	0.377035	-2.49875	0.0124631	0.148449	0.389801	0.267362	0.568313
CBL	-0.088843	0.224573	-0.395608	0.692394	0.936518	0.914989	0.730946	1.14537
CCND1	0.311602	0.288042	1.0818	0.279343	0.69428	1.36561	1.02384	1.82147
CCND2	-0.623699	0.358808	-1.73825	0.0821662	0.457284	0.535958	0.374371	0.767289
CCND3	0.534725	0.439609	1.21637	0.223845	0.64836	1.70698	1.09979	2.6494
CCNE1	0.189739	0.346182	0.54809	0.58363	0.902542	1.20893	0.85518	1.70902
CD274	0.242061	0.47052	0.514455	0.606934	0.908607	1.27387	0.795759	2.03925
CD276	-0.623485	0.420292	-1.48346	0.137953	0.55954	0.536073	0.352122	0.81612
CD79A	0.123076	0.360495	0.341408	0.732797	0.947515	1.13097	0.788661	1.62186
CD79B	-0.632415	0.501338	-1.26145	0.207145	0.634087	0.531307	0.321823	0.87715
CDC42	-1.48308	0.724731	-2.04639	0.0407184	0.321796	0.226938	0.109941	0.468439
CDC73	-0.00441203	0.274041	-0.0160999	0.987155	0.999731	0.995598	0.756954	1.30948
CDH1	0.241101	0.158927	1.51705	0.129253	0.545511	1.27265	1.08564	1.49187
CDK12	0.196643	0.170582	1.15278	0.249001	0.667323	1.21731	1.0264	1.44372
CDK4	0.0929869	0.366976	0.253387	0.799969	0.954974	1.09745	0.760341	1.58401
CDK6	0.191561	0.436147	0.439212	0.660508	0.921958	1.21114	0.783029	1.87331
CDK8	-0.0894725	0.276472	-0.323622	0.746224	0.947811	0.914413	0.693541	1.20563
CDKN1A	0.0953358	0.268283	0.355355	0.722324	0.945245	1.10003	0.841182	1.43853
CDKN1B	0.0264	0.258402	0.102166	0.918625	0.992755	1.02675	0.792944	1.3295
CDKN2A	0.00618144	0.100545	0.0614795	0.950977	0.999731	1.0062	0.909952	1.11263
CDKN2Ap14ARF	0.749468	0.983695	0.761891	0.446125	0.844957	2.11587	0.791183	5.65852
CDKN2Ap16INK4A	0.413765	0.645911	0.640591	0.521789	0.870973	1.5125	0.79283	2.88544
CDKN2B	-0.0113752	0.434005	-0.0262098	0.97909	0.999731	0.988689	0.640581	1.52597
CDKN2C	-0.363622	0.462461	-0.786277	0.431705	0.826407	0.695154	0.437761	1.10389
CEBPA	-0.0434821	0.390059	-0.111476	0.911239	0.992755	0.95745	0.64821	1.41422
CENPA	0.0899928	0.609264	0.147708	0.882574	0.983146	1.09417	0.594954	2.01226
CHEK1	0.144372	0.306143	0.471582	0.637225	0.921958	1.15531	0.850636	1.56912
CHEK2	0.0262839	0.244303	0.107587	0.914323	0.992755	1.02663	0.80411	1.31073
CIC	-0.241428	0.163417	-1.47738	0.139575	0.55954	0.785505	0.66708	0.924954
CREBBP	-0.0173714	0.13053	-0.133083	0.894127	0.985753	0.982779	0.862516	1.11981
CRKL	0.273358	0.497027	0.549987	0.582329	0.902542	1.31437	0.79958	2.1606
CRLF2	-0.0720733	0.430371	-0.167468	0.867002	0.979035	0.930463	0.60505	1.43089
CSDE1	0.13508	0.267119	0.505691	0.613074	0.908607	1.14463	0.876306	1.49511
CSF1R	0.136457	0.214598	0.635874	0.524859	0.870973	1.14621	0.924834	1.42057
CSF3R	0.293618	0.231242	1.26974	0.204176	0.634087	1.34127	1.06436	1.69022
CTCF	-0.0114053	0.170838	-0.0667609	0.946772	0.999731	0.98866	0.833399	1.17284
CTD_2561B21.3	-11.3959	535.414	-0.0212844	0.983019	0.999731	1.1241e-05	3.3384e-238	3.78505e+227
CTLA4	-0.100438	0.356299	-0.281893	0.778025	0.953232	0.904441	0.633347	1.29157
CTNNB1	0.0526537	0.115694	0.45511	0.64903	0.921958	1.05406	0.938905	1.18335
CUL3	0.178605	0.232981	0.766609	0.443314	0.842611	1.19555	0.947076	1.50921
CXCR4	-0.486188	0.474358	-1.02494	0.305392	0.721102	0.614966	0.382684	0.98824
CYLD	-0.0471301	0.299409	-0.15741	0.874922	0.979035	0.953963	0.707131	1.28696
CYSLTR2	-0.305424	0.426971	-0.715327	0.474407	0.863798	0.736811	0.480756	1.12924
DAXX	-0.0442039	0.218464	-0.202339	0.839652	0.967487	0.956759	0.768997	1.19037
DCUN1D1	0.533157	0.397479	1.34135	0.179807	0.59687	1.7043	1.14531	2.53612
DDR2	-0.130652	0.217669	-0.600233	0.548351	0.885199	0.877523	0.705872	1.09092
DICER1	0.0420935	0.179442	0.234579	0.814535	0.95954	1.04299	0.871666	1.24799
DIS3	-0.293912	0.248825	-1.1812	0.237523	0.65611	0.745342	0.581155	0.955914
DNAJB1	-0.191325	0.366549	-0.521963	0.601696	0.906054	0.825864	0.572425	1.19151
DNMT1	0.327509	0.187485	1.74686	0.0806621	0.455104	1.38751	1.1503	1.67363
DNMT3A	-0.101971	0.199549	-0.511004	0.609348	0.908607	0.903056	0.739693	1.1025
DNMT3B	-0.0523397	0.217735	-0.240383	0.810033	0.956519	0.949006	0.763323	1.17986
DOT1L	0.16584	0.168498	0.984225	0.325005	0.725824	1.18038	0.997346	1.39702
DROSHA	-0.166686	0.23613	-0.705907	0.480246	0.863798	0.846466	0.668435	1.07191
DUSP4	0.608349	0.419003	1.4519	0.146531	0.55954	1.8374	1.20846	2.79366
E2F3	-0.532477	0.377555	-1.41033	0.158443	0.577724	0.587149	0.402511	0.856482
EED	0.221513	0.371675	0.595986	0.551184	0.885199	1.24796	0.860569	1.80975
EGFL7	0.216423	0.465605	0.464821	0.64206	0.921958	1.24163	0.779438	1.97788
EGFR	0.141975	0.127261	1.11562	0.264585	0.688434	1.15255	1.01482	1.30897
EIF1AX	-0.0546222	0.296	-0.184534	0.853594	0.973461	0.946843	0.70425	1.273
EIF4A2	-0.0551787	0.324981	-0.169791	0.865175	0.979035	0.946316	0.683752	1.30971
EIF4E	-0.718998	0.611817	-1.17519	0.239921	0.65611	0.48724	0.264262	0.898363
ELF3	-0.431224	0.201369	-2.14147	0.0322365	0.29286	0.649713	0.531213	0.794648
EP300	0.0592154	0.13729	0.431317	0.666238	0.925138	1.061	0.924896	1.21714
EPAS1	-0.0316797	0.310247	-0.102111	0.918668	0.992755	0.968817	0.7104	1.32124
EPCAM	0.130958	0.443564	0.295241	0.76781	0.953232	1.13992	0.731538	1.77628
EPHA3	0.0257358	0.137858	0.186683	0.851909	0.973461	1.02607	0.893935	1.17774
EPHA5	-0.195542	0.143445	-1.36319	0.172824	0.591509	0.822389	0.712492	0.949237
EPHA7	0.102559	0.164657	0.622864	0.533374	0.876958	1.108	0.939791	1.30632
EPHB1	-0.150577	0.152958	-0.984437	0.324901	0.725824	0.860211	0.738204	1.00238
ERBB2	0.0490218	0.128347	0.381947	0.702501	0.938589	1.05024	0.923739	1.19407
ERBB3	-0.0457401	0.138562	-0.330107	0.741319	0.947811	0.95529	0.831685	1.09727
ERBB4	0.00726983	0.130316	0.0557863	0.955512	0.999731	1.0073	0.884223	1.1475
ERCC2	-0.295599	0.226847	-1.30308	0.192548	0.622472	0.744086	0.593068	0.933558
ERCC3	0.491946	0.242525	2.02843	0.0425159	0.32573	1.6355	1.28328	2.08438
ERCC4	-0.129688	0.259307	-0.500133	0.616981	0.911025	0.878369	0.677738	1.13839
ERCC5	0.130503	0.209134	0.624018	0.532616	0.876958	1.1394	0.924381	1.40444
ERF	-0.163718	0.287364	-0.569723	0.568866	0.899446	0.848982	0.636939	1.13162
ERG	0.0981507	0.242484	0.404772	0.685645	0.930395	1.10313	0.865599	1.40584
ERRFI1	0.43036	0.278749	1.5439	0.122613	0.53586	1.53781	1.16371	2.03218
ESR1	0.526405	0.156865	3.35579	0.000791378	0.0136832	1.69284	1.44707	1.98034
ETV1	0.317017	0.233987	1.35485	0.175466	0.591509	1.37303	1.08657	1.73499
ETV6	0.13679	0.253498	0.539608	0.589468	0.902728	1.14659	0.889844	1.47741
EZH1	0.414579	0.352672	1.17554	0.23978	0.65611	1.51373	1.06386	2.15384
EZH2	-0.220806	0.260685	-0.84702	0.396984	0.795347	0.801873	0.617862	1.04069
FAM175A	-0.803116	0.432128	-1.85851	0.063096	0.409841	0.447931	0.290764	0.690052
FAM46C	0.373034	0.310968	1.19959	0.230298	0.65004	1.45213	1.06403	1.98179
FAM58A	0.172242	0.483248	0.356426	0.721522	0.945245	1.18797	0.73271	1.92609
FANCA	0.0473824	0.184173	0.257272	0.796969	0.953517	1.04852	0.872153	1.26056
FANCC	0.125719	0.330834	0.380005	0.703942	0.938589	1.13396	0.814553	1.57862
FAT1	-0.121019	0.11702	-1.03417	0.301056	0.714009	0.886018	0.788172	0.996009
FBXW7	-0.326866	0.104484	-3.12839	0.0017577	0.0271078	0.72118	0.649631	0.800609
FGF19	0.0791692	0.401249	0.197307	0.843587	0.967487	1.08239	0.724641	1.61675
FGF3	0.163699	0.250602	0.653224	0.513612	0.870973	1.17786	0.916766	1.51331
FGF4	0.00305716	0.379047	0.00806539	0.993565	0.999731	1.00306	0.686609	1.46537
FGFR1	0.0672694	0.227945	0.295113	0.767908	0.953232	1.06958	0.851569	1.34341
FGFR2	-0.371255	0.175071	-2.12059	0.0339559	0.303339	0.689868	0.579074	0.821861
FGFR3	-0.565403	0.198074	-2.8545	0.0043104	0.0570166	0.568131	0.466043	0.692582
FGFR4	-0.364578	0.238321	-1.52978	0.126072	0.539988	0.694489	0.547223	0.881388
FH	0.449436	0.294463	1.52629	0.126937	0.539988	1.56743	1.16763	2.10412
FIP1L1	-12.1829	207.798	-0.0586284	0.953248	0.999731	5.11745e-06	2.90829e-96	9.00472e+84
FLCN	0.351452	0.239379	1.46818	0.142055	0.55954	1.42113	1.11859	1.80549
FLT1	-0.0780807	0.167691	-0.465621	0.641486	0.921958	0.92489	0.7821	1.09375
FLT3	-0.191086	0.199091	-0.959789	0.337161	0.731654	0.826062	0.676937	1.00804
FLT4	0.0223705	0.153458	0.145776	0.884098	0.983146	1.02262	0.877141	1.19223
FOXA1	-0.231169	0.19224	-1.2025	0.229168	0.65004	0.793605	0.654811	0.961819
FOXL2	0.377958	0.308026	1.22703	0.21981	0.647353	1.4593	1.07244	1.98572
FOXO1	0.248374	0.30497	0.81442	0.415405	0.803815	1.28194	0.944975	1.73906
FOXP1	-0.110228	0.197455	-0.558245	0.576677	0.902542	0.89563	0.735148	1.09114
FUBP1	0.129984	0.257458	0.504872	0.613649	0.908607	1.13881	0.880316	1.47321
FYN	-0.086984	0.288019	-0.302008	0.762646	0.953232	0.916692	0.687287	1.22267
GATA1	-0.175653	0.295033	-0.595368	0.551598	0.885199	0.838909	0.624573	1.1268
GATA2	-0.353458	0.280855	-1.25851	0.208208	0.634087	0.702255	0.5303	0.929969
GATA3	-0.126137	0.176735	-0.713705	0.47541	0.863798	0.881494	0.738694	1.0519
GLI1	-0.385896	0.188674	-2.0453	0.0408248	0.321796	0.679841	0.562947	0.821009
GNA11	-0.414974	0.349901	-1.18598	0.235632	0.654396	0.660357	0.465392	0.936999
GNAQ	0.205832	0.30384	0.677436	0.498129	0.870973	1.22855	0.906642	1.66475
GNAS	0.088844	0.164271	0.540837	0.58862	0.902728	1.09291	0.927347	1.28803
GPS2	-0.720507	0.404419	-1.78159	0.0748168	0.446826	0.486505	0.324676	0.728995
GREM1	-1.0955	0.615347	-1.7803	0.0750268	0.446826	0.334371	0.180712	0.618687
GRIN2A	0.0585104	0.127374	0.459359	0.645976	0.921958	1.06026	0.933454	1.20428
GSK3B	-0.459141	0.346177	-1.32632	0.184734	0.60661	0.631826	0.446946	0.893183
GTF2I	-10.5796	535.414	-0.0197596	0.984235	0.999731	2.54299e-05	7.55285e-238	8.56203e+227
H3F3A	-0.487609	0.700138	-0.696447	0.486149	0.865513	0.614093	0.304907	1.2368
H3F3B	0.0920804	0.536604	0.171598	0.863753	0.979035	1.09645	0.64113	1.87514
H3F3C	-0.163853	0.369845	-0.443031	0.657743	0.921958	0.848867	0.586432	1.22874
HGF	-0.105279	0.176447	-0.59666	0.550734	0.885199	0.900074	0.754481	1.07376
HIST1H1C	0.350113	0.274379	1.27602	0.201948	0.634087	1.41923	1.07868	1.8673
HIST1H2BD	0.722434	0.375487	1.92399	0.0543558	0.375048	2.05944	1.41474	2.99793
HIST1H3A	0.0884316	0.553013	0.159909	0.872953	0.979035	1.09246	0.628398	1.89922
HIST1H3B	0.292548	0.2655	1.10188	0.270515	0.690458	1.33984	1.02742	1.74726
HIST1H3C	-0.897375	0.427838	-2.09746	0.0359525	0.315911	0.407638	0.265746	0.625292
HIST1H3D	-0.346392	0.428571	-0.808249	0.418947	0.807754	0.707235	0.460721	1.08565
HIST1H3E	0.781977	0.429484	1.82073	0.0686472	0.427848	2.18579	1.42261	3.35839
HIST1H3F	0.101275	0.473137	0.214051	0.830507	0.967487	1.10658	0.689449	1.77609
HIST1H3G	-0.803152	0.49931	-1.60853	0.10772	0.526034	0.447915	0.271862	0.737977
HIST1H3H	0.00931753	0.421861	0.0220867	0.982379	0.999731	1.00936	0.661964	1.53907
HIST1H3I	-0.414894	0.410348	-1.01108	0.311979	0.724639	0.66041	0.438129	0.995464
HIST1H3J	-0.410241	0.509659	-0.804931	0.420859	0.808533	0.663491	0.398559	1.10453
HIST2H3D	0.460349	0.865589	0.531833	0.594842	0.904635	1.58463	0.666816	3.76572
HIST3H3	-0.306108	0.425812	-0.71888	0.472215	0.863798	0.736307	0.480985	1.12716
HLA_A	-0.368882	0.275381	-1.33953	0.180397	0.59687	0.691507	0.525049	0.910737
HLA_B	-0.193682	0.29941	-0.646878	0.517711	0.870973	0.82392	0.610735	1.11152
HNF1A	0.213173	0.22358	0.953454	0.34036	0.732932	1.2376	0.989647	1.54767
HOXB13	0.523135	0.354812	1.4744	0.140374	0.55954	1.68731	1.18332	2.40595
HRAS	-0.525515	0.35156	-1.49481	0.134964	0.556468	0.591251	0.415998	0.840335
ICOSLG	0.577442	0.340431	1.69621	0.0898463	0.463451	1.78148	1.26746	2.50396
ID3	-1.19081	1.10147	-1.08111	0.27965	0.69428	0.303976	0.101036	0.914538
IDH1	0.179036	0.196154	0.912729	0.361385	0.759617	1.19606	0.983027	1.45527
IDH2	0.473982	0.269263	1.7603	0.0783573	0.454585	1.60638	1.22718	2.10275
IFNGR1	0.391968	0.318288	1.23149	0.21814	0.647021	1.47989	1.07646	2.03451
IGF1	0.129255	0.393774	0.328248	0.742725	0.947811	1.13798	0.767575	1.68713
IGF1R	0.317104	0.186489	1.70039	0.0890574	0.463451	1.37314	1.13953	1.65465
IGF2	-0.163666	0.313632	-0.52184	0.601782	0.906054	0.849026	0.620458	1.1618
IKBKE	-0.188105	0.286196	-0.657259	0.511015	0.870973	0.828528	0.62232	1.10306
IKBKE_AS1	14.7856	535.411	0.0276154	0.977969	0.999731	2.63824e+06	7.85489e-227	8.86114e+238
IKZF1	-0.155231	0.181799	-0.853863	0.393181	0.795347	0.856217	0.713887	1.02692
IL10	0.315279	0.446215	0.706563	0.479838	0.863798	1.37064	0.877274	2.14147
IL7R	-0.0736225	0.211958	-0.347344	0.728333	0.945245	0.929022	0.751578	1.14836
INHA	0.0671658	0.30758	0.218369	0.827142	0.967487	1.06947	0.786302	1.45462
INHBA	0.141434	0.209256	0.675889	0.499111	0.870973	1.15192	0.934426	1.42005
INPP4A	0.360278	0.208812	1.72537	0.0844611	0.457284	1.43373	1.16354	1.76666
INPP4B	0.25131	0.210446	1.19418	0.232409	0.652206	1.28571	1.04171	1.58686
INPPL1	0.19647	0.196549	0.999598	0.317505	0.725824	1.2171	0.999921	1.48145
INS_IGF2	-10.0053	535.413	-0.0186871	0.985091	0.999731	4.51598e-05	1.34277e-237	1.5188e+228
INSR	0.162709	0.208541	0.780228	0.435257	0.83024	1.17669	0.955203	1.44955
INSRR	-11.314	194.315	-0.0582251	0.953569	0.999731	1.22006e-05	4.96952e-90	2.99536e+79
IRF4	0.175092	0.246498	0.71032	0.477506	0.863798	1.19136	0.931084	1.52438
IRS1	0.357428	0.181546	1.9688	0.0489765	0.359608	1.42965	1.1923	1.71425
IRS2	0.160868	0.166101	0.968499	0.332795	0.727769	1.17453	0.994781	1.38676
JAK1	-0.0380314	0.184055	-0.206631	0.836298	0.967487	0.962683	0.800846	1.15722
JAK2	0.557625	0.201778	2.76355	0.00571764	0.072968	1.74652	1.42739	2.137
JAK3	0.142836	0.188334	0.758418	0.448201	0.8459	1.15354	0.955521	1.3926
JUN	0.144236	0.262847	0.548744	0.583181	0.902542	1.15516	0.888153	1.50243
KDM5A	-0.318055	0.196853	-1.6157	0.106159	0.526034	0.727563	0.597555	0.885855
KDM5C	-0.115941	0.179604	-0.645536	0.51858	0.870973	0.890528	0.744126	1.06573
KDM6A	-0.173329	0.137715	-1.2586	0.208173	0.634087	0.840861	0.732682	0.965013
KDR	-0.183546	0.15727	-1.16707	0.243182	0.661651	0.832314	0.71119	0.974067
KEAP1	-0.0143002	0.162617	-0.0879383	0.929926	0.99688	0.985802	0.83785	1.15988
KIT	-0.22642	0.162978	-1.38926	0.164752	0.585902	0.797384	0.677465	0.938529
KLF4	-0.346926	0.285421	-1.21549	0.22418	0.64836	0.706857	0.531343	0.940348
KMT2A	0.103308	0.149495	0.691046	0.489536	0.865979	1.10883	0.954863	1.28763
KMT2B	0.122311	0.149491	0.818184	0.413252	0.803815	1.13011	0.973186	1.31233
KMT2D	-0.0260813	0.108019	-0.241452	0.809205	0.956519	0.974256	0.874503	1.08539
KNSTRN	-0.141351	0.422895	-0.334245	0.738194	0.947811	0.868185	0.568789	1.32517
KRAS	0.192875	0.0671588	2.87193	0.00407977	0.0564016	1.21273	1.13396	1.29697
LATS1	-0.00223638	0.185487	-0.0120568	0.99038	0.999731	0.997766	0.828844	1.20112
LATS2	-0.110205	0.178756	-0.616513	0.537556	0.879301	0.89565	0.749042	1.07095
LMO1	-0.285833	0.565034	-0.505868	0.612949	0.908607	0.751388	0.427045	1.32207
LYN	-0.780409	0.452078	-1.72627	0.0842985	0.457284	0.458219	0.291567	0.720124
MALT1	0.08081	0.280415	0.28818	0.773209	0.953232	1.08416	0.819054	1.43509
MAP2K1	-0.124261	0.232443	-0.534586	0.592936	0.904635	0.88315	0.69998	1.11425
MAP2K2	-0.368524	0.369904	-0.99627	0.319119	0.725824	0.691755	0.477865	1.00138
MAP2K4	0.053169	0.190936	0.278464	0.780656	0.953232	1.05461	0.871301	1.27648
MAP3K1	0.171103	0.153998	1.11108	0.266536	0.689717	1.18661	1.01725	1.38417
MAP3K13	-0.0621472	0.230014	-0.270188	0.787015	0.953232	0.939745	0.746648	1.18278
MAP3K14	-0.30032	574.324	-0.000522911	0.999583	0.999731	0.740581	2.77963e-250	1.97314e+249
MAPK1	-0.811445	0.453271	-1.7902	0.0734218	0.446826	0.444216	0.282319	0.698951
MAPK3	-0.654656	0.414487	-1.57944	0.114236	0.53261	0.519621	0.343303	0.786495
MAPKAP1	0.0519796	0.403414	0.128849	0.897477	0.985753	1.05335	0.703678	1.57679
MAX	-0.11471	0.299894	-0.382503	0.702088	0.938589	0.891624	0.660602	1.20344
MCL1	0.0396154	0.371392	0.106667	0.915053	0.992755	1.04041	0.717647	1.50834
MDC1	0.123876	0.178486	0.694037	0.487659	0.865513	1.13188	0.946854	1.35305
MDM2	-0.153171	0.330194	-0.463881	0.642733	0.921958	0.857983	0.616705	1.19366
MDM4	0.493105	0.339473	1.45256	0.146346	0.55954	1.63739	1.16606	2.29924
MED12	0.0784234	0.133141	0.589026	0.555844	0.88935	1.08158	0.946753	1.23561
MEF2B	0.143437	0.289024	0.496282	0.619695	0.912518	1.15423	0.864515	1.54105
MEN1	-0.335229	0.217337	-1.54244	0.122968	0.53586	0.715175	0.575471	0.888793
MET	-0.154984	0.187638	-0.825973	0.408819	0.803815	0.856429	0.709906	1.03319
MGA	-0.00278121	0.130933	-0.0212415	0.983053	0.999731	0.997223	0.87484	1.13673
MITF	-0.0253235	0.262777	-0.0963686	0.923228	0.994812	0.974994	0.749686	1.26802
MLH1	0.317866	0.221036	1.43807	0.150413	0.563786	1.37419	1.10167	1.71412
MLL	-0.242391	0.258658	-0.93711	0.348702	0.738087	0.784749	0.605894	1.0164
MLL2	0.25261	0.161353	1.56558	0.117448	0.533491	1.28738	1.09555	1.5128
MLL4	-0.105277	0.770779	-0.136585	0.891359	0.985753	0.900075	0.416422	1.94547
MPL	-0.0011924	0.273383	-0.00436163	0.99652	0.999731	0.998808	0.759895	1.31284
MRE11A	-0.172057	0.279441	-0.615719	0.53808	0.879301	0.841931	0.636674	1.11336
MSH2	-0.134424	0.23244	-0.578318	0.563049	0.895532	0.874219	0.692904	1.10298
MSH3	0.310313	0.225036	1.37895	0.16791	0.585902	1.36385	1.08902	1.70805
MSH6	-0.0563171	0.203563	-0.276657	0.782044	0.953232	0.945239	0.771144	1.15864
MSI1	0.343096	0.362332	0.946911	0.343684	0.732932	1.4093	0.980948	2.02471
MSI2	-0.119187	0.521603	-0.228501	0.819257	0.962986	0.887642	0.526876	1.49543
MST1	0.129464	0.345169	0.375074	0.707605	0.938803	1.13822	0.805973	1.60742
MST1R	-0.201931	0.215959	-0.935045	0.349765	0.738087	0.817151	0.658435	1.01413
MTOR	-0.0644331	0.140394	-0.458944	0.646274	0.921958	0.937599	0.814788	1.07892
MUTYH	0.00836229	0.308252	0.0271281	0.978358	0.999731	1.0084	0.7409	1.37247
MYC	0.450632	0.262871	1.71427	0.0864793	0.463451	1.5693	1.20654	2.04113
MYCL	-1.42884	0.743122	-1.92275	0.0545117	0.375048	0.239588	0.113954	0.50373
MYCL1	-0.715226	0.67953	-1.05253	0.292556	0.700045	0.489081	0.247893	0.964933
MYCN	0.373767	0.243256	1.53652	0.124411	0.537776	1.4532	1.13941	1.8534
MYD88	-0.796141	0.403681	-1.9722	0.0485866	0.359608	0.451066	0.301248	0.675393
MYOD1	0.291496	0.258887	1.12596	0.260183	0.683619	1.33843	1.03315	1.73392
NBN	0.336716	0.237689	1.41662	0.156593	0.574888	1.40034	1.1041	1.77607
NCOA3	-0.075136	0.216196	-0.347537	0.728188	0.945245	0.927617	0.747268	1.15149
NCOR1	0.00814184	0.147057	0.0553653	0.955847	0.999731	1.00818	0.870302	1.16789
NEGR1	0.0434165	0.264632	0.164064	0.869681	0.979035	1.04437	0.801544	1.36077
NF1	0.0457152	0.116057	0.393904	0.693652	0.936518	1.04678	0.932075	1.17559
NF2	-0.023972	0.226783	-0.105705	0.915817	0.992755	0.976313	0.778213	1.22484
NFE2L2	0.0260606	0.198688	0.131164	0.895646	0.985753	1.0264	0.841451	1.25201
NFKBIA	-0.0541548	0.341929	-0.15838	0.874157	0.979035	0.947285	0.672951	1.33346
NKX2_1	-0.300348	0.283154	-1.06072	0.288816	0.698173	0.74056	0.557941	0.982953
NKX3_1	0.249325	0.389908	0.639447	0.522532	0.870973	1.28316	0.868852	1.89503
NOTCH1	0.0261869	0.132374	0.197826	0.843181	0.967487	1.02653	0.899257	1.17182
NOTCH2	-0.172676	0.176651	-0.977498	0.328323	0.725824	0.84141	0.705162	1.00398
NOTCH3	-0.354032	0.142884	-2.47776	0.0132211	0.150777	0.701852	0.608404	0.809654
NOTCH4	0.0979762	0.14022	0.698733	0.484719	0.865513	1.10294	0.958636	1.26896
NPM1	0.419747	0.431269	0.973284	0.330412	0.725824	1.52158	0.988544	2.34202
NRAS	-0.09979	0.142953	-0.698063	0.485138	0.865513	0.905027	0.784473	1.04411
NSD1	-0.10387	0.159749	-0.650208	0.515558	0.870973	0.901342	0.768266	1.05747
NTHL1	-0.230104	0.520281	-0.442269	0.658295	0.921958	0.794451	0.472185	1.33666
NTRK1	-0.143245	0.193107	-0.741791	0.458214	0.852652	0.866542	0.714372	1.05113
NTRK2	0.46294	0.209251	2.21237	0.026941	0.264846	1.58874	1.28877	1.95852
NTRK3	-0.415787	0.16731	-2.48513	0.0129504	0.150777	0.659821	0.558167	0.779988
NUF2	-0.289517	0.409239	-0.707452	0.479286	0.863798	0.748625	0.497203	1.12718
NUP93	-0.39184	0.285351	-1.37318	0.169695	0.586816	0.675813	0.508042	0.898985
PAK1	-0.0498238	0.30548	-0.1631	0.87044	0.979035	0.951397	0.70096	1.29131
PAK7	-0.293459	0.186328	-1.57496	0.115266	0.53261	0.74568	0.618915	0.898408
PALB2	0.140198	0.215035	0.651978	0.514415	0.870973	1.1505	0.927895	1.42651
PARK2	0.217277	0.220345	0.986073	0.324097	0.725824	1.24269	0.996936	1.54902
PARP1	0.132345	0.237394	0.55749	0.577192	0.902542	1.1415	0.90028	1.44736
PAX5	0.0174086	0.258177	0.0674288	0.94624	0.999731	1.01756	0.786024	1.3173
PBRM1	-0.0141636	0.13443	-0.10536	0.91609	0.992755	0.985936	0.861919	1.1278
PDCD1	-0.128965	0.268342	-0.480599	0.630802	0.921958	0.879005	0.672128	1.14956
PDCD1LG2	-0.0487332	0.611941	-0.0796372	0.936526	0.999731	0.952435	0.516503	1.7563
PDGFRA	0.00810373	0.166619	0.0486364	0.961209	0.999731	1.00814	0.85341	1.19092
PDGFRB	0.059346	0.225389	0.263305	0.792316	0.953232	1.06114	0.84701	1.32941
PDPK1	0.5656	0.443751	1.27459	0.202455	0.634087	1.7605	1.12958	2.74382
PGR	-0.181547	0.179035	-1.01403	0.310568	0.724639	0.833979	0.697271	0.997491
PHOX2B	0.433408	0.263377	1.64558	0.0998496	0.509709	1.54251	1.18534	2.00729
PIK3C2G	0.0427924	0.155793	0.274675	0.783566	0.953232	1.04372	0.89315	1.21968
PIK3C3	-0.00514882	0.240915	-0.0213719	0.982949	0.999731	0.994864	0.781872	1.26588
PIK3CA	-0.030193	0.0694294	-0.434874	0.663654	0.923944	0.970258	0.905179	1.04002
PIK3CB	0.200442	0.211756	0.946571	0.343858	0.732932	1.22194	0.98875	1.51013
PIK3CD	0.219221	0.217949	1.00584	0.314494	0.725824	1.24511	1.00127	1.54832
PIK3CG	0.219299	0.140607	1.55966	0.118841	0.535283	1.2452	1.08187	1.4332
PIK3R1	0.172746	0.127308	1.35691	0.174811	0.591509	1.18856	1.04649	1.34993
PIK3R2	0.0113904	0.219742	0.0518355	0.95866	0.999731	1.01146	0.811921	1.26003
PIK3R3	0.221971	0.347856	0.638113	0.5234	0.870973	1.24854	0.881717	1.76796
PIM1	-0.332612	0.48923	-0.679868	0.496588	0.870973	0.717049	0.439621	1.16955
PLCG2	-0.219357	0.180587	-1.21469	0.224485	0.64836	0.803035	0.670358	0.961972
PLK2	-0.164156	0.299428	-0.548233	0.583532	0.902542	0.848609	0.629025	1.14485
PMAIP1	-0.398012	0.863283	-0.461045	0.644766	0.921958	0.671654	0.283287	1.59245
PMS1	-0.328132	0.296018	-1.10849	0.267651	0.689717	0.720268	0.535717	0.968396
PMS2	0.390736	0.247991	1.57561	0.115116	0.53261	1.47807	1.15344	1.89407
PNRC1	-0.699471	0.489385	-1.42929	0.152922	0.565285	0.496848	0.304569	0.810515
POLD1	-0.406841	0.213512	-1.90547	0.0567185	0.380014	0.66575	0.537754	0.82421
POLE	0.0307027	0.149289	0.205659	0.837057	0.967487	1.03118	0.888175	1.19721
PPARG	-0.67343	0.43565	-1.5458	0.122152	0.53586	0.509956	0.329862	0.788376
PPM1D	-0.464326	0.299454	-1.55058	0.121003	0.53586	0.628559	0.465902	0.848002
PPP2R1A	0.0480976	0.160457	0.299755	0.764364	0.953232	1.04927	0.893723	1.2319
PPP4R2	0.563779	0.447233	1.2606	0.207455	0.634087	1.7573	1.12361	2.74838
PPP6C	-0.155276	0.347088	-0.447368	0.654609	0.921958	0.856179	0.605098	1.21144
PRDM1	0.335574	0.231507	1.44952	0.147192	0.55954	1.39874	1.10967	1.76311
PRDM14	-0.509246	0.298704	-1.70485	0.0882225	0.463451	0.600949	0.445771	0.810145
PREX2	0.0290899	0.148437	0.195975	0.84463	0.967487	1.02952	0.8875	1.19426
PRKAR1A	0.0999658	0.365578	0.273446	0.78451	0.953232	1.10513	0.766737	1.59288
PRKCI	-0.592304	0.407918	-1.45202	0.146497	0.55954	0.553052	0.367798	0.831615
PRKD1	0.0311227	0.23088	0.1348	0.89277	0.985753	1.03161	0.81893	1.29953
PTCH1	0.0579067	0.180818	0.320249	0.748779	0.948808	1.05962	0.884342	1.26963
PTEN	-0.0202652	0.103486	-0.195826	0.844746	0.967487	0.979939	0.8836	1.08678
PTP4A1	-0.401852	0.621915	-0.646152	0.518181	0.870973	0.66908	0.359239	1.24616
PTPN11	-0.480655	0.300679	-1.59856	0.109918	0.526034	0.618378	0.457795	0.835291
PTPRD	-0.057233	0.123143	-0.464768	0.642098	0.921958	0.944374	0.834956	1.06813
PTPRS	-0.0527855	0.128433	-0.410996	0.681076	0.928897	0.948583	0.834253	1.07858
PTPRT	-0.165009	0.110336	-1.49552	0.134778	0.556468	0.847886	0.75931	0.946794
RAB35	0.216837	0.523099	0.414524	0.67849	0.928822	1.24214	0.736194	2.0958
RAC1	0.409726	0.273633	1.49736	0.134301	0.556468	1.5064	1.14579	1.98052
RAC2	0.418361	0.567909	0.73667	0.461323	0.852652	1.51947	0.861098	2.68121
RAD21	-0.068846	0.27972	-0.246125	0.805586	0.956519	0.93347	0.7057	1.23476
RAD50	-0.242691	0.202335	-1.19945	0.230352	0.65004	0.784514	0.640808	0.960447
RAD51	0.294856	0.457846	0.644005	0.519572	0.870973	1.34293	0.849599	2.12273
RAD51B	0.196305	0.371754	0.528051	0.597464	0.904635	1.2169	0.83908	1.76484
RAD51C	-0.0944075	0.361703	-0.261008	0.794086	0.953232	0.909912	0.633744	1.30643
RAD51D	-0.295798	0.488696	-0.60528	0.544993	0.885199	0.743938	0.456351	1.21276
RAD52	-0.45207	0.433706	-1.04234	0.297253	0.708124	0.63631	0.412394	0.981804
RAD54L	-0.123283	0.301818	-0.408467	0.682931	0.929064	0.884014	0.653704	1.19547
RAF1	-0.0893012	0.247336	-0.361051	0.718061	0.945245	0.91457	0.714168	1.17121
RARA	-0.534468	0.28881	-1.85059	0.0642289	0.409841	0.585981	0.43899	0.782189
RASA1	-0.255309	0.192876	-1.32369	0.185605	0.60661	0.774677	0.638786	0.939476
RB1	-0.105423	0.117995	-0.893453	0.371615	0.778068	0.899944	0.799781	1.01265
RBM10	-0.161734	0.14954	-1.08154	0.279455	0.69428	0.850667	0.732513	0.98788
RECQL	0.118835	0.366027	0.324663	0.745436	0.947811	1.12618	0.780991	1.62395
RECQL4	0.107783	0.187751	0.574073	0.565918	0.897432	1.11381	0.923146	1.34384
REL	0.25359	0.295768	0.857393	0.391227	0.795347	1.28864	0.958699	1.73214
RET	0.164509	0.173604	0.947612	0.343327	0.732932	1.17881	0.990946	1.4023
RFWD2	-0.0471148	0.229853	-0.204978	0.837589	0.967487	0.953978	0.758079	1.2005
RHEB	0.219159	0.486139	0.450816	0.652122	0.921958	1.24503	0.765689	2.02445
RHOA	0.441413	0.223261	1.97712	0.0480286	0.359608	1.5549	1.24378	1.94386
RICTOR	0.000983803	0.187494	0.0052471	0.995813	0.999731	1.00098	0.82985	1.20741
RIT1	0.24598	0.330476	0.744321	0.456682	0.852652	1.27887	0.918976	1.77972
RNF43	0.138062	0.129074	1.06963	0.284784	0.694513	1.14805	1.00903	1.30622
ROS1	-0.159681	0.148522	-1.07513	0.282315	0.694513	0.852415	0.734766	0.988903
RP11_461L13.2	-8.54351	535.414	-0.0159568	0.987269	0.999731	0.000194806	5.78545e-237	6.55945e+228
RP11_513D5.2	-12.5055	535.416	-0.0233567	0.981366	0.999731	3.70608e-06	1.09798e-238	1.25093e+227
RPS6KA4	-0.133369	0.214016	-0.623171	0.533172	0.876958	0.875142	0.706533	1.08399
RPS6KB2	0.395614	0.29299	1.35026	0.176932	0.592721	1.4853	1.10807	1.99093
RPTOR	0.126979	0.199615	0.636123	0.524696	0.870973	1.13539	0.92994	1.38624
RRAGC	-1.39236	0.574655	-2.42295	0.0153949	0.168401	0.248488	0.139873	0.441443
RRAS	-0.803456	0.57957	-1.3863	0.165656	0.585902	0.447779	0.250819	0.799406
RRAS2	-0.465284	0.360931	-1.28912	0.197356	0.633431	0.627957	0.437703	0.900908
RTEL1	0.357842	0.274756	1.3024	0.192781	0.622472	1.43024	1.08663	1.8825
RTEL1_TNFRSF6B	-2.11728	1.22574	-1.72734	0.0841061	0.457284	0.120359	0.03533	0.410026
RUNX1	0.221567	0.201072	1.10193	0.270492	0.690458	1.24803	1.02071	1.52598
RXRA	0.369392	0.304436	1.21336	0.22499	0.64836	1.44686	1.06711	1.96173
RYBP	-0.480245	0.427868	-1.12241	0.261687	0.684216	0.618632	0.403285	0.948972
SDHA	-0.10753	0.28514	-0.377114	0.706089	0.938803	0.898049	0.675252	1.19436
SDHAF2	0.638636	0.566116	1.1281	0.259277	0.683619	1.8939	1.07522	3.33593
SDHB	-0.163197	0.449315	-0.363213	0.716446	0.945245	0.849424	0.541988	1.33125
SDHC	-1.00797	0.68826	-1.46452	0.143053	0.55954	0.36496	0.183374	0.72636
SDHD	-0.283397	0.680339	-0.416552	0.677006	0.928822	0.753221	0.381465	1.48727
SESN1	-0.461648	0.544261	-0.848211	0.396321	0.795347	0.630244	0.365712	1.08612
SESN2	0.223193	0.368208	0.606161	0.544408	0.885199	1.25006	0.86501	1.80652
SESN3	0.631163	0.360448	1.75105	0.0799366	0.455104	1.8798	1.3109	2.69557
SETD2	0.181809	0.121978	1.49051	0.136091	0.556831	1.19938	1.06166	1.35498
SETD8	0.740378	0.421326	1.75726	0.0788738	0.454585	2.09673	1.37582	3.19537
SF3B1	0.291795	0.152685	1.91109	0.055993	0.379902	1.33883	1.14925	1.55968
SH2B3	0.0575414	0.235522	0.244315	0.806987	0.956519	1.05923	0.836959	1.34053
SH2D1A	0.0290147	0.439263	0.0660533	0.947335	0.999731	1.02944	0.663486	1.59724
SHOC2	-0.306704	0.480666	-0.638081	0.523421	0.870973	0.735869	0.45504	1.19001
SHQ1	0.331879	0.340067	0.975922	0.329103	0.725824	1.39358	0.991845	1.95805
SLX4	-0.0737043	0.216574	-0.340318	0.733617	0.947515	0.928946	0.748055	1.15358
SMAD2	0.229745	0.185472	1.2387	0.215456	0.647021	1.25828	1.04527	1.5147
SMAD3	0.437259	0.171949	2.54295	0.010992	0.133903	1.54846	1.30384	1.83898
SMAD4	0.185165	0.084088	2.20204	0.0276625	0.264846	1.20342	1.10636	1.30899
SMARCA4	0.132288	0.123747	1.06902	0.285061	0.694513	1.14144	1.00858	1.2918
SMARCB1	0.356731	0.258474	1.38014	0.167544	0.585902	1.42865	1.10325	1.85004
SMARCD1	-0.454223	0.369121	-1.23055	0.21849	0.647021	0.634941	0.438961	0.918419
SMO	0.429072	0.195478	2.19499	0.0281645	0.264846	1.53583	1.26313	1.86741
SMYD3	0.84517	0.325772	2.59436	0.00947676	0.118129	2.32837	1.68102	3.22503
SOCS1	0.901751	0.433224	2.08149	0.037389	0.318601	2.46391	1.59764	3.7999
SOS1	-0.0676202	0.245808	-0.275093	0.783245	0.953232	0.934615	0.730937	1.19505
SOX17	-0.0451598	0.171882	-0.262737	0.792753	0.953232	0.955845	0.804896	1.1351
SOX2	0.0435165	0.294949	0.147539	0.882707	0.983146	1.04448	0.777686	1.40279
SOX9	-0.0398687	0.130012	-0.306655	0.759106	0.953232	0.960916	0.843766	1.09433
SPEN	0.0197038	0.147222	0.133837	0.893532	0.985753	1.0199	0.880277	1.18167
SPOP	-0.0880577	0.194286	-0.453237	0.650378	0.921958	0.915708	0.754014	1.11208
SPRED1	0.106447	0.35789	0.29743	0.766138	0.953232	1.11232	0.777678	1.59096
SRC	-0.125776	0.296046	-0.424852	0.670945	0.928822	0.881813	0.655851	1.18563
SRSF2	-0.368178	0.415485	-0.88614	0.375542	0.778446	0.691994	0.45673	1.04844
STAG2	0.0870626	0.164519	0.529194	0.596671	0.904635	1.09096	0.925467	1.28606
STAT3	0.344063	0.240319	1.43169	0.152232	0.565285	1.41067	1.10932	1.79388
STAT5A	-0.489681	0.351367	-1.39364	0.163425	0.585902	0.612822	0.431258	0.870826
STAT5B	-9.01331e-05	0.267334	-0.000337155	0.999731	0.999731	0.99991	0.765348	1.30636
STK11	0.0586769	0.152669	0.384339	0.700727	0.938589	1.06043	0.91029	1.23534
STK19	-0.839997	0.469174	-1.79038	0.0733936	0.446826	0.431712	0.270044	0.690166
STK40	-0.471188	0.372064	-1.26642	0.205364	0.634087	0.62426	0.430309	0.90563
SUFU	-0.190951	0.345092	-0.553332	0.580036	0.902542	0.826173	0.585059	1.16666
SUZ12	0.31608	0.27585	1.14584	0.251861	0.67163	1.37174	1.04105	1.80747
SYK	0.232954	0.269375	0.864793	0.387152	0.792037	1.26232	0.964234	1.65257
TAP1	0.375269	0.315072	1.19106	0.23363	0.652218	1.45538	1.06205	1.9944
TAP2	-0.00333813	0.362515	-0.00920825	0.992653	0.999731	0.996667	0.693604	1.43215
TBX3	0.0806252	0.156156	0.516311	0.605637	0.908607	1.08396	0.927251	1.26716
TCEB1	-0.226608	0.776658	-0.291773	0.77046	0.953232	0.797233	0.36668	1.73334
TCF3	-0.470057	0.253229	-1.85625	0.0634174	0.409841	0.624966	0.485155	0.805068
TCF7L2	-0.505046	0.139472	-3.62114	0.000293308	0.00582271	0.603478	0.524916	0.693798
TEK	0.182011	0.246653	0.737924	0.460561	0.852652	1.19963	0.937403	1.5352
TERT	-0.420742	0.202599	-2.07672	0.0378272	0.318601	0.65656	0.53615	0.804011
TET1	0.137905	0.162202	0.850208	0.395209	0.795347	1.14787	0.975996	1.35
TET2	-0.176258	0.173485	-1.01598	0.309637	0.724639	0.838401	0.704869	0.997231
TGFBR1	0.155248	0.184531	0.84131	0.400174	0.795347	1.16795	0.971142	1.40464
TGFBR2	0.374975	0.154386	2.42881	0.0151485	0.168401	1.45495	1.24681	1.69785
TIMM8B	2.26848	1.41323	1.60517	0.108456	0.526034	9.66472	2.35196	39.7144
TMEM127	0.48416	0.479171	1.01041	0.312298	0.724639	1.62281	1.005	2.62041
TMPRSS2	-0.226879	0.331675	-0.684041	0.493949	0.87091	0.797017	0.572035	1.11048
TNFAIP3	0.5598	0.246255	2.27325	0.0230109	0.24184	1.75032	1.36827	2.23906
TNFRSF14	0.172892	0.418183	0.413436	0.679287	0.928822	1.18874	0.782477	1.80593
TOP1	0.523117	0.252177	2.0744	0.0380419	0.318601	1.68728	1.3112	2.17123
TP53	0.123618	0.0547081	2.25958	0.0238473	0.24581	1.13158	1.07134	1.19521
TP53BP1	0.0761287	0.217188	0.350521	0.725948	0.945245	1.0791	0.868438	1.34087
TP63	-0.0034815	0.194223	-0.0179252	0.985698	0.999731	0.996525	0.820612	1.21015
TRAF2	-0.0830645	0.299411	-0.277427	0.781453	0.953232	0.920292	0.682171	1.24153
TRAF7	0.29258	0.229865	1.27283	0.203077	0.634087	1.33988	1.06472	1.68614
TSC1	0.0948004	0.173271	0.547122	0.584295	0.902542	1.09944	0.924529	1.30744
TSC2	0.166623	0.155422	1.07207	0.283688	0.694513	1.18131	1.01126	1.37995
TSHR	-0.541526	0.242381	-2.2342	0.0254701	0.257584	0.58186	0.456619	0.741451
U2AF1	-0.278118	0.241021	-1.15392	0.248534	0.667323	0.757207	0.595032	0.963583
UPF1	-0.0611276	0.273403	-0.22358	0.823084	0.965368	0.940703	0.715674	1.23649
VEGFA	0.0408304	0.441463	0.0924889	0.92631	0.994994	1.04168	0.669896	1.61978
VHL	-0.504552	0.311046	-1.62212	0.104778	0.524871	0.603776	0.442375	0.824064
VTCN1	0.232756	0.399136	0.58315	0.559792	0.893002	1.26207	0.846724	1.88117
WHSC1	0.104345	0.249742	0.41781	0.676086	0.928822	1.10998	0.864679	1.42488
WHSC1L1	-0.122888	0.262265	-0.468565	0.639381	0.921958	0.884362	0.680346	1.14956
WT1	-0.167728	0.232886	-0.720214	0.471393	0.863798	0.845584	0.669909	1.06733
WWTR1	-0.0858525	0.40582	-0.211553	0.832456	0.967487	0.91773	0.611603	1.37708
XIAP	-0.251813	0.338012	-0.744982	0.456283	0.852652	0.77739	0.554424	1.09002
XPO1	0.209213	0.25236	0.829028	0.407089	0.803815	1.23271	0.957771	1.58657
XRCC2	-0.0963767	0.401258	-0.240186	0.810186	0.956519	0.908122	0.607967	1.35646
YAP1	0.35615	0.329523	1.0808	0.279785	0.69428	1.42782	1.02698	1.98511
YES1	-0.0838938	0.320513	-0.261748	0.793516	0.953232	0.919529	0.667372	1.26696
ZFHX3	0.0189531	0.119268	0.158912	0.873738	0.979035	1.01913	0.904553	1.14823
ZRSR2	-0.0909839	0.350093	-0.259885	0.794952	0.953232	0.913032	0.643343	1.29577
subtypeANSC	1.99472	0.695007	2.87007	0.00410385	0.0564016	7.35012	3.66823	14.7276
subtypeAPAD	4.9723	0.637916	7.79459	6.46162e-15	1.15448e-12	144.358	76.2778	273.203
subtypeBLCA	1.77499	0.609601	2.91173	0.00359434	0.0520694	5.90024	3.20718	10.8546
subtypeCCOV	4.37823	0.655151	6.68277	2.3446e-11	2.09451e-09	79.6967	41.3916	153.451
subtypeCCRCC	2.48021	0.663817	3.73629	0.000186753	0.00384999	11.9438	6.14966	23.1972
subtypeCESC	2.94586	0.65631	4.48851	7.17228e-06	0.000213574	19.0269	9.87045	36.6776
subtypeCHOL extra	2.98826	0.641371	4.65918	3.17475e-06	0.000106354	19.8511	10.453	37.6989
subtypeCHOL intra	2.74577	0.609892	4.50206	6.72974e-06	0.000212185	15.5766	8.46447	28.6645
subtypeCRC HM	2.37334	0.670095	3.5418	0.000397406	0.00734516	10.7332	5.49176	20.9773
subtypeCRC MSS	3.09657	0.599736	5.16323	2.42729e-07	1.00079e-05	22.122	12.144	40.2982
subtypeCSCC	-1.28681	1.21731	-1.05709	0.290471	0.698173	0.276151	0.0817472	0.932865
subtypeESCA	2.53855	0.606069	4.18855	2.80743e-05	0.000752391	12.6613	6.90663	23.2108
subtypeGBC	3.61721	0.625627	5.78174	7.39316e-09	4.40304e-07	37.2336	19.9172	69.6052
subtypeGINET	2.67841	0.648021	4.13322	3.57716e-05	0.000882176	14.562	7.61707	27.8389
subtypeGIST	3.01329	0.620297	4.85782	1.18687e-06	4.54401e-05	20.3542	10.9462	37.8482
subtypeHCC	2.00338	0.640813	3.12632	0.0017701	0.0271078	7.41411	3.90623	14.0722
subtypeHGSOC	5.69618	0.604855	9.41744	4.62201e-21	2.4774e-18	297.729	162.606	545.138
subtypeHNSC	0.91906	0.638743	1.43886	0.150191	0.563786	2.50693	1.32355	4.74838
subtypeIDC HR-HER2+	0.511419	0.788481	0.648613	0.516589	0.870973	1.66766	0.758007	3.66893
subtypeIDC HR+HER2-	0.885163	0.606395	1.45971	0.144369	0.55954	2.42338	1.3215	4.44401
subtypeIDC HR+HER2+	0.26581	0.6974	0.381144	0.703096	0.938589	1.30449	0.649476	2.62009
subtypeIDC TN	1.00369	0.639367	1.56981	0.116458	0.533491	2.72832	1.43953	5.17093
subtypeILC HR+HER2-	2.0989	0.628632	3.33884	0.000841304	0.0140918	8.15717	4.35039	15.2951
subtypeLGSOC	5.66247	0.742164	7.62966	2.35366e-14	3.1539e-12	287.857	137.044	604.638
subtypeLNET	1.39818	0.712366	1.96273	0.0496779	0.359829	4.04782	1.98539	8.25273
subtypeLUAD	0.750933	0.600815	1.24986	0.211352	0.640026	2.11898	1.16197	3.86417
subtypeLUSC	0.412702	0.64684	0.638028	0.523456	0.870973	1.51089	0.791252	2.88505
subtypeMUCM	1.89948	0.651037	2.91762	0.00352712	0.0520694	6.68241	3.48491	12.8137
subtypePAAD	2.86683	0.600274	4.77586	1.7894e-06	6.39412e-05	17.5811	9.64608	32.0437
subtypePANET	2.45733	0.645198	3.80864	0.000139733	0.00325639	11.6736	6.12347	22.2541
subtypePLMESO	1.43972	0.655578	2.19611	0.0280844	0.264846	4.2195	2.19052	8.12784
subtypePRAD	1.0989	0.602279	1.82458	0.0680652	0.427848	3.00087	1.64316	5.48042
subtypeSARC LMS	3.35424	0.613272	5.46943	4.5149e-08	2.19999e-06	28.624	15.5021	52.8531
subtypeSARC LS	3.43099	0.636307	5.39204	6.96638e-08	3.11165e-06	30.9072	16.3574	58.3989
subtypeSARC UPSMFS	1.85373	0.650254	2.85077	0.00436134	0.0570166	6.38356	3.33166	12.2311
subtypeSBS	3.71159	0.654875	5.66763	1.44787e-08	7.76059e-07	40.9187	21.2575	78.7644
subtypeSCLC	1.15099	0.651725	1.76606	0.0773851	0.454585	3.16132	1.64751	6.06609
subtypeSKCM	2.0698	0.615074	3.36513	0.000765087	0.0136696	7.92326	4.28332	14.6564
subtypeSTAD	4.04945	0.611872	6.61812	3.63787e-11	2.78557e-09	57.3657	31.1114	105.775
subtypeTGCT non-SEM	2.80771	0.630737	4.45148	8.52789e-06	0.000240576	16.572	8.81961	31.1387
subtypeTGCT SEM	2.72069	0.658695	4.13043	3.62087e-05	0.000882176	15.1909	7.86166	29.3528
subtypeTHPA	-0.682631	0.834911	-0.817608	0.413581	0.803815	0.505286	0.21925	1.16449
subtypeTHPD	0.797132	0.75408	1.05709	0.29047	0.698173	2.21917	1.04399	4.71718
subtypeUCEC CSRC	4.0061	0.622761	6.43281	1.25266e-10	8.39284e-09	54.9324	29.4691	102.398
subtypeUCEC ENDO	2.31612	0.614256	3.77061	0.000162849	0.00349148	10.1363	5.48417	18.7347
subtypeUCEC HM	2.51679	0.666779	3.77454	0.000160301	0.00349148	12.3887	6.35986	24.1326
subtypeUCEC SEROUS	4.1287	0.615335	6.70968	1.95049e-11	2.09093e-09	62.0973	33.5611	114.897
subtypeUM	2.50986	0.704823	3.56098	0.000369467	0.00707266	12.3032	6.08021	24.8954
subtypeUTUC	2.03623	0.645076	3.15657	0.00159637	0.0259289	7.66165	4.01947	14.6041
panelIMPACT410	-0.183852	0.0906475	-2.0282	0.0425394	0.32573	0.832059	0.759953	0.911007
panelIMPACT468	-0.776277	0.0869808	-8.92469	4.46931e-19	1.19778e-16	0.460116	0.421786	0.501929
KMT2C	0.206406	0.0999687	2.06471	0.0389504	0.321191	1.22925	1.11231	1.35849

## Sheet: supTable5pancancer hotspotgene
variable	coeffient	s.e	zvalue	pvalue	BH_p	OR	low	up
panelIMPACT468	-0.804917	0.0833078	-9.66196	4.37406e-22	1.08914e-19	0.447125	0.411386	0.48597
subtypeHGSOC	5.59595	0.600732	9.31522	1.217e-20	1.51516e-18	269.334	147.705	491.117
subtypeAPAD	4.94614	0.634139	7.79977	6.20183e-15	5.14752e-13	140.632	74.5898	265.147
subtypeLGSOC	5.49301	0.738616	7.4369	1.03076e-13	6.41651e-12	242.988	116.093	508.583
subtypeUCEC SEROUS	4.14199	0.610825	6.78098	1.19364e-11	5.94433e-10	62.9281	34.1638	115.911
subtypeSTAD	3.9711	0.606726	6.54513	5.9444e-11	2.46692e-09	53.043	28.9155	97.3029
subtypeCCOV	4.21316	0.648129	6.50049	8.00569e-11	2.84774e-09	67.5698	35.3406	129.191
subtypeUCEC CSRC	3.90837	0.617577	6.32856	2.47466e-10	7.70239e-09	49.8179	26.8642	92.3837
subtypeSBS	3.68498	0.649831	5.67068	1.42235e-08	3.93518e-07	39.8443	20.8041	76.3105
subtypeGBC	3.48198	0.619289	5.62254	1.88169e-08	4.68542e-07	32.524	17.5086	60.4169
subtypeSARC LMS	3.27461	0.608266	5.38351	7.30481e-08	1.65354e-06	26.4328	14.3872	48.5635
subtypeSARC LS	3.30487	0.631947	5.22966	1.69819e-07	3.52375e-06	27.245	14.4822	51.2552
subtypeCRC MSS	3.02239	0.591921	5.10607	3.28934e-07	6.30034e-06	20.5403	11.3642	37.1256
subtypePAAD	2.90197	0.59516	4.87595	1.08288e-06	1.92597e-05	18.21	10.0423	33.0206
subtypeCHOL extra	3.03315	0.634686	4.77899	1.76182e-06	2.92463e-05	20.7626	11.0063	39.1671
ESR1	1.05236	0.226714	4.6418	3.45386e-06	5.37507e-05	2.8644	2.28336	3.59331
subtypeGIST	2.72916	0.61014	4.47301	7.71259e-06	0.000112967	15.3201	8.323	28.1995
subtypeTGCT non-SEM	2.74284	0.626656	4.37694	1.20355e-05	0.000166491	15.531	8.29939	29.0638
subtypeCHOL intra	2.63793	0.606664	4.34825	1.37227e-05	0.00017984	13.9842	7.62371	25.6512
subtypeCESC	2.78127	0.647483	4.29551	1.74293e-05	0.000216994	16.1395	8.44679	30.8381
subtypeESCA	2.54929	0.601531	4.238	2.25524e-05	0.000267407	12.798	7.01293	23.3552
subtypeTGCT SEM	2.64444	0.654386	4.0411	5.32013e-05	0.000602142	14.0755	7.31592	27.0808
subtypeGINET	2.58798	0.642823	4.02597	5.67417e-05	0.000614291	13.3029	6.99476	25.3001
subtypeCCRCC	2.35713	0.613822	3.84008	0.000122993	0.0012374	10.5606	5.71621	19.5105
subtypeUCEC HM	2.44247	0.636456	3.83761	0.000124237	0.0012374	11.5014	6.08614	21.735
subtypeCRC HM	2.35987	0.616522	3.82772	0.000129335	0.00123863	10.5896	5.71647	19.617
subtypeUCEC ENDO	2.21178	0.610593	3.62234	0.000291945	0.00269238	9.13195	4.95891	16.8167
subtypePANET	2.21237	0.627859	3.52367	0.000425618	0.00378496	9.13732	4.87689	17.1196
subtypeILC HR+HER2-	2.09469	0.611583	3.42503	0.000614728	0.00527818	8.12293	4.40662	14.9734
subtypeUTUC	2.06801	0.640495	3.22877	0.00124324	0.0103189	7.90908	4.16833	15.0068
SPOP	-1.23714	0.392927	-3.14851	0.00164104	0.0131813	0.290214	0.195917	0.429898
KRAS	0.197138	0.0634419	3.10739	0.00188749	0.0146871	1.21791	1.14305	1.29768
subtypeHCC	1.92439	0.637592	3.01822	0.00254265	0.0191854	6.85098	3.62118	12.9615
subtypeUM	2.67817	0.92339	2.90036	0.0037273	0.027297	14.5584	5.78216	36.6552
subtypeANSC	1.91005	0.689208	2.77137	0.00558202	0.0375655	6.75345	3.39005	13.4538
subtypeBLCA	1.67928	0.605264	2.77447	0.00552922	0.0375655	5.36172	2.92712	9.82124
subtypeSKCM	1.68465	0.607608	2.77259	0.00556128	0.0375655	5.39054	2.93597	9.89722
ASXL2	1.71755	0.629468	2.72858	0.00636086	0.0406117	5.57087	2.96858	10.4544
subtypeSARC UPSMFS	1.76133	0.644851	2.73137	0.00630713	0.0406117	5.82016	3.05407	11.0915
BRAF	0.313384	0.115975	2.70216	0.00688907	0.0428845	1.36805	1.21824	1.53627
panelIMPACT410	-0.232871	0.0878595	-2.65049	0.00803741	0.0488126	0.792256	0.725619	0.865012
subtypeMUCM	1.67951	0.649018	2.58777	0.00965994	0.0572697	5.36293	2.80244	10.2628
TCF7L2	-2.6298	1.02535	-2.56479	0.0103238	0.059782	0.0720926	0.0258576	0.200999
MET	0.995924	0.392719	2.53597	0.0112137	0.0634591	2.70722	1.82797	4.0094
SF3B1	0.560554	0.221935	2.52576	0.0115448	0.0638812	1.75164	1.40301	2.18691
CASP8	-5.0726	2.13813	-2.37244	0.0176708	0.0956528	0.00626611	0.000738616	0.053159
NUP93	1.23502	0.530364	2.32863	0.0198784	0.105313	3.43846	2.02316	5.84384
IDH2	0.984984	0.429942	2.29097	0.021965	0.113943	2.67777	1.74202	4.11618
PTPN11	-1.47995	0.652829	-2.26698	0.0233916	0.118868	0.227649	0.118508	0.437307
SDHAF2	2.13907	0.950768	2.24984	0.0244594	0.121808	8.49156	3.28151	21.9736
VHL	-0.791185	0.355723	-2.22416	0.0261374	0.127612	0.453307	0.317617	0.646965
PIK3CD	3.41239	1.5581	2.1901	0.0285171	0.136553	30.3377	6.38717	144.098
subtypePLMESO	1.40861	0.645768	2.18129	0.0291622	0.137007	4.09025	2.14435	7.80195
ATM	0.564281	0.264657	2.13212	0.032997	0.152153	1.75818	1.34935	2.29089
FBXW7	-0.250232	0.118389	-2.11364	0.0345464	0.156401	0.77862	0.691688	0.876479
subtypePRAD	1.2009	0.598709	2.00581	0.0448763	0.199539	3.3231	1.82611	6.04727
ANKRD11	1.44811	0.778221	1.8608	0.0627724	0.274216	4.25508	1.95403	9.26583
SOS1	1.44415	0.789529	1.82913	0.0673809	0.28437	4.23824	1.92441	9.33413
subtypeLNET	1.28047	0.699899	1.82951	0.0673237	0.28437	3.59833	1.78706	7.24541
sexMale	-0.0906057	0.0500452	-1.81048	0.0702217	0.29142	0.913378	0.868793	0.960251
EP300	0.719841	0.410163	1.75501	0.0792577	0.318309	2.05411	1.36299	3.09567
TGFBR1	1.14729	0.653211	1.75638	0.0790239	0.318309	3.14963	1.63898	6.05265
subtypeSCLC	1.11182	0.641761	1.73246	0.083192	0.328807	3.0399	1.6001	5.77527
APC	-0.187519	0.110355	-1.69924	0.0892741	0.33971	0.829013	0.742395	0.925738
CDH1	0.682412	0.401114	1.70129	0.0888885	0.33971	1.97864	1.32485	2.95508
DNMT1	2.01239	1.18713	1.69517	0.0900435	0.33971	7.48115	2.28246	24.5207
subtypeIDC TN	1.04801	0.634818	1.65088	0.0987636	0.367047	2.85196	1.51163	5.38074
SMARCA4	0.477411	0.290905	1.64113	0.100771	0.369001	1.6119	1.20503	2.15613
U2AF1	-0.504948	0.309943	-1.62916	0.103279	0.372701	0.603537	0.442688	0.822831
INPPL1	1.37051	0.862785	1.58848	0.112178	0.399035	3.93737	1.66151	9.33059
MAP2K4	0.997738	0.631215	1.58066	0.113955	0.399646	2.71214	1.44271	5.09854
POLE	-1.17899	0.767206	-1.53673	0.124359	0.427873	0.307589	0.142816	0.662467
XPO1	1.03515	0.675538	1.53233	0.125441	0.427873	2.81552	1.43277	5.53276
SMAD4	0.168723	0.111135	1.51818	0.128968	0.431218	1.18379	1.05928	1.32294
subtypeHNSC	0.960084	0.633905	1.51456	0.129885	0.431218	2.61192	1.38566	4.92335
HRAS	-0.666332	0.443815	-1.50137	0.133259	0.436597	0.513589	0.32951	0.800501
AKT3	1.53744	1.05602	1.45589	0.145422	0.470262	4.65268	1.61839	13.376
KNSTRN	-1.72591	1.23128	-1.40173	0.160997	0.513952	0.178011	0.0519648	0.609793
AR	0.48233	0.351122	1.37368	0.169541	0.534376	1.61984	1.1402	2.30125
CREBBP	-0.829304	0.621588	-1.33417	0.182148	0.561433	0.436353	0.234361	0.812438
EZH2	1.28918	0.972341	1.32585	0.184889	0.561433	3.6298	1.37278	9.59766
RICTOR	1.42205	1.07173	1.32688	0.184548	0.561433	4.14562	1.41953	12.1069
BCL6	-1.6729	1.27048	-1.31675	0.187922	0.563765	0.187702	0.0526875	0.668696
CDKN1B	1.60718	1.25632	1.27928	0.200799	0.595226	4.98873	1.42029	17.5227
RB1	-0.546727	0.435399	-1.25569	0.209228	0.599473	0.578841	0.374514	0.894646
RRAS2	0.908083	0.723533	1.25507	0.209454	0.599473	2.47956	1.20268	5.11213
subtypeIDC HR+HER2-	0.763824	0.603377	1.26592	0.205543	0.599473	2.14647	1.17404	3.92435
FGFR3	-0.303078	0.251606	-1.20457	0.228368	0.604265	0.738542	0.574254	0.949831
MYCN	0.907807	0.746006	1.21689	0.223646	0.604265	2.47888	1.17563	5.22687
PGR	1.27623	1.04617	1.21991	0.222499	0.604265	3.58312	1.25868	10.2002
PIK3CA	-0.0717309	0.0596404	-1.20272	0.229083	0.604265	0.930781	0.876892	0.987982
RUNX1	1.10397	0.923961	1.19482	0.232156	0.604265	3.01612	1.19723	7.59836
SOX17	0.867454	0.724459	1.19738	0.231157	0.604265	2.38084	1.15372	4.91314
TRAF7	1.71844	1.3948	1.23203	0.217937	0.604265	5.57582	1.38215	22.4938
subtypeLUAD	0.710044	0.595303	1.19274	0.23297	0.604265	2.03408	1.12158	3.68897
subtypeTHPA	-0.998187	0.835712	-1.19442	0.232316	0.604265	0.368547	0.159789	0.850037
ERCC2	-0.656761	0.563017	-1.1665	0.243411	0.624837	0.518528	0.295296	0.910515
GNA11	-0.911103	0.826064	-1.10295	0.270051	0.68615	0.40208	0.176018	0.918476
CCND1	0.472563	0.437229	1.08081	0.279781	0.696654	1.6041	1.03597	2.48381
IL7R	0.718232	0.661746	1.08536	0.277762	0.696654	2.05081	1.05811	3.97482
ERBB2	0.155735	0.146628	1.06211	0.288185	0.710476	1.16852	1.00915	1.35305
PPM1D	2.20765	2.14087	1.03119	0.30245	0.738333	9.09436	1.06906	77.3644
IDH1	0.231855	0.230037	1.0079	0.3135	0.744525	1.26094	1.00182	1.58707
RHOA	0.325817	0.320106	1.01784	0.308754	0.744525	1.38516	1.00573	1.90775
RNF43	0.414479	0.411616	1.00695	0.313956	0.744525	1.51358	1.00287	2.28438
EPHA7	1.44268	1.46945	0.981784	0.326206	0.766278	4.23204	0.973587	18.396
ERBB3	-0.191175	0.199366	-0.958915	0.337602	0.778359	0.825988	0.676691	1.00822
RAC1	0.332732	0.344752	0.965134	0.334478	0.778359	1.39477	0.988052	1.96892
CTCF	0.461715	0.499634	0.924106	0.355431	0.811948	1.58679	0.962791	2.61522
PBRM1	-0.631726	0.703365	-0.898148	0.369106	0.835523	0.531673	0.263134	1.07427
SMAD2	0.325492	0.369327	0.88131	0.37815	0.840708	1.38471	0.957112	2.00335
STK11	0.249367	0.281885	0.88464	0.376351	0.840708	1.28321	0.968005	1.70106
ARID2	0.379075	0.492364	0.769909	0.441354	0.896395	1.46093	0.892893	2.39035
CDK4	0.549878	0.676838	0.812422	0.41655	0.896395	1.73304	0.880769	3.41001
FOXL2	0.910657	1.16989	0.778413	0.436326	0.896395	2.48596	0.771644	8.00885
HNF1A	-0.400372	0.526111	-0.761002	0.446656	0.896395	0.670071	0.395944	1.13399
KIT	0.154086	0.201376	0.765166	0.444172	0.896395	1.16659	0.953811	1.42684
MAPK1	-0.820075	1.06742	-0.768279	0.442322	0.896395	0.440399	0.151451	1.28062
NF1	-0.346351	0.444453	-0.779275	0.435818	0.896395	0.707264	0.45348	1.10308
RAD50	0.869248	1.12764	0.770857	0.440792	0.896395	2.38512	0.772293	7.36608
RHEB	0.761886	0.986192	0.772554	0.439786	0.896395	2.14231	0.799071	5.74355
STAG2	0.790253	1.0394	0.760296	0.447078	0.896395	2.20395	0.779463	6.23174
TGFBR2	0.308868	0.389686	0.792609	0.428006	0.896395	1.36188	0.922362	2.01084
subtypeCSCC	-0.908277	1.17122	-0.775496	0.438047	0.896395	0.403218	0.124993	1.30075
subtypeLUSC	0.483781	0.640414	0.755419	0.449997	0.896395	1.6222	0.855018	3.07774
TP53	0.0331915	0.044516	0.745608	0.455904	0.900953	1.03375	0.988739	1.08081
FGFR2	-0.181632	0.251045	-0.723502	0.469372	0.905996	0.833908	0.64877	1.07188
PIK3CB	-0.466578	0.639071	-0.730088	0.465336	0.905996	0.627145	0.330996	1.18826
subtypeTHPD	0.548512	0.754227	0.72725	0.467073	0.905996	1.73068	0.814065	3.67936
PRKCI	0.655965	0.947742	0.692135	0.488853	0.936341	1.927	0.746935	4.97142
FAT1	-0.975387	1.45279	-0.671387	0.501974	0.954133	0.377047	0.0881973	1.61189
SMARCB1	-0.364163	0.550509	-0.661503	0.50829	0.95882	0.694778	0.400648	1.20484
KDM6A	0.553072	0.856374	0.645831	0.518389	0.961914	1.73859	0.738377	4.09369
SMAD3	0.282249	0.439136	0.642738	0.520394	0.961914	1.32611	0.854801	2.05728
subtypeIDC HR-HER2+	0.502317	0.78364	0.641005	0.52152	0.961914	1.65255	0.754784	3.61813
EGFR	0.0989344	0.15884	0.622854	0.53338	0.969428	1.10399	0.941853	1.29405
ETV6	-0.78785	1.25773	-0.626405	0.531049	0.969428	0.454822	0.129305	1.59981
PTPRT	0.360836	0.591415	0.610123	0.541781	0.977561	1.43453	0.794073	2.59154
ACVR1	0.138119	0.680843	0.202864	0.839241	0.995675	1.14811	0.581163	2.26814
AKT1	0.10521	0.210355	0.500157	0.616965	0.995675	1.11094	0.900194	1.37103
ALK	-0.0472307	0.737195	-0.0640681	0.948916	0.995675	0.953867	0.456382	1.99364
ARAF	-0.131185	1.13155	-0.115933	0.907705	0.995675	0.877056	0.282878	2.71929
ARID1A	0.0220507	0.243337	0.090618	0.927796	0.995675	1.0223	0.801487	1.30394
ARID1B	-14.8558	1455.4	-0.0102074	0.991856	0.995675	3.5336e-07	0	#NUM!
ATRX	-0.391932	1.17073	-0.334775	0.737795	0.995675	0.67575	0.209576	2.17886
AXL	0.253725	0.93342	0.271823	0.785758	0.995675	1.28882	0.506772	3.27771
B2M	0.213573	0.442792	0.482332	0.62957	0.995675	1.23809	0.795154	1.92777
BCL10	-11.9546	1024.99	-0.0116632	0.990694	0.995675	6.42958e-06	0	#NUM!
BCL2	-14.7091	938.008	-0.0156812	0.987489	0.995675	4.0917e-07	0	#NUM!
BCL2L11	0.303894	1.48908	0.204082	0.838289	0.995675	1.35513	0.305691	6.00726
BCOR	-0.0928963	0.306596	-0.302993	0.761895	0.995675	0.911288	0.670661	1.23825
BRCA2	0.618773	1.31274	0.471361	0.637383	0.995675	1.85665	0.499592	6.89992
CARD11	-0.176592	0.670531	-0.263361	0.792272	0.995675	0.838122	0.428647	1.63876
CBFB	-12.1947	904.827	-0.0134774	0.989247	0.995675	5.05712e-06	0	#NUM!
CBL	-14.551	947.927	-0.0153504	0.987753	0.995675	4.79256e-07	0	#NUM!
CCND3	17.2334	1455.4	0.011841	0.990552	0.995675	3.05058e+07	0	#NUM!
CD79B	-12.4289	1455.4	-0.00853984	0.993186	0.995675	4.00141e-06	0	#NUM!
CDK12	0.462904	1.31603	0.351744	0.725031	0.995675	1.58868	0.426082	5.92352
CDKN1A	-13.3981	1455.4	-0.0092058	0.992655	0.995675	1.51802e-06	0	#NUM!
CDKN2A	0.00337586	0.140486	0.0240299	0.980829	0.995675	1.00338	0.871874	1.15472
CHEK2	0.752835	1.72499	0.436428	0.662526	0.995675	2.12301	0.378267	11.9153
CIC	-0.0665509	0.938669	-0.0708993	0.943478	0.995675	0.935615	0.365964	2.39197
CRLF2	-14.8848	691.35	-0.0215301	0.982823	0.995675	3.43242e-07	1.93302e-307	6.09489e+293
CTNNB1	0.0588208	0.136258	0.431687	0.665969	0.995675	1.06059	0.925485	1.21541
CUL3	0.0892364	1.15285	0.0774048	0.938302	0.995675	1.09334	0.345205	3.46284
CYSLTR2	16.6445	1455.4	0.0114364	0.990875	0.995675	1.69291e+07	0	#NUM!
DAXX	-13.8038	1455.4	-0.00948455	0.992433	0.995675	1.01179e-06	0	#NUM!
DICER1	-0.0730276	0.627924	-0.1163	0.907415	0.995675	0.929575	0.496113	1.74176
DIS3	-0.296051	0.681399	-0.434475	0.663943	0.995675	0.74375	0.376269	1.47013
DNMT3A	-13.5084	699.505	-0.0193114	0.984593	0.995675	1.35945e-06	0	8.40864e+297
DNMT3B	-13.4263	1016.81	-0.0132044	0.989465	0.995675	1.4758e-06	0	#NUM!
EIF1AX	-0.140591	0.389511	-0.360942	0.718143	0.995675	0.868845	0.588545	1.28264
EIF4A2	-13.8481	816.131	-0.016968	0.986462	0.995675	9.67968e-07	0	#NUM!
EPHA3	0.332373	0.886573	0.374896	0.707738	0.995675	1.39427	0.574532	3.38362
EPHB1	-17.1859	894.512	-0.0192126	0.984672	0.995675	3.4376e-08	0	#NUM!
ERBB4	-0.281116	0.544973	-0.515835	0.605969	0.995675	0.754941	0.437758	1.30194
ERRFI1	-13.2775	589.544	-0.0225216	0.982032	0.995675	1.71265e-06	1.57697e-262	1.86e+250
FGFR1	0.294944	0.656046	0.449578	0.653015	0.995675	1.34305	0.696908	2.58827
FGFR4	0.051359	1.12301	0.0457332	0.963523	0.995675	1.0527	0.342442	3.23611
FH	-14.9565	1455.4	-0.0102766	0.991801	0.995675	3.1951e-07	0	#NUM!
FOXA1	-0.111144	0.368395	-0.301696	0.762883	0.995675	0.89481	0.619069	1.29337
FOXO1	-14.585	763.236	-0.0191095	0.984754	0.995675	4.63227e-07	0	#NUM!
FOXP1	0.1513	0.816365	0.185334	0.852967	0.995675	1.16335	0.51424	2.63179
FUBP1	0.417424	0.997631	0.418415	0.675644	0.995675	1.51805	0.559782	4.11671
GATA2	-13.2776	1026.9	-0.0129297	0.989684	0.995675	1.71243e-06	0	#NUM!
GATA3	-13.6365	302.236	-0.0451185	0.964013	0.995675	1.19608e-06	6.5804e-138	2.17406e+125
GLI1	-12.5456	728.15	-0.0172293	0.986254	0.995675	3.56069e-06	2.07508e-322	#NUM!
GNAQ	0.0103264	0.704539	0.0146569	0.988306	0.995675	1.01038	0.499468	2.04391
GNAS	-0.0038661	0.179463	-0.0215427	0.982813	0.995675	0.996141	0.832494	1.19196
IKZF1	-0.165287	1.14064	-0.144907	0.884784	0.995675	0.847651	0.270923	2.65209
IRF4	-11.9061	991.187	-0.012012	0.990416	0.995675	6.74902e-06	0	#NUM!
JAK1	0.707688	1.26554	0.559198	0.576026	0.995675	2.02929	0.572437	7.19387
JUN	-13.6732	812.177	-0.0168352	0.986568	0.995675	1.15298e-06	0	#NUM!
KDR	-0.0803178	0.803983	-0.0998998	0.920424	0.995675	0.922823	0.413003	2.06198
KEAP1	0.182986	0.385139	0.475116	0.634705	0.995675	1.2008	0.81697	1.76495
KLF4	0.103348	0.88567	0.116689	0.907106	0.995675	1.10888	0.457343	2.68859
KMT2C	-0.633593	1.36805	-0.463135	0.643267	0.995675	0.530682	0.135113	2.08435
KMT2D	-13.8538	324.169	-0.0427363	0.965912	0.995675	9.62432e-07	1.57956e-147	5.86414e+134
MAP2K1	0.0695728	0.297957	0.2335	0.815373	0.995675	1.07205	0.795819	1.44416
MAP2K2	-13.6159	1026.24	-0.0132678	0.989414	0.995675	1.22092e-06	0	#NUM!
MAP3K1	0.426875	1.06018	0.402646	0.687209	0.995675	1.53246	0.530837	4.42403
MAX	-0.229432	0.508699	-0.451018	0.651977	0.995675	0.794985	0.478006	1.32216
MED12	0.150469	0.345274	0.435795	0.662985	0.995675	1.16238	0.822995	1.64172
MEF2B	-7.88955	1455.4	-0.00542088	0.995675	0.995675	0.000374639	0	#NUM!
MGA	-11.7719	463.39	-0.0254038	0.979733	0.995675	7.71845e-06	4.36141e-207	1.36595e+196
MSH2	-15.1291	376.496	-0.0401841	0.967946	0.995675	2.68843e-07	8.30525e-171	8.7025e+156
MST1	14.3528	944.266	0.0152	0.987873	0.995675	1.71141e+06	0	#NUM!
MTOR	-0.0356111	0.276339	-0.128867	0.897463	0.995675	0.965016	0.732018	1.27217
MYC	0.136335	0.75119	0.181492	0.855981	0.995675	1.14607	0.540719	2.42911
MYD88	-0.505699	1.11132	-0.455044	0.649078	0.995675	0.603084	0.19849	1.83239
MYOD1	-14.1224	1455.4	-0.00970348	0.992258	0.995675	7.35712e-07	0	#NUM!
NCOA3	-14.1807	824.028	-0.017209	0.98627	0.995675	6.94049e-07	0	#NUM!
NFE2L2	-0.0908811	0.243625	-0.373036	0.709122	0.995675	0.913126	0.715691	1.16503
NOTCH1	0.0631071	0.8567	0.0736629	0.941279	0.995675	1.06514	0.452217	2.50881
NOTCH2	-12.1916	683.229	-0.0178441	0.985763	0.995675	5.07292e-06	9.60731e-303	2.67864e+291
NRAS	-0.0127934	0.144123	-0.0887672	0.929267	0.995675	0.987288	0.854776	1.14034
NSD1	-12.7839	926.898	-0.0137921	0.988996	0.995675	2.80564e-06	0	#NUM!
PAX5	-0.347256	0.594362	-0.584249	0.559052	0.995675	0.706625	0.389997	1.28032
PDGFRA	0.182449	0.469887	0.388284	0.697806	0.995675	1.20015	0.750183	1.92002
PIK3R1	-0.0511451	0.303339	-0.168607	0.866105	0.995675	0.950141	0.701536	1.28684
PIK3R2	0.0106136	0.661778	0.0160379	0.987204	0.995675	1.01067	0.521438	1.95892
PPP2R1A	0.065857	0.195308	0.337196	0.735969	0.995675	1.06807	0.878578	1.29844
PPP6C	-0.127034	0.611171	-0.207854	0.835343	0.995675	0.880703	0.477971	1.62277
PRDM14	-13.4289	609.088	-0.0220475	0.98241	0.995675	1.472e-06	4.40995e-271	4.91341e+258
PREX2	-0.0929683	1.28875	-0.0721382	0.942492	0.995675	0.911222	0.251146	3.30615
PTEN	-0.0118277	0.116057	-0.101912	0.918826	0.995675	0.988242	0.879954	1.10986
PTPRD	-13.1134	441.411	-0.029708	0.9763	0.995675	2.01795e-06	4.00383e-198	1.01705e+186
PTPRS	-0.288251	0.77626	-0.371333	0.71039	0.995675	0.749574	0.344896	1.62907
RAD51C	-13.4921	668.665	-0.0201777	0.983902	0.995675	1.38183e-06	5.53027e-297	3.45271e+284
RAD52	-12.1641	1455.4	-0.0083579	0.993331	0.995675	5.21453e-06	0	#NUM!
RAF1	-0.104823	0.538433	-0.194682	0.845642	0.995675	0.900483	0.525578	1.54282
RBM10	0.431074	1.43418	0.300572	0.763741	0.995675	1.53891	0.366738	6.45758
RET	-14.3212	974.485	-0.0146961	0.988275	0.995675	6.03111e-07	0	#NUM!
RIT1	0.0597902	0.6887	0.086816	0.930818	0.995675	1.06161	0.533173	2.11381
RPS6KA4	0.0518363	1.07509	0.0482159	0.961544	0.995675	1.0532	0.359425	3.08615
RPTOR	-13.2232	701.859	-0.0188402	0.984969	0.995675	1.80825e-06	0	1.17664e+299
RXRA	-0.182235	0.766068	-0.237883	0.811972	0.995675	0.833406	0.387398	1.7929
SESN2	-13.4313	1455.4	-0.00922861	0.992637	0.995675	1.46846e-06	0	#NUM!
SETD2	-0.600367	1.12433	-0.533976	0.593358	0.995675	0.54861	0.178226	1.68871
SMARCD1	-12.6492	487.355	-0.0259547	0.979293	0.995675	3.21028e-06	7.09834e-218	1.45187e+206
SMO	-12.7166	1455.4	-0.00873755	0.993029	0.995675	3.00087e-06	0	#NUM!
STAT3	-0.583827	1.19407	-0.488939	0.624885	0.995675	0.557759	0.168993	1.84088
STK19	-13.6832	311.773	-0.0438883	0.964993	0.995675	1.14148e-06	4.53185e-142	2.87517e+129
TBX3	0.613307	1.49045	0.411492	0.680712	0.995675	1.84653	0.415971	8.19689
TET1	-14.1829	1028.56	-0.013789	0.988998	0.995675	6.92568e-07	0	#NUM!
TET2	0.105869	1.43173	0.073945	0.941054	0.995675	1.11168	0.265575	4.65338
TNFRSF14	16.9291	1455.4	0.011632	0.990719	0.995675	2.2502e+07	0	#NUM!
TP63	0.0445078	0.668464	0.0665822	0.946914	0.995675	1.04551	0.535821	2.04004
subtypeIDC HR+HER2+	0.209483	0.694245	0.301742	0.762849	0.995675	1.23304	0.615844	2.46879

## Sheet: supTable6pancancer CNAintegrate
gene	coeffient	s.e	zvalue	pvalue	BH_p	OR	up	low
TP53	-0.0878943	0.0545293	-1.61187	0.10699	0.484183	1.09187	1.15306	1.03393
FYN	0.399299	0.315288	1.26646	0.205349	0.610247	0.67079	0.919421	0.489395
KDM5C	-0.16266	0.163397	-0.995489	0.319499	0.730679	1.17664	1.38549	0.999263
ERBB2	0.0954773	0.141154	0.676405	0.498784	0.82769	0.908939	1.04674	0.789282
APC	0.171331	0.0853348	2.00775	0.04467	0.304318	0.842543	0.917598	0.773627
EPHA3	-0.0219749	0.141178	-0.155654	0.876306	0.957925	1.02222	1.17722	0.887628
NTRK1	-0.0349239	0.194109	-0.179919	0.857216	0.957925	1.03554	1.25738	0.852839
EPHA7	0.0559879	0.168968	0.331352	0.740378	0.93124	0.945551	1.11961	0.798552
KIT	0.375836	0.173455	2.16676	0.0302531	0.260871	0.686715	0.816784	0.577359
PIK3CG	0.00818608	0.144912	0.0564901	0.954951	0.980289	0.991847	1.14651	0.858046
ERRFI1	-0.158011	0.282645	-0.559044	0.576132	0.856369	1.17118	1.55373	0.88282
SPEN	-0.096847	0.142655	-0.67889	0.497207	0.82769	1.10169	1.27062	0.955225
ARID1A	0.132543	0.0829937	1.59703	0.11026	0.489674	0.875865	0.951658	0.806109
CSF3R	-0.29937	0.220982	-1.35473	0.175505	0.554286	1.34901	1.68262	1.08154
RRAGC	1.31244	0.5605	2.34155	0.0192039	0.187061	0.269163	0.471452	0.153672
RAD54L	0.101578	0.312499	0.325053	0.745141	0.93124	0.90341	1.23481	0.66095
NOTCH2	0.026613	0.176226	0.151016	0.879963	0.957925	0.973738	1.16138	0.81641
DDR2	-0.0332858	0.215332	-0.154579	0.877153	0.957925	1.03385	1.28225	0.833563
NUF2	0.149174	0.37974	0.392831	0.694444	0.916085	0.861419	1.25931	0.589245
CDC73	0.178367	0.270176	0.660189	0.509132	0.82769	0.836635	1.09615	0.638558
MDM4	-0.302078	0.330646	-0.9136	0.360927	0.771738	1.35267	1.88273	0.971837
HIST3H3	1.12931	0.530999	2.12677	0.0334393	0.270601	0.323256	0.549738	0.19008
AKT3	0.0769617	0.260915	0.294968	0.768018	0.93124	0.925925	1.20196	0.713283
SMYD3	-0.669135	0.330736	-2.02317	0.0430554	0.301505	1.95255	2.71793	1.4027
RET	-0.301844	0.170961	-1.76557	0.077468	0.438152	1.35235	1.60449	1.13983
ARID5B	-0.0115497	0.20418	-0.0565663	0.954891	0.980289	1.01162	1.24077	0.824786
TET1	-0.142829	0.167162	-0.854437	0.392863	0.791214	1.15353	1.36341	0.975961
PTEN	0.064789	0.107157	0.604617	0.545433	0.843818	0.937265	1.04328	0.842025
SHOC2	0.420189	0.511617	0.821295	0.411478	0.798663	0.656923	1.09574	0.393842
LMO1	0.291433	0.604801	0.481866	0.629901	0.8889	0.747192	1.36802	0.408104
INPPL1	-0.206282	0.196834	-1.048	0.294637	0.71419	1.2291	1.49648	1.00949
EED	0.627308	0.413664	1.51647	0.129401	0.489674	0.534027	0.807635	0.353111
SESN3	-0.283765	0.410179	-0.691807	0.489059	0.82769	1.32812	2.0016	0.881249
BIRC3	-0.0131369	0.321812	-0.0408218	0.967438	0.980486	1.01322	1.39787	0.73442
ATM	-0.0791894	0.100805	-0.785569	0.43212	0.803163	1.08241	1.19721	0.978616
KMT2A	0.229145	0.159781	1.43411	0.15154	0.529111	0.795213	0.932988	0.677784
CBL	0.108653	0.227498	0.477601	0.632934	0.890169	0.897041	1.1262	0.714515
KDM5A	0.278586	0.203584	1.36841	0.171184	0.549042	0.756853	0.927741	0.617442
CCND2	0.634024	0.366549	1.72971	0.0836815	0.453778	0.530453	0.765309	0.367669
RECQL	-0.0647865	0.368604	-0.175762	0.860481	0.957925	1.06693	1.54248	0.737996
H3F3C	-0.232123	0.341653	-0.679411	0.496877	0.82769	1.26128	1.77496	0.896255
ARID2	-0.0249793	0.136697	-0.182735	0.855006	0.957925	1.02529	1.17548	0.894296
KMT2D	0.0372393	0.108309	0.343826	0.730977	0.93124	0.963446	1.07366	0.864548
GLI1	0.326421	0.198918	1.64098	0.100802	0.477672	0.721502	0.880291	0.591355
SH2B3	0.0405895	0.253657	0.160017	0.872867	0.957925	0.960223	1.23747	0.745093
TBX3	-0.132101	0.158682	-0.832487	0.405134	0.797632	1.14122	1.33747	0.973769
HNF1A	0.00854508	0.226251	0.0377682	0.969873	0.980731	0.991491	1.24322	0.790732
POLE	0.0697579	0.154705	0.45091	0.652054	0.906363	0.93262	1.08866	0.798945
LATS2	0.168013	0.187357	0.896756	0.369849	0.784438	0.845343	1.01953	0.700914
CDK8	-0.0178077	0.277007	-0.0642861	0.948742	0.980289	1.01797	1.34288	0.771669
FLT3	0.409734	0.204512	2.00347	0.045127	0.304318	0.663827	0.814467	0.541049
BRCA2	-0.0409369	0.129512	-0.316085	0.751938	0.93124	1.04179	1.18584	0.915234
FOXO1	0.112751	0.294907	0.382326	0.702219	0.918293	0.893373	1.1998	0.665206
RB1	0.0992543	0.120333	0.824829	0.409468	0.798663	0.905512	1.0213	0.80285
DIS3	0.176424	0.2317	0.761436	0.446397	0.815294	0.838262	1.05683	0.664897
ERCC5	0.139065	0.222813	0.624134	0.532539	0.836166	0.870171	1.08735	0.696367
TSHR	0.485628	0.246124	1.9731	0.0484837	0.315624	0.61531	0.787018	0.481065
KNSTRN	0.269724	0.431157	0.625581	0.53159	0.836166	0.76359	1.17519	0.496148
MGA	-0.257006	0.125756	-2.04368	0.0409847	0.299277	1.29305	1.46633	1.14025
TP53BP1	0.118135	0.219024	0.539371	0.589631	0.862189	0.888576	1.10615	0.713795
B2M	-0.179286	0.243282	-0.736948	0.461154	0.819483	1.19636	1.52588	0.938009
NTRK3	0.346421	0.176807	1.95932	0.0500759	0.321218	0.707214	0.843991	0.592604
BLM	-0.0142623	0.207961	-0.0685814	0.945323	0.980289	1.01436	1.24885	0.823906
IGF1R	-0.214603	0.188665	-1.13748	0.255336	0.677564	1.23937	1.49671	1.02628
TSC2	-0.272724	0.157039	-1.73666	0.0824465	0.451738	1.31354	1.53689	1.12264
CREBBP	-0.0202976	0.1297	-0.156496	0.875642	0.957925	1.0205	1.16183	0.896369
GRIN2A	-0.0629272	0.128282	-0.490538	0.623753	0.886741	1.06495	1.21071	0.936735
ERCC4	0.418726	0.270632	1.54721	0.121811	0.489674	0.657885	0.86235	0.501898
PALB2	-0.234787	0.210326	-1.1163	0.264293	0.682683	1.26464	1.56067	1.02476
CYLD	0.334261	0.322434	1.03668	0.299886	0.718228	0.715867	0.988243	0.518562
CDH1	-0.0722113	0.168186	-0.429353	0.667666	0.912188	1.07488	1.27175	0.908487
ZFHX3	0.00944309	0.122195	0.0772788	0.938402	0.980289	0.990601	1.11935	0.876658
PLCG2	0.0309311	0.183528	0.168537	0.866161	0.957925	0.969542	1.16485	0.806978
ANKRD11	-0.0225688	0.154865	-0.145732	0.884133	0.957925	1.02283	1.19415	0.876081
MAP2K4	-0.064236	0.194939	-0.329519	0.741763	0.93124	1.06634	1.29586	0.877479
NCOR1	-0.0994743	0.146776	-0.677729	0.497944	0.82769	1.10459	1.27922	0.9538
NF1	-0.00876896	0.117085	-0.074894	0.940299	0.980289	1.00881	1.13412	0.897344
CDK12	-0.0910338	0.17407	-0.522973	0.600993	0.866952	1.09531	1.30357	0.920318
EZH1	-0.212988	0.385209	-0.552916	0.580321	0.859856	1.23737	1.81884	0.841793
BRCA1	-0.182957	0.170382	-1.07381	0.282909	0.69396	1.20076	1.42381	1.01265
RAD51C	0.0949011	0.355262	0.26713	0.789369	0.945804	0.909463	1.2974	0.637524
PPM1D	0.414472	0.2921	1.41894	0.155917	0.529111	0.660689	0.884819	0.493333
BRIP1	0.0956674	0.227017	0.42141	0.673456	0.912984	0.908766	1.14037	0.724202
PIK3C3	-0.201915	0.230402	-0.876358	0.380836	0.788076	1.22374	1.54082	0.971914
SMAD2	-0.0295996	0.189065	-0.156558	0.875593	0.957925	1.03004	1.24441	0.8526
MALT1	0.287466	0.305139	0.942083	0.34615	0.762971	0.750162	1.01783	0.552885
PTPRS	0.220897	0.133852	1.65031	0.0988788	0.477672	0.801799	0.916635	0.70135
DNMT1	-0.203569	0.19159	-1.06253	0.287996	0.701325	1.22577	1.48462	1.01205
BRD4	0.163061	0.196401	0.830249	0.406398	0.797632	0.849539	1.0339	0.698052
JAK3	-0.101231	0.190001	-0.53279	0.594179	0.865757	1.10653	1.33807	0.915056
UPF1	0.0191445	0.269922	0.0709261	0.943457	0.980289	0.981038	1.28502	0.748962
KMT2B	-0.0660056	0.152415	-0.433065	0.664968	0.912057	1.06823	1.24411	0.917219
ERF	0.12627	0.283596	0.445247	0.656141	0.908238	0.881377	1.17038	0.663739
MYCN	-0.0981868	0.246997	-0.397523	0.690982	0.916085	1.10317	1.41225	0.861733
ALK	0.28113	0.155632	1.80638	0.070859	0.418538	0.75493	0.882057	0.646126
SOS1	0.0251646	0.248877	0.101113	0.919461	0.975208	0.975149	1.25071	0.7603
MSH6	0.00827927	0.196678	0.0420956	0.966423	0.980486	0.991755	1.20731	0.814682
XPO1	-0.0769022	0.244459	-0.314582	0.753079	0.93124	1.07994	1.379	0.845729
ERCC3	-0.356665	0.246509	-1.44686	0.147935	0.522242	1.42856	1.82791	1.11645
ACVR1	-0.266171	0.30017	-0.886734	0.375222	0.786322	1.30496	1.76181	0.966572
NFE2L2	-0.0113657	0.195046	-0.0582719	0.953532	0.980289	1.01143	1.22926	0.832202
SF3B1	-0.188918	0.153051	-1.23434	0.217075	0.623943	1.20794	1.40772	1.03652
CASP8	0.30655	0.223548	1.3713	0.170282	0.549042	0.735981	0.920349	0.588547
CTLA4	0.0159732	0.359219	0.0444666	0.964532	0.980486	0.984154	1.40951	0.687157
ERBB4	-0.193425	0.128897	-1.50062	0.133453	0.49939	1.2134	1.38033	1.06666
PDCD1	0.0375738	0.260117	0.14445	0.885145	0.957925	0.963123	1.24925	0.742531
ASXL1	-0.0233214	0.168926	-0.138057	0.890195	0.957925	1.0236	1.21197	0.8645
DNMT3B	-0.183163	0.220046	-0.832385	0.405191	0.797632	1.20101	1.49662	0.963789
PTPRT	0.173343	0.110273	1.57194	0.115964	0.489674	0.840849	0.938878	0.753055
NCOA3	0.0596542	0.2319	0.257241	0.796993	0.946401	0.94209	1.18797	0.747101
RUNX1	-0.235589	0.198101	-1.18924	0.234347	0.642014	1.26565	1.54294	1.0382
CHEK2	0.447469	0.270545	1.65395	0.0981374	0.477672	0.639244	0.837844	0.48772
EP300	-0.0911718	0.137838	-0.661444	0.508328	0.82769	1.09546	1.25735	0.954406
PPARG	1.03645	0.438403	2.36415	0.0180717	0.182802	0.354712	0.549885	0.228812
TGFBR2	-0.423216	0.14864	-2.84725	0.00440982	0.0565748	1.52686	1.77155	1.31597
MLH1	-0.466239	0.221005	-2.10963	0.0348901	0.278064	1.59399	1.98823	1.27792
SETD2	-0.186927	0.122319	-1.52819	0.126465	0.489674	1.20554	1.3624	1.06674
MST1R	0.0471792	0.216544	0.217873	0.827528	0.957925	0.953916	1.18455	0.768186
PBRM1	0.0193283	0.130544	0.14806	0.882296	0.957925	0.980857	1.11764	0.860818
SHQ1	-0.364519	0.349167	-1.04397	0.2965	0.715409	1.43982	2.0415	1.01547
EPHB1	-0.125174	0.150198	-0.833394	0.404623	0.797632	1.13335	1.31702	0.975287
FOXL2	-0.508432	0.283006	-1.79654	0.0724087	0.418538	1.66268	2.20657	1.25286
ATR	-0.0228653	0.153869	-0.148603	0.881867	0.957925	1.02313	1.19331	0.877215
PIK3CA	0.0505439	0.0702269	0.719723	0.471695	0.822671	0.950712	1.01988	0.886237
DCUN1D1	0.170614	0.437632	0.389856	0.696643	0.916085	0.843147	1.30606	0.544305
EIF4A2	-0.0633349	0.311712	-0.203184	0.838991	0.957925	1.06538	1.45506	0.780066
TP63	0.0795703	0.201679	0.394539	0.693183	0.916085	0.923513	1.12988	0.75484
FGFR3	0.438406	0.200487	2.18671	0.0287639	0.252164	0.645064	0.788266	0.527876
PHOX2B	-0.317318	0.264036	-1.2018	0.229443	0.638555	1.37344	1.78846	1.05473
PDGFRA	-0.0499102	0.164818	-0.302821	0.762027	0.93124	1.05118	1.23952	0.891449
KDR	0.244597	0.159358	1.53489	0.124812	0.489674	0.78302	0.918293	0.667674
EPHA5	-0.0791089	0.139874	-0.565572	0.571685	0.854626	1.08232	1.24481	0.941044
FAM175A	0.566811	0.397537	1.42581	0.153924	0.529111	0.567332	0.844278	0.381232
TET2	0.13521	0.168631	0.801811	0.422662	0.799457	0.873532	1.03399	0.737978
INPP4B	0.0818087	0.233735	0.350007	0.726334	0.93124	0.921448	1.16407	0.729392
FBXW7	0.368838	0.105657	3.4909	0.000481402	0.00904347	0.691537	0.768603	0.622199
FAT1	0.0629595	0.116741	0.539308	0.589675	0.862189	0.938982	1.05525	0.83552
DROSHA	0.0164512	0.236442	0.0695782	0.944529	0.980289	0.983683	1.24606	0.776551
IL7R	0.220439	0.221082	0.997088	0.318722	0.730679	0.802167	1.00064	0.643058
RICTOR	-0.118164	0.191188	-0.618053	0.53654	0.837448	1.12543	1.36254	0.929579
MAP3K1	-0.14818	0.158193	-0.9367	0.348913	0.762971	1.15972	1.35849	0.990036
PIK3R1	-0.110798	0.130014	-0.852201	0.394103	0.791214	1.11717	1.27228	0.980967
MSH3	-0.341176	0.232219	-1.4692	0.141777	0.519233	1.4066	1.77428	1.11512
RASA1	0.281913	0.188064	1.49903	0.133867	0.49939	0.754339	0.91042	0.625017
RAD50	0.0713535	0.208424	0.342347	0.73209	0.93124	0.931133	1.14691	0.755952
PDGFRB	-0.0867508	0.211902	-0.409391	0.682253	0.913142	1.09062	1.34804	0.882363
FGFR4	0.462424	0.242891	1.90383	0.0569318	0.356502	0.629756	0.802894	0.493953
NSD1	-0.0223921	0.157451	-0.142216	0.88691	0.957925	1.02264	1.19703	0.873664
FLT4	-0.0458358	0.151181	-0.303186	0.761748	0.93124	1.0469	1.21776	0.900014
IRF4	0.0149749	0.256339	0.0584186	0.953415	0.980289	0.985137	1.27298	0.762377
HIST1H3A	0.759009	0.681793	1.11325	0.265599	0.682683	0.46813	0.92569	0.236738
HIST1H3C	0.715521	0.410078	1.74484	0.0810127	0.448554	0.488937	0.736797	0.324458
HIST1H3E	-0.466107	0.421156	-1.10673	0.26841	0.682683	1.59378	2.42847	1.04598
HIST1H3G	0.418916	0.430847	0.972308	0.330898	0.750225	0.657759	1.012	0.427516
MDC1	-0.427751	0.168591	-2.5372	0.0111742	0.119952	1.5338	1.81547	1.29584
NOTCH4	-0.08029	0.141438	-0.567668	0.570261	0.854626	1.0836	1.24823	0.940684
TAP2	-0.106617	0.354964	-0.30036	0.763903	0.93124	1.11251	1.58658	0.780089
VEGFA	-0.300801	0.461162	-0.652268	0.514228	0.82769	1.35094	2.14248	0.851836
PTP4A1	-0.240135	0.612072	-0.392331	0.694813	0.916085	1.27142	2.34481	0.689398
ROS1	0.0792154	0.147048	0.538704	0.590091	0.862189	0.923841	1.07019	0.797508
LATS1	-0.033955	0.19942	-0.170269	0.864798	0.957925	1.03454	1.26285	0.8475
PARK2	0.141457	0.230574	0.613497	0.539548	0.839651	0.868093	1.09321	0.689333
PMS2	-0.624326	0.240916	-2.59147	0.0095567	0.106954	1.86699	2.37558	1.46728
ETV1	-0.386371	0.22785	-1.69572	0.0899388	0.468394	1.47163	1.84822	1.17178
EGFR	-0.209723	0.131973	-1.58913	0.112031	0.489674	1.23334	1.40733	1.08085
HGF	0.146106	0.180902	0.807654	0.41929	0.798793	0.864066	1.03541	0.721078
MET	0.0828916	0.191937	0.43187	0.665836	0.912057	0.920451	1.11521	0.759703
BRAF	-0.111395	0.107891	-1.03247	0.301852	0.718228	1.11784	1.24519	1.00351
EZH2	0.0724492	0.251932	0.287574	0.773672	0.93124	0.930113	1.1966	0.722975
WHSC1L1	0.352497	0.289617	1.21711	0.223562	0.62902	0.702931	0.939057	0.526179
PREX2	-0.0987567	0.147165	-0.671062	0.502181	0.82769	1.1038	1.2788	0.952745
PRDM14	0.472014	0.303035	1.55762	0.119323	0.489674	0.623745	0.844527	0.460681
NBN	-0.283642	0.233077	-1.21695	0.223625	0.62902	1.32796	1.67652	1.05187
RAD21	0.133009	0.275947	0.482009	0.6298	0.8889	0.875457	1.15366	0.664344
MYC	-0.30677	0.277638	-1.10493	0.269191	0.682683	1.35903	1.79393	1.02956
RECQL4	-0.125315	0.193438	-0.647832	0.517094	0.829179	1.13351	1.37541	0.934146
JAK2	-0.308964	0.212479	-1.45409	0.145921	0.519233	1.36201	1.68446	1.10129
PDCD1LG2	0.1928	0.678079	0.284333	0.776155	0.932095	0.824647	1.62463	0.418583
PTPRD	-0.0800982	0.125511	-0.638174	0.52336	0.829179	1.08339	1.22827	0.955602
TEK	-0.0434541	0.247118	-0.175844	0.860417	0.957925	1.04441	1.33719	0.815737
GNAQ	-0.0639151	0.310641	-0.205752	0.836984	0.957925	1.066	1.45435	0.781355
NTRK2	-0.396556	0.221449	-1.79073	0.0733363	0.419292	1.4867	1.85522	1.19137
TGFBR1	-0.107083	0.189451	-0.56523	0.571917	0.854626	1.11303	1.34519	0.920933
MAPKAP1	-0.0725884	0.419452	-0.173055	0.862608	0.957925	1.07529	1.63565	0.706902
TSC1	0.0237492	0.172573	0.137618	0.890542	0.957925	0.976531	1.16047	0.821747
RXRA	-0.468181	0.307398	-1.52304	0.127747	0.489674	1.59709	2.17185	1.17443
TRAF2	-0.183757	0.309153	-0.594389	0.552252	0.847767	1.20172	1.63707	0.882148
CRLF2	0.687657	0.492179	1.39717	0.162363	0.536134	0.502752	0.822441	0.307329
KDM6A	0.288552	0.141331	2.04167	0.0411846	0.299277	0.749348	0.863104	0.650585
AMER1	0.0364471	0.138966	0.262273	0.793111	0.946391	0.964209	1.10796	0.83911
AR	0.0916354	0.152906	0.599293	0.548977	0.84681	0.912438	1.06319	0.783064
MED12	-0.120683	0.129998	-0.928349	0.353227	0.764598	1.12827	1.2849	0.990729
ATRX	0.0159698	0.124077	0.128709	0.897588	0.961571	0.984157	1.11417	0.869317
BTK	0.100748	0.250399	0.402349	0.687427	0.916085	0.904161	1.16143	0.70388
XIAP	0.0532266	0.327949	0.162301	0.871069	0.957925	0.948165	1.31617	0.683058
STAG2	-0.144428	0.167823	-0.860596	0.389461	0.790951	1.15538	1.3665	0.976876
SH2D1A	0.571187	0.453389	1.25982	0.207735	0.613633	0.564854	0.888875	0.358948
SPRED1	-0.199803	0.311033	-0.642386	0.520622	0.829179	1.22116	1.66668	0.894733
PTCH1	-0.0561676	0.178114	-0.315346	0.752499	0.93124	1.05777	1.264	0.885196
NRAS	0.231514	0.147829	1.5661	0.117326	0.489674	0.793331	0.919721	0.684311
PAK7	0.61568	0.198088	3.10811	0.00188286	0.0300117	0.540273	0.658631	0.443185
ARID1B	-0.183514	0.135942	-1.34994	0.177034	0.554286	1.20143	1.37638	1.04872
TMPRSS2	-0.00734828	0.311511	-0.0235891	0.98118	0.986809	1.00738	1.37556	0.737741
STK40	0.314373	0.36304	0.865946	0.38652	0.790951	0.730247	1.04987	0.50793
IRS2	-0.0740565	0.176882	-0.418677	0.675452	0.913142	1.07687	1.28523	0.902284
NOTCH3	0.381784	0.14627	2.61013	0.00905072	0.103493	0.682643	0.790165	0.589752
IRS1	-0.272615	0.1834	-1.48645	0.13716	0.508072	1.31339	1.57778	1.09332
JUN	-0.400595	0.262364	-1.52687	0.126793	0.489674	1.49271	1.94053	1.14824
PIK3R2	-0.0629886	0.215803	-0.29188	0.770379	0.93124	1.06501	1.32153	0.858289
KRAS	-0.258489	0.0667709	-3.87128	0.000108264	0.00237279	1.29497	1.38439	1.21133
KEAP1	0.150832	0.172674	0.87351	0.382385	0.788076	0.859992	1.02208	0.723608
ARAF	0.13572	0.240006	0.565484	0.571745	0.854626	0.873087	1.10992	0.686791
SMARCA4	-0.192348	0.124243	-1.54816	0.121584	0.489674	1.21209	1.37244	1.07048
TAP1	-0.595171	0.301803	-1.97205	0.0486037	0.315624	1.81334	2.45217	1.34094
NOTCH1	0.14622	0.134879	1.08408	0.27833	0.687331	0.863968	0.988724	0.754954
FUBP1	0.220125	0.265064	0.830459	0.406279	0.797632	0.802419	1.04596	0.615581
ELF3	0.332539	0.196715	1.69046	0.0909399	0.468964	0.717101	0.872996	0.589044
MEN1	0.0294279	0.211284	0.139281	0.889228	0.957925	0.971001	1.19944	0.786068
CTCF	-0.108924	0.170235	-0.639847	0.522272	0.829179	1.11508	1.32202	0.940531
AXL	-0.115407	0.197242	-0.585104	0.558478	0.853951	1.12233	1.36704	0.921424
HLA_A	-0.11865	0.263954	-0.44951	0.653064	0.906363	1.12598	1.4661	0.864759
FANCC	-0.282987	0.321469	-0.880293	0.3787	0.788076	1.32709	1.83026	0.962249
MTOR	-0.0115393	0.136001	-0.0848476	0.932383	0.978749	1.01161	1.15898	0.882972
BABAM1	-0.434083	0.449393	-0.965932	0.334078	0.750962	1.54355	2.41929	0.984807
RAC1	-0.520229	0.285637	-1.82129	0.0685623	0.418538	1.68241	2.23863	1.26439
ABL1	0.265334	0.222546	1.19226	0.233157	0.642014	0.76695	0.958115	0.613927
MEF2B	-0.147181	0.294462	-0.499831	0.617194	0.879794	1.15856	1.55526	0.863052
PIK3CB	0.210969	0.228163	0.924643	0.355152	0.765614	0.809799	1.01734	0.644596
RAD52	-0.0576048	0.368249	-0.156429	0.875695	0.957925	1.0593	1.5309	0.732975
PAX5	0.406694	0.277273	1.46677	0.142439	0.519233	0.665848	0.878603	0.504611
ETV6	0.0427588	0.252731	0.169187	0.865649	0.957925	0.958142	1.23364	0.744167
CDKN1A	-0.178101	0.255844	-0.696129	0.486348	0.82769	1.19495	1.54333	0.925202
GATA3	0.0334915	0.167265	0.200231	0.8413	0.957925	0.967063	1.14313	0.818112
PIK3C2G	-0.308814	0.153009	-2.01827	0.0435634	0.301505	1.36181	1.58696	1.1686
GNAS	0.0553346	0.172091	0.321543	0.747799	0.93124	0.946169	1.12385	0.796582
BAP1	-0.0454709	0.149279	-0.304604	0.760668	0.93124	1.04652	1.21501	0.901398
CSF1R	-0.0820502	0.21395	-0.383501	0.701348	0.918293	1.08551	1.34447	0.876429
STK11	-0.153377	0.15365	-0.998226	0.31817	0.730679	1.16576	1.35938	0.999727
DUSP4	-0.668039	0.405116	-1.64901	0.0991464	0.477672	1.95041	2.92459	1.30073
PARP1	0.415913	0.26523	1.56812	0.116853	0.489674	0.659737	0.86012	0.506038
POLD1	0.3151	0.206127	1.52867	0.126346	0.489674	0.729716	0.896754	0.593791
CDKN2A	0.0949162	0.10214	0.929278	0.352745	0.764598	0.909449	1.00725	0.821145
DICER1	0.000548351	0.184721	0.00296854	0.997631	0.997631	0.999452	1.20222	0.830881
ERCC2	0.386755	0.237032	1.63165	0.102752	0.478298	0.679258	0.860947	0.535911
INHA	-0.572342	0.307846	-1.85918	0.0630012	0.389866	1.77241	2.41135	1.30277
CUL3	-0.178417	0.23273	-0.766624	0.443305	0.813669	1.19532	1.50855	0.947135
STK19	0.674411	0.464004	1.45346	0.146096	0.519233	0.509456	0.810254	0.320326
IFNGR1	-0.224625	0.304664	-0.737288	0.460948	0.819483	1.25185	1.69773	0.92308
TMEM127	-0.351565	0.469004	-0.749598	0.453497	0.819483	1.42129	2.27179	0.889194
BCOR	0.138636	0.138158	1.00346	0.315637	0.730679	0.870544	0.999521	0.75821
FLT1	-0.013619	0.164683	-0.0826981	0.934092	0.978749	1.01371	1.19519	0.859792
SMAD4	-0.336459	0.0836299	-4.02318	5.74168e-05	0.00143815	1.39998	1.5221	1.28766
SUZ12	0.128287	0.302905	0.423521	0.671915	0.912984	0.879601	1.19079	0.649734
HRAS	0.592194	0.344088	1.72106	0.0852407	0.454833	0.553112	0.780277	0.392083
PRDM1	-0.17197	0.23274	-0.738894	0.459971	0.819483	1.18764	1.49887	0.94104
GATA2	0.460624	0.29843	1.54349	0.122711	0.489674	0.63089	0.850276	0.468109
CYSLTR2	1.32528	0.57628	2.29972	0.0214641	0.198072	0.265728	0.472838	0.149335
ERG	0.0108438	0.241544	0.0448937	0.964192	0.980486	0.989215	1.25948	0.776943
ERBB3	0.0769264	0.137679	0.558739	0.57634	0.856369	0.925958	1.06264	0.80686
FANCA	-0.2868	0.186837	-1.53503	0.124777	0.489674	1.33216	1.60582	1.10513
WT1	-0.147103	0.22004	-0.668529	0.503796	0.82769	1.15847	1.44361	0.929659
SETD8	-0.578108	0.427842	-1.35122	0.176625	0.554286	1.78266	2.7345	1.16214
PRKD1	0.161655	0.240676	0.67167	0.501794	0.82769	0.850735	1.08223	0.668759
RAD51	-0.567746	0.477042	-1.19014	0.233992	0.642014	1.76429	2.8428	1.09494
INSR	-0.0883827	0.214978	-0.411124	0.680981	0.913142	1.09241	1.3544	0.88109
CCND3	-0.592195	0.443575	-1.33505	0.18186	0.562697	1.80795	2.81727	1.16023
IKZF1	0.0371384	0.173489	0.214068	0.830494	0.957925	0.963543	1.14608	0.810076
SLX4	-0.147531	0.202537	-0.728413	0.466361	0.821689	1.15897	1.41916	0.946479
MYCL	0.815369	0.624746	1.30512	0.191852	0.583319	0.442476	0.826445	0.2369
INPP4A	-0.225753	0.206197	-1.09484	0.273586	0.687331	1.25327	1.54026	1.01975
RBM10	0.201406	0.144224	1.39647	0.162572	0.536134	0.817581	0.944423	0.707774
INHBA	-0.328773	0.196505	-1.6731	0.094307	0.476976	1.38926	1.69093	1.14141
SPOP	0.100078	0.192329	0.520347	0.602821	0.866952	0.904767	1.09664	0.746465
RHOA	-0.44308	0.221998	-1.99587	0.0459477	0.30593	1.5575	1.94464	1.24743
EPAS1	0.0247741	0.287995	0.0860228	0.931448	0.978749	0.97553	1.30111	0.731419
DAXX	0.268358	0.23065	1.16348	0.244633	0.663283	0.764634	0.962994	0.607133
WWTR1	-0.516078	0.361079	-1.42927	0.152928	0.529111	1.67544	2.40405	1.16766
FGFR1	-0.0774792	0.239058	-0.324102	0.745861	0.93124	1.08056	1.37237	0.8508
TNFAIP3	-0.578064	0.245284	-2.35671	0.0184376	0.182984	1.78258	2.27811	1.39484
RNF43	-0.146904	0.131573	-1.11652	0.264199	0.682683	1.15824	1.32112	1.01545
HLA_B	0.599393	0.332072	1.80501	0.0710734	0.418538	0.549145	0.765428	0.393976
AGO2	-0.414993	0.250733	-1.65512	0.0978998	0.477672	1.51436	1.9459	1.17852
SYK	-0.131911	0.253798	-0.519746	0.60324	0.866952	1.14101	1.47066	0.885248
IKBKE	-0.276803	0.254463	-1.08779	0.276686	0.687331	1.31891	1.70108	1.02259
CXCR4	0.317606	0.455194	0.697738	0.485341	0.82769	0.727889	1.1475	0.461718
SOX2	-0.138678	0.294634	-0.470679	0.63787	0.894719	1.14875	1.54236	0.855597
GNA11	0.522011	0.332383	1.57051	0.116297	0.489674	0.593326	0.827267	0.425541
TCF7L2	0.519034	0.141435	3.66977	0.000242768	0.00491138	0.595095	0.685505	0.516609
HIST1H3F	-0.505872	0.466303	-1.08486	0.277985	0.687331	1.65843	2.64369	1.04036
ESR1	-0.510127	0.154451	-3.30284	0.000957104	0.0157324	1.6655	1.94367	1.42714
NFKBIA	-0.380453	0.305166	-1.24671	0.212505	0.617555	1.46295	1.985	1.07819
GREM1	2.051	0.712455	2.87878	0.00399223	0.0538439	0.128606	0.262227	0.0630735
MST1	-0.270721	0.351136	-0.770986	0.440715	0.813669	1.31091	1.86238	0.922733
SMAD3	-0.36669	0.175736	-2.0866	0.0369246	0.283817	1.44295	1.72017	1.2104
CD276	0.314265	0.42254	0.743752	0.457026	0.819483	0.730325	1.11435	0.47864
SDHB	0.0860391	0.449476	0.191421	0.848196	0.957925	0.917558	1.43826	0.585368
SESN2	-0.381574	0.350998	-1.08711	0.276988	0.687331	1.46459	2.08042	1.03105
VTCN1	-0.27308	0.369661	-0.738731	0.460071	0.819483	1.31401	1.90169	0.907936
MCL1	-0.498296	0.349382	-1.42622	0.153804	0.529111	1.64591	2.33422	1.16057
FH	-0.342389	0.298106	-1.14855	0.250743	0.676362	1.40831	1.89742	1.04528
YAP1	-0.178192	0.338858	-0.52586	0.598986	0.866952	1.19505	1.67707	0.851576
CDKN1B	-0.184264	0.272745	-0.67559	0.499301	0.82769	1.20233	1.57934	0.91532
RAD51B	-0.0857048	0.394988	-0.216981	0.828223	0.957925	1.08948	1.61719	0.733973
MAP2K1	0.301778	0.245269	1.2304	0.218549	0.624764	0.739502	0.945058	0.578656
MAPK3	0.340398	0.413483	0.823246	0.410368	0.798663	0.711487	1.07582	0.470537
NUP93	-0.181449	0.263692	-0.688111	0.491383	0.82769	1.19895	1.56071	0.921049
SOX9	-0.0513977	0.124749	-0.412007	0.680334	0.913142	1.05274	1.19261	0.929274
DOT1L	-0.0451817	0.175702	-0.257149	0.797064	0.946401	1.04622	1.24718	0.877638
CALR	0.57917	0.372537	1.55466	0.120026	0.489674	0.560363	0.813318	0.386081
DNMT3A	0.13668	0.194809	0.701609	0.482923	0.82769	0.872249	1.05985	0.717854
ASXL2	0.10223	0.202821	0.504037	0.614235	0.877956	0.902822	1.10583	0.737086
EPCAM	0.226418	0.50029	0.452573	0.650856	0.906363	0.797385	1.31505	0.483498
IDH1	-0.172357	0.195982	-0.879451	0.379157	0.788076	1.1881	1.44533	0.976651
BCL2L1	0.841344	0.641782	1.31095	0.189874	0.580663	0.431131	0.819089	0.226927
AURKA	-0.399074	0.319369	-1.24957	0.211457	0.617555	1.49044	2.05124	1.08297
SMARCB1	-0.0763958	0.261712	-0.291908	0.770357	0.93124	1.07939	1.40229	0.830842
CTNNB1	0.0835192	0.11621	0.71869	0.472332	0.822671	0.919873	1.03323	0.818952
MAP3K13	-0.388913	0.215601	-1.80385	0.0712542	0.418538	1.47538	1.83036	1.18924
WHSC1	-0.258013	0.2576	-1.0016	0.316536	0.730679	1.29436	1.67467	1.00041
E2F3	0.385265	0.37983	1.01431	0.310435	0.725728	0.68027	0.994579	0.46529
HIST1H2BD	-0.515798	0.371329	-1.38906	0.164815	0.538464	1.67497	2.42814	1.15543
NKX3_1	-0.110083	0.366046	-0.300735	0.763616	0.93124	1.11637	1.60983	0.774171
SOX17	-0.27024	0.167994	-1.60862	0.107698	0.484183	1.31028	1.54997	1.10766
SRSF2	0.420998	0.471652	0.892603	0.37207	0.785979	0.656391	1.05196	0.409569
SDHD	-0.165094	0.65381	-0.252512	0.800646	0.947147	1.1795	2.26801	0.613414
PTPN11	0.402119	0.29201	1.37707	0.16849	0.547073	0.668901	0.895737	0.49951
HOXB13	-0.661096	0.339915	-1.94489	0.0517886	0.328202	1.93691	2.72103	1.37876
RARA	0.459927	0.282828	1.62617	0.103913	0.47946	0.63133	0.837697	0.475801
PIK3CD	0.255552	0.249333	1.02494	0.30539	0.720318	0.774489	0.9938	0.603575
CEBPA	0.264855	0.403632	0.65618	0.511709	0.82769	0.767317	1.14887	0.512483
PGR	0.0251649	0.175696	0.14323	0.886109	0.957925	0.975149	1.16245	0.818026
BARD1	0.323319	0.260483	1.24123	0.214523	0.619994	0.723743	0.939098	0.557774
TRAF7	-0.29446	0.211116	-1.39478	0.163083	0.536134	1.3424	1.65794	1.08692
AKT1	-0.369589	0.178915	-2.06573	0.0388543	0.291963	1.44714	1.73066	1.21006
U2AF1	0.389977	0.242264	1.60972	0.107459	0.484183	0.677072	0.862679	0.5314
CSDE1	-0.183288	0.263131	-0.696567	0.486074	0.82769	1.20116	1.56271	0.923262
CDK6	-0.566234	0.402141	-1.40805	0.159117	0.533092	1.76162	2.63366	1.17832
CARD11	0.0353304	0.149932	0.235644	0.813709	0.955382	0.965286	1.12143	0.830886
LYN	0.335049	0.377801	0.886839	0.375166	0.786322	0.715303	1.04368	0.490245
HIST1H3B	-0.243228	0.299564	-0.811941	0.416826	0.798793	1.27536	1.7208	0.945222
FOXP1	0.0697182	0.20533	0.339542	0.734202	0.93124	0.932657	1.14524	0.759535
PAK1	0.092347	0.313831	0.294257	0.768562	0.93124	0.911789	1.24793	0.666191
HIST1H1C	-0.449927	0.26173	-1.71905	0.0856055	0.454833	1.5682	2.03736	1.20707
STAT5B	0.686891	0.321602	2.13584	0.0326925	0.270601	0.503138	0.693996	0.364768
RPTOR	-0.288118	0.189821	-1.51784	0.129055	0.489674	1.33392	1.61275	1.10329
REL	-0.0939947	0.303271	-0.309936	0.75661	0.93124	1.09855	1.48775	0.811171
PLK2	-0.164247	0.252004	-0.651765	0.514553	0.82769	1.17851	1.51627	0.915984
NF2	0.0112742	0.204623	0.0550972	0.956061	0.980289	0.988789	1.21331	0.805818
GSK3B	0.346195	0.378165	0.915461	0.35995	0.771738	0.707374	1.03249	0.484634
RPS6KA4	0.0416101	0.213547	0.194852	0.845509	0.957925	0.959244	1.1876	0.774795
STAT3	0.0369877	0.252258	0.146627	0.883427	0.957925	0.963688	1.2402	0.748829
FGFR2	0.297197	0.177495	1.6744	0.0940516	0.476976	0.742897	0.887184	0.622077
FGF3	-0.120716	0.262215	-0.46037	0.645251	0.902665	1.1283	1.46658	0.868056
SDHAF2	-0.717678	0.492175	-1.45818	0.144792	0.519233	2.04967	3.35299	1.25295
PPP2R1A	-0.118291	0.159564	-0.741339	0.458488	0.819483	1.12557	1.3203	0.959567
JAK1	0.120852	0.184548	0.654852	0.512563	0.82769	0.886165	1.06577	0.736829
MAX	-0.135764	0.282108	-0.481246	0.630341	0.8889	1.14541	1.51873	0.86386
RRAS2	0.91433	0.385129	2.37409	0.0175922	0.181442	0.400785	0.589075	0.272679
EIF4E	-0.724153	0.563842	-1.28432	0.19903	0.59995	2.06298	3.62551	1.17388
MPL	0.217976	0.270098	0.807026	0.419651	0.798793	0.804145	1.0535	0.613807
IDH2	0.0634804	0.303683	0.209035	0.834421	0.957925	0.938493	1.27151	0.692696
HIST1H3J	0.316704	0.490975	0.645052	0.518894	0.829179	0.728546	1.19038	0.445892
CCND1	-0.376663	0.293653	-1.28268	0.199603	0.59995	1.45741	1.95485	1.08655
SMO	-0.547403	0.192221	-2.84778	0.00440255	0.0565748	1.72876	2.09515	1.42644
PPP6C	-0.232779	0.329141	-0.70723	0.479423	0.82769	1.2621	1.75404	0.908135
NEGR1	0.0657995	0.263889	0.249345	0.803094	0.947147	0.936319	1.21907	0.719147
TNFRSF14	0.16299	0.415963	0.391837	0.695179	0.916085	0.8496	1.28785	0.560485
SRC	0.0282464	0.290515	0.097229	0.922545	0.976375	0.972149	1.29988	0.727049
HIST1H3I	0.144082	0.409845	0.351551	0.725175	0.93124	0.865817	1.30443	0.574689
PDPK1	-0.467656	0.454148	-1.02974	0.30313	0.718228	1.59625	2.51382	1.0136
CD274	-0.613893	0.431783	-1.42176	0.155095	0.529111	1.84761	2.84532	1.19975
CDK4	0.0611731	0.392346	0.155916	0.876099	0.957925	0.94066	1.3926	0.635388
NKX2_1	0.427136	0.303014	1.40963	0.15865	0.533092	0.652375	0.883272	0.481837
AXIN2	0.104762	0.181799	0.576253	0.564444	0.854626	0.900539	1.08008	0.750842
TERT	0.0510643	0.195033	0.261824	0.793457	0.946391	0.950218	1.15485	0.781846
EIF1AX	-0.473199	0.289413	-1.63503	0.102043	0.478298	1.60512	2.14387	1.20176
FLCN	-0.182254	0.242452	-0.751715	0.452223	0.819483	1.19992	1.52914	0.941579
CHEK1	-0.414993	0.306789	-1.3527	0.176152	0.554286	1.51436	2.0581	1.11428
RAC2	-1.20062	0.520347	-2.30734	0.0210357	0.197585	3.32217	5.58992	1.97441
RAF1	0.0629513	0.261735	0.240515	0.809931	0.953073	0.938989	1.21992	0.722754
SESN1	0.459179	0.526961	0.871374	0.38355	0.788076	0.631802	1.07013	0.373014
KLF4	0.346204	0.282836	1.22405	0.220935	0.628172	0.707368	0.938598	0.533103
MRE11A	0.254084	0.267574	0.949585	0.342323	0.762971	0.775626	1.01358	0.593535
CIC	0.126315	0.165005	0.765523	0.44396	0.813669	0.881337	1.03945	0.747277
TCF3	0.52348	0.25037	2.09082	0.0365439	0.283817	0.592455	0.761009	0.461234
CRKL	-0.554026	0.484103	-1.14444	0.252442	0.677472	1.74025	2.82393	1.07243
VHL	0.848558	0.301175	2.81749	0.00484001	0.0594035	0.428032	0.578462	0.316721
MUTYH	-0.343202	0.308865	-1.11117	0.266495	0.682683	1.40945	1.9195	1.03493
FOXA1	0.0549052	0.182995	0.300037	0.764149	0.93124	0.946575	1.13665	0.788282
MYOD1	0.162962	0.257423	0.633049	0.526701	0.831967	0.849624	1.09907	0.656794
PNRC1	0.445782	0.454942	0.979865	0.327153	0.744945	0.640323	1.0092	0.406275
BCL2L11	-0.035974	0.414752	-0.0867362	0.930881	0.978749	1.03663	1.56945	0.684698
ALOX12B	0.656262	0.281857	2.32835	0.0198935	0.190254	0.518787	0.687698	0.391363
RFWD2	0.196534	0.248281	0.791579	0.428606	0.799457	0.821573	1.05311	0.640943
ICOSLG	-0.372957	0.328573	-1.13508	0.256341	0.677564	1.45202	2.01683	1.04538
MSI1	-0.629367	0.369805	-1.70189	0.0887766	0.466965	1.87642	2.71603	1.29636
CDKN2C	0.0372699	0.436822	0.0853207	0.932006	0.978749	0.963416	1.49116	0.62245
AKT2	0.0558658	0.323889	0.172484	0.863057	0.957925	0.945666	1.30738	0.684029
RTEL1	-0.172341	0.284637	-0.605474	0.544864	0.843818	1.18808	1.57929	0.893779
MYD88	0.451341	0.396876	1.13723	0.255441	0.677564	0.636774	0.946992	0.428178
XRCC2	0.254318	0.411384	0.618202	0.536442	0.837448	0.775445	1.17007	0.513912
PRKCI	0.32357	0.375502	0.861699	0.388853	0.790951	0.723561	1.0533	0.497046
CD79B	0.321154	0.448761	0.715645	0.474211	0.823217	0.725312	1.13611	0.463052
H3F3B	0.0763565	0.513189	0.148788	0.881721	0.957925	0.926486	1.5478	0.554579
TOP1	-0.539525	0.24159	-2.23323	0.025534	0.227642	1.71519	2.18391	1.34707
FGF19	-0.060183	0.398717	-0.150942	0.880022	0.957925	1.06203	1.58233	0.712815
RAD51D	0.0547082	0.472541	0.115774	0.907831	0.968599	0.946761	1.51867	0.590226
FAM46C	-0.255735	0.315723	-0.809998	0.417941	0.798793	1.29141	1.77085	0.941776
BCL6	0.034317	0.254544	0.134818	0.892756	0.958346	0.966265	1.24636	0.749117
AXIN1	-0.154072	0.200491	-0.768477	0.442204	0.813669	1.16658	1.42556	0.954643
MITF	-0.212099	0.26172	-0.810404	0.417708	0.798793	1.23627	1.60612	0.95159
CDC42	2.60111	0.986873	2.63571	0.00839623	0.0999749	0.0741914	0.199043	0.0276541
PMS1	0.187742	0.276229	0.679659	0.49672	0.82769	0.828829	1.09252	0.628782
NPM1	-0.360182	0.453357	-0.794477	0.426918	0.799457	1.43359	2.25588	0.911034
PIM1	-0.368952	0.465545	-0.792516	0.42806	0.799457	1.44622	2.30365	0.907925
SDHA	0.52215	0.289894	1.80118	0.0716752	0.418538	0.593244	0.792743	0.44395
AURKB	0.126296	0.425878	0.296555	0.766807	0.93124	0.881354	1.34929	0.575697
CD79A	0.00466098	0.358624	0.0129968	0.98963	0.991515	0.99535	1.4247	0.695388
PPP4R2	-0.611053	0.478738	-1.27638	0.20182	0.603167	1.84237	2.97365	1.14147
GPS2	0.194427	0.340014	0.571822	0.567443	0.854626	0.823306	1.15672	0.585997
NTHL1	0.101974	0.537926	0.189569	0.849647	0.957925	0.903053	1.54643	0.527345
BBC3	0.226081	0.434688	0.5201	0.602994	0.866952	0.797653	1.23196	0.516454
MAP2K2	0.244145	0.332943	0.733294	0.463379	0.820665	0.783374	1.09286	0.561531
CARM1	0.327979	0.34695	0.945321	0.344495	0.762971	0.720378	1.01915	0.509193
CENPA	-0.215188	0.616644	-0.348967	0.727114	0.93124	1.2401	2.29753	0.669345
RPS6KB2	-0.127405	0.306082	-0.416244	0.677232	0.913142	1.13588	1.54263	0.836376
MSI2	-0.552537	0.439633	-1.25681	0.208822	0.613633	1.73766	2.69708	1.11952
MDM2	-0.0151427	0.345985	-0.043767	0.96509	0.980486	1.01526	1.43495	0.718319
PIK3R3	-0.122291	0.369136	-0.331288	0.740427	0.93124	1.13008	1.63465	0.781261
IL10	-0.404811	0.446279	-0.907083	0.364363	0.775931	1.49902	2.3422	0.959381
ZRSR2	0.289586	0.359608	0.805282	0.420657	0.798793	0.748574	1.07253	0.522467
CDKN2B	0.138399	0.447681	0.309147	0.75721	0.93124	0.870751	1.36245	0.556504
FAM58A	-0.481025	0.470641	-1.02206	0.306751	0.720318	1.61773	2.59002	1.01044
CBFB	0.602883	0.344144	1.75184	0.0798021	0.446552	0.547232	0.772024	0.387893
STAT5A	0.0822465	0.327917	0.250815	0.801957	0.947147	0.921045	1.27848	0.663541
MSH2	0.0671006	0.232155	0.289034	0.772555	0.93124	0.935101	1.17946	0.74137
BMPR1A	-0.0853555	0.281772	-0.302924	0.761948	0.93124	1.0891	1.44358	0.82167
YES1	0.22385	0.334147	0.669916	0.502912	0.82769	0.799435	1.11661	0.572354
PRKAR1A	0.212216	0.372431	0.569813	0.568804	0.854626	0.80879	1.17376	0.557302
MAPK1	1.18021	0.486936	2.42374	0.0153614	0.161602	0.307215	0.499938	0.188786
H3F3A	1.08433	0.69113	1.56892	0.116666	0.489674	0.338129	0.674894	0.169406
CCNE1	0.169733	0.392845	0.432061	0.665697	0.912057	0.84389	1.24996	0.569739
DNAJB1	0.149736	0.39595	0.378169	0.705305	0.918293	0.860935	1.27917	0.579444
RRAS	0.412034	0.516122	0.798326	0.424681	0.799457	0.662302	1.1097	0.395282
FGF4	-0.186542	0.36875	-0.505877	0.612943	0.877956	1.20508	1.74245	0.833428
RAB35	-0.864491	0.405599	-2.13139	0.0330568	0.270601	2.3738	3.56117	1.58232
RYBP	0.0636258	0.401926	0.158302	0.874219	0.957925	0.938356	1.40256	0.627789
SUFU	-0.10991	0.321699	-0.341656	0.73261	0.93124	1.11618	1.53973	0.809136
IGF2	0.776629	0.381046	2.03815	0.0415346	0.299277	0.459954	0.673287	0.314216
RIT1	-0.257746	0.354419	-0.727236	0.467082	0.821689	1.29401	1.84442	0.907853
ID3	0.340122	0.805571	0.422212	0.67287	0.912984	0.711683	1.59273	0.318003
RHEB	-0.44254	0.46037	-0.961271	0.336416	0.752999	1.55666	2.46677	0.982328
HIST1H3H	-0.224392	0.40806	-0.549898	0.582389	0.860496	1.25156	1.88222	0.832212
PMAIP1	13.8612	117.032	0.118439	0.905719	0.96831	9.55317e-07	6.40568e+44	1.42472e-57
HIST1H3D	0.221826	0.411515	0.539048	0.589853	0.862189	0.801054	1.20887	0.530815
SOCS1	-0.144585	0.48852	-0.295966	0.767256	0.93124	1.15556	1.88345	0.708975
IGF1	0.622728	0.406567	1.53167	0.125603	0.489674	0.536479	0.805606	0.357259
BCL10	0.563927	0.50561	1.11534	0.264705	0.682683	0.568971	0.943351	0.343168
SMARCD1	0.569222	0.370703	1.53552	0.124657	0.489674	0.565966	0.819945	0.390657
GATA1	-0.281882	0.272379	-1.03489	0.300721	0.718228	1.32562	1.74065	1.00955
BCL2	0.5637	0.599405	0.940433	0.346996	0.762971	0.5691	1.03635	0.312514
EGFL7	-0.405373	0.474219	-0.854822	0.392649	0.791214	1.49986	2.40992	0.93347
TCEB1	1.98908	1.21207	1.64106	0.100785	0.477672	0.136822	0.459779	0.0407157
SDHC	0.800263	0.676706	1.18258	0.236974	0.645846	0.449211	0.883772	0.228329
HIST2H3D	-0.469589	0.818897	-0.573441	0.566346	0.854626	1.59934	3.62729	0.705176
CDKN2Ap16INK4A	-0.344192	0.5799	-0.593538	0.552821	0.847767	1.41085	2.51958	0.790012
MLL2	-0.147996	0.158214	-0.935415	0.349574	0.762971	1.15951	1.35827	0.989834
MLL	0.225197	0.269214	0.836498	0.402875	0.797632	0.798359	1.045	0.60993
CDKN2Ap14ARF	-1.4498	1.07989	-1.34254	0.17942	0.558433	4.26226	12.5496	1.4476
MLL4	-0.0714158	0.707418	-0.100953	0.919588	0.975208	1.07403	2.17893	0.529405
MYCL1	0.670815	0.625673	1.07215	0.283653	0.69396	0.511292	0.955862	0.273491
MAP3K14	11.725	267.144	0.0438902	0.964992	0.980486	8.08892e-06	8.45564e+110	7.73811e-122
GTF2I	9.51275	535.414	0.0177671	0.985825	0.989587	7.39033e-05	2.48821e+228	2.19503e-237
KMT2C	-0.20649	0.0991203	-2.08322	0.0372308	0.283817	1.22936	1.35745	1.11335

## Sheet: supplementalTable7subtyeriskgen
Hugo_Symbol	PM	nPM	pval	or	ci.up	ci.low	adjPval	total number	subtype
PIK3CG	5	3	0.0154242	6.05236	39.5328	1.15872	0.339332	8	UCEC ENDO
TP53	35	55	8.01341e-05	2.72549	4.53148	1.6273	0.00881475	90	UCEC ENDO
ARID1A	44	214	0.00804904	0.5737	0.881901	0.36972	0.295132	258	UCEC ENDO
PTEN	69	322	0.000163051	0.448752	0.693782	0.29067	0.00896783	391	UCEC ENDO
BCOR	9	67	0.0247852	0.432723	0.907402	0.18385	0.454395	76	UCEC ENDO
NFE2L2	0	20	0.0109375	0	0.694283	0	0.300782	20	UCEC ENDO
FBXW7	23	31	0.00530785	0.419608	0.797094	0.218157	0.106157	54	UCEC SEROUS
SOS1	1	5	0.0396681	0.129524	1.17918	0.00270979	0.264454	6	UCEC SEROUS
RRAS2	1	6	0.0178536	0.10699	0.899963	0.00230156	0.178536	7	UCEC SEROUS
SETD2	7	19	0.0111113	3.92395	11.7544	1.20941	0.144447	26	PLMESO
ESR1	6	8	0.0046026	5.38537	18.0643	1.51118	0.636694	14	BLCA
IDH1	4	6	0.0278024	4.71751	20.2321	0.9644	0.910814	10	BLCA
CCND2	5	8	0.0165429	4.45099	15.739	1.1257	0.910814	13	BLCA
PRDM1	5	8	0.0165429	4.45099	15.739	1.1257	0.910814	13	BLCA
PTCH1	9	18	0.0039442	3.64585	8.80027	1.40667	0.636694	27	BLCA
MLL3	6	14	0.031227	3.05871	8.68347	0.943898	0.910814	20	BLCA
FLT1	10	26	0.0172009	2.80345	6.20877	1.17338	0.910814	36	BLCA
IGF1R	9	24	0.0273044	2.71564	6.24347	1.08218	0.910814	33	BLCA
APC	17	48	0.00176878	2.68172	4.96285	1.39157	0.636694	65	BLCA
EPHA3	8	22	0.0432886	2.61649	6.28547	0.98285	0.910814	30	BLCA
ROS1	9	27	0.0361869	2.40543	5.44095	0.969291	0.910814	36	BLCA
NOTCH4	9	29	0.0458409	2.23426	5.00763	0.905915	0.910814	38	BLCA
POLE	11	36	0.038569	2.22057	4.62217	0.989482	0.910814	47	BLCA
NOTCH1	12	41	0.0324243	2.13334	4.29739	0.988917	0.910814	53	BLCA
KMT2C	21	91	0.0480999	1.71913	2.93898	0.970573	0.910814	112	BLCA
HRAS	0	27	0.0388916	0	0.99536	0	0.910814	27	BLCA
IL7R	5	3	0.0460899	4.26702	27.806	0.818358	0.860345	8	ESCA
MGA	6	4	0.0360472	3.85737	18.8579	0.899944	0.860345	10	ESCA
NF1	9	8	0.030361	2.92443	8.89764	0.980082	0.860345	17	ESCA
NOTCH1	15	15	0.0114682	2.66342	6.02325	1.17822	0.642217	30	ESCA
NTRK3	0	11	0.0391287	0	0.983998	0	0.860345	11	ESCA
KMT2D	23	9	0.0109895	0.339252	0.854696	0.146713	1	32	HGSOC
KDM5C	12	5	0.0464045	0.32577	1.20211	0.104463	1	17	HGSOC
BRD4	10	5	0.027526	0.270942	1.02841	0.082622	1	15	HGSOC
ARID2	6	4	0.0248781	0.204134	0.998343	0.0476077	1	10	HGSOC
BRCA1	0	5	0.00591412	0	0.602634	0	0.0768835	5	CCOV
RET	7	0	0.0479844	#NUM!	#NUM!	0.877946	0.297847	7	STAD
GNAS	3	8	0.0225429	0.213373	0.913634	0.0357042	0.285543	11	STAD
RB1	1	7	0.00506174	0.0813555	0.647272	0.00178719	0.096173	8	STAD
FGFR2	0	7	0.000923512	0	0.401009	0	0.0350934	7	STAD
SMO	20	17	0.0405123	1.98414	4.05062	0.982738	0.713934	37	CRC MSS
RNF43	54	47	0.00109352	1.96532	2.99144	1.29497	0.0956832	101	CRC MSS
BRAF	111	117	0.000364553	1.64696	2.17829	1.24481	0.0425312	228	CRC MSS
PTEN	54	60	0.0298229	1.52925	2.26406	1.03092	0.608283	114	CRC MSS
KRAS	600	834	3.49381e-06	1.4095	1.63272	1.21702	0.00122283	1434	CRC MSS
SMAD4	196	252	0.00316585	1.36016	1.67307	1.10476	0.158293	448	CRC MSS
FBXW7	110	248	0.00538468	0.715818	0.911718	0.559349	0.23558	358	CRC MSS
APC	872	1594	1.17383e-05	0.683925	0.812612	0.575786	0.00205421	2466	CRC MSS
TCF7L2	93	224	0.00177932	0.668749	0.866042	0.513254	0.124552	317	CRC MSS
CARD11	25	70	0.0237228	0.588903	0.94796	0.355171	0.572988	95	CRC MSS
ELF3	12	42	0.0225264	0.472739	0.919205	0.225613	0.572988	54	CRC MSS
CIC	9	35	0.0186028	0.425918	0.90792	0.179392	0.542583	44	CRC MSS
FLT1	7	2	0.000560681	13.0026	130.969	2.41143	0.0364443	9	ILC HR+HER2-
ATRX	5	5	0.0492524	3.59893	16.0616	0.806504	0.640281	10	ILC HR+HER2-
SETD2	5	5	0.0492524	3.59893	16.0616	0.806504	0.640281	10	ILC HR+HER2-
ESR1	12	18	0.0222093	2.51821	5.82699	1.05413	0.640281	30	ILC HR+HER2-
CDH1	63	245	0.0465997	0.540983	1.04424	0.286824	0.640281	308	ILC HR+HER2-
RB1	6	5	0.00346541	7.00186	31.237	1.65367	0.124755	11	HCC
BAP1	4	5	0.0440106	4.36621	21.648	0.816304	0.68281	9	HCC
ATR	7	12	0.000446539	6.89283	19.4343	2.25205	0.0596129	19	IDC HR+HER2-
ERBB2	7	24	0.0101775	3.41983	8.41161	1.21689	0.679349	31	IDC HR+HER2-
ARID2	5	19	0.0401632	3.04349	8.63491	0.871817	1	24	IDC HR+HER2-
ESR1	25	115	6.90153e-05	2.82786	4.64787	1.67313	0.0184271	140	IDC HR+HER2-
MLL3	8	37	0.0256659	2.53385	5.70443	0.994528	1	45	IDC HR+HER2-
KMT2C	0	10	0.0352508	0	0.984597	0	0.757878	10	CHOL intra
BTK	10	66	0.0297664	2.22441	4.42283	1.00698	1	76	LUAD
MLL3	9	61	0.0445669	2.16033	4.44314	0.932055	1	70	LUAD
TP53	157	1767	4.60906e-05	1.70728	2.23353	1.30972	0.021386	1924	LUAD
KRAS	67	1280	0.00522436	0.66546	0.891271	0.491934	0.808034	1347	LUAD
RBM10	19	432	0.0333367	0.602926	0.975169	0.352871	1	451	LUAD
MGA	5	4	0.0268376	4.65328	23.9787	0.978282	0.695715	9	CCRCC
VHL	67	270	0.0455173	0.561875	1.03294	0.311833	0.695715	337	CCRCC
STK11	6	4	0.00379316	8.26683	46.9007	1.66163	0.0417248	10	ANSC
ZFHX3	3	7	0.030423	5.90074	28.1816	0.921816	1	10	IDC TN
TP53	5	2	0.0111349	8.56959	96.0877	1.29236	0.244969	7	CESC
POLE	3	9	0.0298413	5.72682	25.2871	0.929699	1	12	HNSC
PIK3CA	9	71	0.0368992	2.54464	6.50343	0.941776	1	80	HNSC
NOTCH1	0	72	0.0117888	0	0.716756	0	1	72	HNSC
FAT1	0	71	0.0118377	0	0.729476	0	1	71	HNSC
HIST1H3E	5	4	0.0310553	4.49804	23.4551	0.934207	0.352968	9	UCEC HM
RNF43	14	78	0.0453975	0.49386	0.984695	0.235194	0.382881	92	UCEC HM
ARID1B	14	79	0.0321691	0.483863	0.964382	0.230502	0.352968	93	UCEC HM
SMARCA4	9	57	0.0435668	0.456658	1.01481	0.18556	0.382881	66	UCEC HM
POLE	16	91	0.0168798	0.454515	0.882918	0.224557	0.309833	107	UCEC HM
CASP8	8	54	0.0382533	0.42886	0.98572	0.165339	0.379983	62	UCEC HM
ROS1	9	60	0.029818	0.425244	0.942613	0.173112	0.352968	69	UCEC HM
BRCA2	12	76	0.0131447	0.423392	0.870272	0.192556	0.276477	88	UCEC HM
PIK3CG	7	49	0.0479779	0.419161	1.0061	0.151016	0.39715	56	UCEC HM
CREBBP	10	67	0.0157994	0.410945	0.883454	0.174922	0.307057	77	UCEC HM
ATM	13	84	0.00624748	0.397848	0.802576	0.185838	0.232473	97	UCEC HM
PIK3CA	32	153	0.00252132	0.390971	0.736633	0.207305	0.167368	185	UCEC HM
MSH6	11	75	0.00780643	0.388459	0.813734	0.17163	0.232473	86	UCEC HM
ARID2	6	46	0.0413863	0.382968	0.967614	0.126669	0.382881	52	UCEC HM
PDGFRA	6	47	0.0280824	0.372523	0.93997	0.123324	0.352968	53	UCEC HM
ATRX	9	67	0.00917393	0.362866	0.800471	0.148238	0.237091	76	UCEC HM
FBXW7	10	74	0.00445065	0.35365	0.757481	0.150979	0.22023	84	UCEC HM
DNMT3A	4	36	0.0406105	0.334414	0.993123	0.0828999	0.382881	40	UCEC HM
NSD1	10	77	0.00188542	0.332281	0.710796	0.141958	0.167368	87	UCEC HM
KIT	5	44	0.0228435	0.331867	0.894227	0.0978292	0.329388	49	UCEC HM
TERT	5	44	0.0228435	0.331867	0.894227	0.0978292	0.329388	49	UCEC HM
PPP2R1A	4	37	0.0411248	0.323498	0.958786	0.080281	0.382881	41	UCEC HM
RPTOR	4	38	0.0270659	0.313157	0.926355	0.0778098	0.352968	42	UCEC HM
POLD1	7	61	0.00418633	0.311405	0.739077	0.113102	0.22023	68	UCEC HM
EPHA3	6	54	0.00813818	0.310205	0.776764	0.103258	0.232473	60	UCEC HM
KDR	5	47	0.0100777	0.305032	0.818662	0.0901524	0.237091	52	UCEC HM
LATS1	4	39	0.0274038	0.303345	0.895714	0.0754595	0.352968	43	UCEC HM
DDR2	5	48	0.00984286	0.296831	0.795697	0.087816	0.237091	53	UCEC HM
CDK12	4	40	0.0178056	0.294023	0.866706	0.0732216	0.309833	44	UCEC HM
EGFR	4	41	0.0180216	0.285155	0.839205	0.0710881	0.309833	45	UCEC HM
SOS1	3	32	0.031182	0.283869	0.960405	0.0536473	0.352968	35	UCEC HM
SF3B1	3	33	0.0310446	0.273717	0.923785	0.0518011	0.352968	36	UCEC HM
FAT1	13	105	3.6699e-05	0.264358	0.531642	0.123723	0.0164045	118	UCEC HM
ERBB4	5	53	0.00262097	0.260463	0.694554	0.0772915	0.167368	58	UCEC HM
AKT3	3	36	0.0130808	0.246639	0.827058	0.0468503	0.276477	39	UCEC HM
KDM5C	6	64	0.000781507	0.244792	0.608334	0.0818806	0.116445	70	UCEC HM
FOXP1	3	38	0.00832119	0.23096	0.771625	0.0439655	0.232473	41	UCEC HM
ERCC2	2	27	0.0335768	0.226836	0.949351	0.0253924	0.352968	29	UCEC HM
SMAD2	2	27	0.0335768	0.226836	0.949351	0.0253924	0.352968	29	UCEC HM
MALT1	2	28	0.034744	0.217536	0.907528	0.0243867	0.352968	30	UCEC HM
AR	4	52	0.00111063	0.210088	0.610084	0.0528283	0.124113	56	UCEC HM
RAF1	2	29	0.0214927	0.208877	0.868848	0.0234872	0.329388	31	UCEC HM
ERCC4	2	31	0.0136074	0.193233	0.799543	0.0217609	0.276477	33	UCEC HM
ALOX12B	2	34	0.00541953	0.173214	0.711897	0.0195802	0.22023	36	UCEC HM
TP63	2	35	0.00528298	0.167302	0.686258	0.0189352	0.22023	37	UCEC HM
FLT3	3	51	0.000426676	0.158989	0.522457	0.0305544	0.095362	54	UCEC HM
RAD54L	1	22	0.0340475	0.140759	0.909056	0.00334513	0.352968	23	UCEC HM
IGF2	1	23	0.0207039	0.13392	0.861202	0.00318856	0.329388	24	UCEC HM
KLF4	1	23	0.0207039	0.13392	0.861202	0.00318856	0.329388	24	UCEC HM
KEAP1	1	27	0.00780291	0.111627	0.707963	0.00267416	0.232473	28	UCEC HM
MAPK3	0	15	0.0262754	0	0.911573	0	0.352968	15	UCEC HM
IFNGR1	0	13	0.0442841	0	1.08282	0	0.382881	13	UCEC HM
TNFRSF14	0	13	0.0442841	0	1.08282	0	0.382881	13	UCEC HM
GPS2	0	14	0.0446079	0	0.990294	0	0.382881	14	UCEC HM
KDM6A	5	16	0.000395901	31.8924	1579.03	3.28347	0.00554262	21	ACYC
ARID1A	3	11	0.0169946	9.82475	82.6692	1.17605	0.118962	14	ACYC
KMT2C	2	8	0.0497832	0.213964	1.11864	0.021491	0.292561	10	GBC
RBM10	1	8	0.0146787	0.106008	0.821387	0.0023423	0.292561	9	GBC
PPP2R1A	13	18	0.0462421	0.442513	1.03172	0.185056	0.526672	31	UCEC CSRC
CTCF	5	18	0.0245124	3.5167	10.0205	1.00557	1	23	PRAD
MLL3	7	33	0.0260802	2.70206	6.36074	0.990483	1	40	PRAD
TP53	63	521	0.000470717	1.87007	2.67069	1.30442	0.0851998	584	PRAD
PTEN	20	154	0.0478832	1.70115	2.83505	0.976616	1	174	PRAD
APC	5	149	0.0369521	0.39425	0.964156	0.124114	1	154	PRAD
SPOP	7	273	0.000200794	0.282724	0.607284	0.110399	0.0726874	280	PRAD
ATM	5	6	0.0481133	3.58625	15.1103	0.812499	0.57933	11	PANET
TGFBR1	5	7	0.0243538	4.09296	15.2502	1.00775	0.575857	12	SKCM
SH2B3	10	17	0.0039548	3.46343	8.23481	1.38232	0.259158	27	SKCM
MLL2	8	16	0.0198299	2.90079	7.37232	1.05094	0.575857	24	SKCM
CTNNB1	16	47	0.0273454	2.02263	3.78247	1.0338	0.575857	63	SKCM
RAC1	14	41	0.0492632	2.01148	3.91131	0.980611	0.61044	55	SKCM
GRIN2A	29	232	0.0296781	0.610477	0.96161	0.378055	0.575857	261	SKCM
TP53	23	193	0.0368041	0.592843	0.969751	0.349818	0.604042	216	SKCM
NF1	25	208	0.0249805	0.592137	0.954562	0.355972	0.575857	233	SKCM
ERBB4	19	172	0.0220328	0.550675	0.933429	0.310117	0.575857	191	SKCM
FLT3	11	111	0.0409493	0.511634	0.989694	0.240732	0.61044	122	SKCM
APC	10	103	0.0482555	0.503545	1.00116	0.227792	0.61044	113	SKCM
HGF	8	88	0.0494586	0.475024	1.01184	0.193843	0.61044	96	SKCM
FLT4	8	90	0.0368985	0.463021	0.985393	0.189058	0.604042	98	SKCM
PREX2	15	165	0.00332695	0.443041	0.78799	0.233592	0.259158	180	SKCM
PAK7	19	203	0.00106003	0.440518	0.744031	0.248826	0.117133	222	SKCM
PDGFRA	6	74	0.0486004	0.425992	1.00252	0.148157	0.61044	80	SKCM
KDR	12	141	0.00410431	0.42155	0.792176	0.205935	0.259158	153	SKCM
ROS1	19	215	0.000261374	0.4064	0.68566	0.229756	0.115527	234	SKCM
CREBBP	6	79	0.0255794	0.395985	0.929328	0.137993	0.575857	85	SKCM
MGA	6	90	0.00658877	0.341699	0.797918	0.119493	0.291224	96	SKCM
FLT1	8	125	0.000884799	0.315041	0.66338	0.129678	0.117133	133	SKCM
NTRK3	6	109	0.000695492	0.273731	0.635227	0.0961248	0.117133	115	SKCM
POLD1	2	41	0.0490358	0.260933	1.02684	0.030204	0.61044	43	SKCM
PRDM14	2	41	0.0490358	0.260933	1.02684	0.030204	0.61044	43	SKCM
EPHB1	3	68	0.005055	0.228478	0.714304	0.0452817	0.279289	71	SKCM
MPL	2	53	0.0104294	0.198336	0.769732	0.023139	0.384151	55	SKCM
MST1R	2	57	0.00727129	0.183326	0.709104	0.0214111	0.292174	59	SKCM
ALOX12B	1	33	0.0476303	0.162745	0.990689	0.0039694	0.61044	34	SKCM
BIRC3	1	34	0.0312682	0.157731	0.958239	0.0038505	0.575857	35	SKCM
DNMT3B	1	35	0.0311174	0.153005	0.927815	0.00373821	0.575857	36	SKCM
DROSHA	1	35	0.0311174	0.153005	0.927815	0.00373821	0.575857	36	SKCM
TP53BP1	1	35	0.0311174	0.153005	0.927815	0.00373821	0.575857	36	SKCM
KDM5A	1	39	0.0212276	0.13652	0.822424	0.00334522	0.575857	40	SKCM
AXIN1	0	35	0.00611516	0	0.60006	0	0.291224	35	SKCM
CRLF2	0	23	0.0364545	0	0.954819	0	0.604042	23	SKCM
PTPRT	3	5	0.0260754	7.6034	50.0198	0.982248	1	8	LNET
FBXW7	5	5	0.0189284	0.198478	0.91921	0.0427624	0.397496	10	APAD
CTCF	2	5	0.0385409	8.64121	56.3619	0.783546	1	7	LUSC
GNAS	2	5	0.0385409	8.64121	56.3619	0.783546	1	7	LUSC
ATM	4	18	0.015659	5.14362	17.6307	1.16452	1	22	LUSC
TP53	4	8	0.00489209	10.3876	60.1585	1.71918	0.0635971	12	THPD
PTPRD	0	6	0.0398287	0	1.14405	0	0.398287	6	CHOL extra
HOXB13	7	5	0.00497014	5.54228	22.8658	1.46338	0.954209	12	CRC HM
BBC3	8	8	0.00897131	3.97922	12.6596	1.25179	0.954209	16	CRC HM
TNFAIP3	21	30	0.000643982	3.17586	6.24128	1.599	0.289148	51	CRC HM
FGF4	8	10	0.0325482	3.16261	9.29341	1.04164	1	18	CRC HM
JAK2	13	23	0.0309859	2.29994	5.05039	1.01018	1	36	CRC HM
ASXL2	21	41	0.0106259	2.22315	4.21836	1.15057	0.954209	62	CRC HM
KRAS	38	92	0.00701931	2.04964	3.55953	1.1827	0.954209	130	CRC HM
ARID5B	18	37	0.0315513	2.03513	3.98304	1.01371	1	55	CRC HM
DNMT3B	17	36	0.0459739	1.94984	3.85998	0.95696	1	53	CRC HM
IRS1	28	66	0.0268826	1.89184	3.36451	1.05314	1	94	CRC HM
MGA	14	92	0.0156432	0.459949	0.886205	0.225266	1	106	CRC HM
RARA	3	34	0.0353469	0.297354	0.988997	0.0567847	1	37	CRC HM
PRKD1	3	35	0.0349078	0.28762	0.954727	0.0550075	1	38	CRC HM
BCL2	0	14	0.046901	0	1.08473	0	1	14	CRC HM
FAT1	3	6	0.0080245	11.1139	62.2195	1.57597	0.240735	9	IDC HR+HER2+
CDKN1B	8	2	0.000479174	13.2834	136.802	2.43336	0.00622926	10	GINET
BRAF	6	9	0.016306	4.23394	14.9931	1.12048	0.375038	15	MUCM
CIC	3	5	0.0172632	7.99916	44.4382	1.16361	1	8	SCLC
TET1	3	8	0.0435504	4.97158	22.7796	0.791807	1	11	SCLC
ATRX	6	27	0.028896	3.21733	9.42077	0.962696	1	33	SCLC

## Sheet: supplemental table8pathway gene
pathway	gene
Cell Cycle	CDKN1A
Cell Cycle	CDKN1B
Cell Cycle	CDKN2A
Cell Cycle	CDKN2B
Cell Cycle	CDKN2C
Cell Cycle	CCND1
Cell Cycle	CCND2
Cell Cycle	CCND3
Cell Cycle	CCNE1
Cell Cycle	CDK2
Cell Cycle	CDK4
Cell Cycle	CDK6
Cell Cycle	RB1
Cell Cycle	E2F1
Cell Cycle	E2F3
HIPPO	STK4
HIPPO	STK3
HIPPO	SAV1
HIPPO	LATS1
HIPPO	LATS2
HIPPO	MOB1A
HIPPO	MOB1B
HIPPO	YAP1
HIPPO	WWTR1
HIPPO	TEAD1
HIPPO	TEAD2
HIPPO	TEAD3
HIPPO	TEAD4
HIPPO	PTPN14
HIPPO	NF2
HIPPO	WWC1
HIPPO	TAOK1
HIPPO	TAOK2
HIPPO	TAOK3
HIPPO	CRB1
HIPPO	CRB2
HIPPO	CRB3
HIPPO	LLGL1
HIPPO	LLGL2
HIPPO	HMCN1
HIPPO	SCRIB
HIPPO	HIPK2
HIPPO	FAT1
HIPPO	FAT2
HIPPO	FAT3
HIPPO	FAT4
HIPPO	DCHS1
HIPPO	DCHS2
HIPPO	CSNK1E
HIPPO	CSNK1D
HIPPO	AJUBA
HIPPO	LIMD1
HIPPO	WTIP
MYC	MAX
MYC	MGA
MYC	MLX
MYC	MLXIP
MYC	MLXIPL
MYC	MNT
MYC	MXD1
MYC	MXD3
MYC	MXD4
MYC	MXI1
MYC	MYC
MYC	MYCL
MYC	MYCN
NOTCH	ARRDC1
NOTCH	CNTN6
NOTCH	CREBBP
NOTCH	EP300
NOTCH	HES1
NOTCH	HES2
NOTCH	HES3
NOTCH	HES4
NOTCH	HES5
NOTCH	HEY1
NOTCH	HEY2
NOTCH	HEYL
NOTCH	KAT2B
NOTCH	KDM5A
NOTCH	NOTCH1
NOTCH	NOTCH2
NOTCH	NOTCH3
NOTCH	NOTCH4
NOTCH	NOV
NOTCH	NRARP
NOTCH	PSEN2
NOTCH	LFNG
NOTCH	ITCH
NOTCH	NCSTN
NOTCH	SPEN
NOTCH	JAG1
NOTCH	APH1A
NOTCH	FBXW7
NOTCH	FHL1
NOTCH	THBS2
NOTCH	HDAC2
NOTCH	MFAP2
NOTCH	CUL1
NOTCH	RFNG
NOTCH	NCOR1
NOTCH	NCOR2
NOTCH	MFAP5
NOTCH	HDAC1
NOTCH	NUMB
NOTCH	JAG2
NOTCH	MAML3
NOTCH	MFNG
NOTCH	CIR1
NOTCH	CNTN1
NOTCH	MAML1
NOTCH	MAML2
NOTCH	NUMBL
NOTCH	PSEN1
NOTCH	PSENEN
NOTCH	RBPJ
NOTCH	RBPJL
NOTCH	RBX1
NOTCH	SAP30
NOTCH	SKP1
NOTCH	SNW1
NOTCH	CTBP1
NOTCH	CTBP2
NOTCH	ADAM10
NOTCH	APH1B
NOTCH	ADAM17
NOTCH	DLK1
NOTCH	DLL1
NOTCH	DLL3
NOTCH	DLL4
NOTCH	DNER
NOTCH	DTX1
NOTCH	DTX2
NOTCH	DTX3
NOTCH	DTX3L
NOTCH	DTX4
NOTCH	EGFL7
NRF2	NFE2L2
NRF2	KEAP1
NRF2	CUL3
PI3K	EIF4EBP1
PI3K	AKT1
PI3K	AKT2
PI3K	AKT3
PI3K	AKT1S1
PI3K	DEPDC5
PI3K	DEPTOR
PI3K	INPP4B
PI3K	MAPKAP1
PI3K	MLST8
PI3K	MTOR
PI3K	NPRL2
PI3K	NPRL3
PI3K	PDK1
PI3K	PIK3CA
PI3K	PIK3CB
PI3K	PIK3R1
PI3K	PIK3R2
PI3K	PIK3R3
PI3K	PPP2R1A
PI3K	PTEN
PI3K	RHEB
PI3K	RICTOR
PI3K	RPTOR
PI3K	RPS6
PI3K	RPS6KB1
PI3K	STK11
PI3K	TSC1
PI3K	TSC2
TGF-Beta	TGFBR1
TGF-Beta	TGFBR2
TGF-Beta	ACVR2A
TGF-Beta	ACVR1B
TGF-Beta	SMAD2
TGF-Beta	SMAD3
TGF-Beta	SMAD4
RTK RAS	ABL1
RTK RAS	EGFR
RTK RAS	ERBB2
RTK RAS	ERBB3
RTK RAS	ERBB4
RTK RAS	PDGFRA
RTK RAS	PDGFRB
RTK RAS	MET
RTK RAS	FGFR1
RTK RAS	FGFR2
RTK RAS	FGFR3
RTK RAS	FGFR4
RTK RAS	FLT3
RTK RAS	ALK
RTK RAS	RET
RTK RAS	ROS1
RTK RAS	KIT
RTK RAS	IGF1R
RTK RAS	NTRK1
RTK RAS	NTRK2
RTK RAS	NTRK3
RTK RAS	SOS1
RTK RAS	GRB2
RTK RAS	PTPN11
RTK RAS	KRAS
RTK RAS	HRAS
RTK RAS	NRAS
RTK RAS	RIT1
RTK RAS	ARAF
RTK RAS	BRAF
RTK RAS	RAF1
RTK RAS	RAC1
RTK RAS	MAP2K1
RTK RAS	MAP2K2
RTK RAS	MAPK1
RTK RAS	NF1
RTK RAS	RASA1
RTK RAS	CBL
RTK RAS	ERRFI1
RTK RAS	CBLB
RTK RAS	CBLC
RTK RAS	INSR
RTK RAS	INSRR
RTK RAS	IRS1
RTK RAS	SOS2
RTK RAS	SHC1
RTK RAS	SHC2
RTK RAS	SHC3
RTK RAS	SHC4
RTK RAS	RASGRP1
RTK RAS	RASGRP2
RTK RAS	RASGRP3
RTK RAS	RASGRP4
RTK RAS	RAPGEF1
RTK RAS	RAPGEF2
RTK RAS	RASGRF1
RTK RAS	RASGRF2
RTK RAS	FNTA
RTK RAS	FNTB
RTK RAS	RCE1
RTK RAS	ICMT
RTK RAS	MRAS
RTK RAS	PLXNB1
RTK RAS	MAPK3
RTK RAS	ARHGAP35
RTK RAS	RASA2
RTK RAS	RASA3
RTK RAS	RASAL1
RTK RAS	RASAL2
RTK RAS	RASAL3
RTK RAS	SPRED1
RTK RAS	SPRED2
RTK RAS	SPRED3
RTK RAS	DAB2IP
RTK RAS	SHOC2
RTK RAS	PPP1CA
RTK RAS	SCRIB
RTK RAS	PIN1
RTK RAS	KSR1
RTK RAS	KSR2
RTK RAS	PEBP1
RTK RAS	ERF
RTK RAS	PEA15
RTK RAS	JAK2
RTK RAS	IRS2
TP53	TP53
TP53	MDM2
TP53	MDM4
TP53	ATM
TP53	CHEK2
TP53	RPS6KA3
WNT	CHD8
WNT	LEF1
WNT	LGR4
WNT	LGR5
WNT	LRP5
WNT	LRP6
WNT	LZTR1
WNT	NDP
WNT	PORCN
WNT	RSPO1
WNT	SFRP1
WNT	SFRP2
WNT	SFRP4
WNT	SFRP5
WNT	SOST
WNT	TCF7L1
WNT	TLE1
WNT	TLE2
WNT	TLE3
WNT	TLE4
WNT	WIF1
WNT	ZNRF3
WNT	CTNNB1
WNT	DVL1
WNT	DVL2
WNT	DVL3
WNT	FRAT1
WNT	FRAT2
WNT	FZD1
WNT	FZD10
WNT	FZD2
WNT	FZD3
WNT	FZD4
WNT	FZD5
WNT	FZD6
WNT	FZD7
WNT	FZD8
WNT	FZD9
WNT	WNT1
WNT	WNT10A
WNT	WNT10B
WNT	WNT11
WNT	WNT16
WNT	WNT2
WNT	WNT3A
WNT	WNT4
WNT	WNT5A
WNT	WNT5B
WNT	WNT6
WNT	WNT7A
WNT	WNT7B
WNT	WNT8A
WNT	WNT8B
WNT	WNT9A
WNT	WNT9B
WNT	AMER1
WNT	APC
WNT	AXIN1
WNT	AXIN2
WNT	DKK1
WNT	DKK2
WNT	DKK3
WNT	DKK4
WNT	GSK3B
WNT	RNF43
WNT	TCF7
WNT	TCF7L2
WNT	CHD4

## Sheet: suptable9mutatedgenesandsample
Comparison of gene mutation rates between PM and non-PM patients
pathway	stat	pvalue	fdr	Hedges_g	CI	CI_low	CI_high
Cell_Cycle	6.33005	7.23841e-08	7.23841e-07	0.832234	0.95	0.424264	1.23629
Hippo	4.76075	1.74816e-05	3.49633e-05	0.834053	0.95	0.426007	1.23818
MYC	4.17647	0.000121197	0.000173139	0.672601	0.95	0.270787	1.07117
NOTCH	5.49808	1.37447e-06	4.58157e-06	0.867057	0.95	0.457597	1.27247
NRF2	2.75881	0.00813346	0.00813346	0.38009	0.95	-0.0134588	0.771736
PI3K	5.29088	2.8325e-06	7.08124e-06	0.73099	0.95	0.327055	1.13143
RTK-RAS	5.6051	9.44179e-07	4.58157e-06	0.85483	0.95	0.4459	1.25976
TGF-Beta	3.70588	0.000535908	0.000595454	0.49385	0.95	0.0975636	0.887693
TP53	4.11303	0.000148717	0.000185896	0.616038	0.95	0.216133	1.01294
WNT	4.24506	9.70075e-05	0.000161679	0.689219	0.95	0.286817	1.0883
Comparison of sample mutation rates between PM and non-PM patients
pathway	stat	pvalue	fdr	Hedges_g	CI	CI_low	CI_high
Cell_Cycle	1.12812	0.264761	0.723677	-0.082281	0.95	-0.471225	0.307082
Hippo	-0.260446	0.795611	0.795611	0.0221022	0.95	-0.36695	0.411042
MYC	-0.866192	0.390607	0.723677	0.100818	0.95	-0.288678	0.489801
NOTCH	-0.571921	0.56999	0.723677	0.0301212	0.95	-0.358962	0.419051
NRF2	1.37538	0.175269	0.723677	-0.193713	0.95	-0.583147	0.196704
PI3K	0.787896	0.434553	0.723677	-0.0439199	0.95	-0.43284	0.345224
RTK-RAS	-0.454733	0.651309	0.723677	0.0215557	0.95	-0.367495	0.410496
TGF-Beta	0.462093	0.64606	0.723677	-0.0287586	0.95	-0.41769	0.360319
TP53	1.05885	0.294861	0.723677	-0.0532856	0.95	-0.442205	0.335905
WNT	0.723078	0.47307	0.723677	-0.049412	0.95	-0.438331	0.339759

[truncated: 3 more sheets: supplemental table10 pathway, supTable11 CHORDpathway, supplemental table12signatures ]
