# Supplementary material for: Pan-cancer clinicopathological and genomic characteristics of peritoneal metastasis
Source: NPJ Precis Oncol. 2025 Dec 13;10:34. doi: 10.1038/s41698-025-01227-7 (PMC12820284; doi:10.1038/s41698-025-01227-7)
Supplement: Supplementary file 3 — Supplementary Data 2 [file 41698_2025_1227_MOESM3_ESM.xlsx]

## Sheet: Sheet1
Organ.System	Subtype.Abbreviation	Lung	Pleura	Mediastinum	Liver	Biliary.tract	Intra.Abdominal	Bowel	CNS.Brain	Bone	PNS	Adrenal.Gland	Kidney	Bladder.UT	Female.Genital	Ovary	Male.Genital	Skin	Head.and.Neck	Breast
Breast	IDC HR+HER2+	4	3	1	9	2	13	1	7	10	4	2	1	2	3	3	0	2	0	1
Breast	IDC HR+HER2-	66	50	10	105	20	119	16	45	107	33	21	10	9	23	25	0	33	1	11
Breast	IDC HR-HER2+	5	3	1	4	1	7	1	4	4	0	1	0	0	0	0	0	3	0	0
Breast	IDC TN	13	15	2	21	6	25	4	8	19	4	6	2	1	2	1	0	11	1	5
Breast	ILC HR+HER2-	11	22	4	40	19	83	26	21	70	21	6	1	16	20	28	0	20	2	7
Core GI	ANSC	9	3	0	13	3	17	8	2	4	0	0	0	6	4	0	4	2	0	0
Core GI	APAD	20	16	1	84	65	158	113	2	15	1	6	3	37	58	56	4	12	1	0
Core GI	CRC HM	15	4	0	30	11	75	23	2	10	4	6	0	6	7	2	4	0	0	0
Core GI	CRC MSS	641	110	16	921	190	1192	405	64	262	69	93	32	164	183	191	76	68	11	5
Core GI	ESCA	59	27	8	93	54	151	9	13	54	13	27	5	3	1	1	4	9	4	0
Core GI	GINET	4	2	0	25	0	32	2	1	9	1	0	0	1	2	1	0	4	0	0
Core GI	GIST	16	14	2	76	31	119	42	3	15	3	3	4	13	12	6	3	4	1	0
Core GI	SBS	13	4	1	26	15	50	24	0	7	1	2	1	5	4	7	5	4	0	1
Core GI	STAD	36	23	4	90	46	185	58	7	43	6	19	2	21	19	36	3	7	2	1
Developmental GI Tract	CHOL extra	16	4	1	28	18	48	12	0	7	0	1	0	0	1	1	0	1	0	0
Developmental GI Tract	CHOL intra	50	6	1	95	25	118	5	6	48	10	13	6	3	1	2	0	5	0	3
Developmental GI Tract	GBC	19	5	0	68	32	88	29	1	12	2	3	1	3	10	8	0	4	0	0
Developmental GI Tract	HCC	20	2	0	19	6	34	5	3	5	2	6	2	0	0	1	0	0	0	0
Developmental GI Tract	PAAD	246	55	5	466	277	687	248	9	126	13	89	36	22	38	36	2	16	1	4
Developmental GI Tract	PANET	4	0	0	37	6	37	2	0	11	0	2	1	0	0	1	0	0	0	0
Endocrine	THPA	2	1	0	0	1	3	0	2	2	1	1	0	0	0	0	0	1	1	0
Endocrine	THPD	9	6	5	8	4	9	1	5	9	1	3	1	1	1	0	0	2	2	0
Genitourinary	BLCA	41	12	3	47	13	120	43	7	51	10	12	16	59	16	5	26	5	0	4
Genitourinary	CCRCC	69	28	4	45	37	90	24	20	48	17	38	23	2	5	1	2	7	1	1
Genitourinary	PRAD	32	8	1	60	8	146	40	19	121	47	23	7	59	0	0	48	3	2	0
Genitourinary	TGCT SEM	12	1	2	8	1	26	2	2	3	0	4	7	4	0	0	6	1	0	0
Genitourinary	TGCT non-SEM	38	17	10	25	8	53	6	12	12	2	5	11	6	0	0	12	2	1	0
Genitourinary	UTUC	10	3	2	16	8	33	4	3	12	2	6	8	14	1	0	4	2	0	0
Gynecologic	CCOV	20	7	3	35	19	59	28	3	11	2	7	5	21	35	11	0	6	0	2
Gynecologic	CESC	11	7	2	18	3	26	11	2	10	5	3	4	12	16	5	0	1	0	0
Gynecologic	HGSOC	157	186	22	537	407	868	657	49	95	19	57	64	352	668	197	0	92	5	24
Gynecologic	LGSOC	10	15	1	31	26	60	43	0	11	1	2	2	20	38	8	0	6	1	3
Gynecologic	UCEC CSRC	34	16	1	61	23	113	53	5	19	5	6	4	29	80	40	0	3	0	1
Gynecologic	UCEC ENDO	50	12	2	69	13	124	54	8	28	7	7	8	36	75	35	0	12	0	1
Gynecologic	UCEC HM	13	3	0	16	4	61	22	2	13	3	1	0	19	39	13	0	0	1	0
Gynecologic	UCEC SEROUS	46	26	2	91	37	172	75	12	33	4	11	7	43	106	50	0	8	1	2
Head and Neck	ACYC	7	7	1	6	2	7	0	2	7	3	4	3	0	0	0	0	2	0	0
Head and Neck	HNSC	18	8	2	14	5	24	4	2	17	5	4	5	0	0	0	0	5	4	1
Skin	CSCC	1	0	0	1	0	1	0	0	0	0	1	0	0	0	0	0	1	0	0
Skin	MUCM	17	5	1	23	13	27	9	11	13	7	5	1	0	2	1	1	2	3	1
Skin	SKCM	104	27	9	74	51	130	51	73	73	29	49	32	9	5	3	4	48	3	8
Skin	UM	21	5	1	28	10	29	3	7	16	8	5	5	0	0	1	0	7	1	1
Soft Tissue	SARC LMS	76	24	2	63	29	109	57	17	35	12	14	19	27	40	18	1	16	2	1
Soft Tissue	SARC LS	22	10	2	18	21	51	35	0	9	2	15	26	14	2	1	3	1	0	0
Soft Tissue	SARC UPSMFS	15	10	2	10	7	22	12	2	13	3	2	8	2	0	0	2	2	0	0
Thoracic	LNET	1	1	0	7	0	10	0	1	6	1	1	0	0	0	0	0	0	0	0
Thoracic	LUAD	174	172	49	137	59	258	29	121	186	55	85	27	11	10	5	2	17	7	7
Thoracic	LUSC	21	10	2	13	8	25	4	8	17	7	11	6	4	2	1	0	3	1	1
Thoracic	PLMESO	15	12	7	10	1	24	3	0	5	0	3	0	0	1	0	0	0	1	0
Thoracic	SCLC	13	10	8	17	10	24	0	14	18	6	13	5	0	0	0	1	2	0	1
