# Supplementary material for: Pan-cancer clinicopathological and genomic characteristics of peritoneal metastasis
Source: NPJ Precis Oncol. 2025 Dec 13;10:34. doi: 10.1038/s41698-025-01227-7 (PMC12820284; doi:10.1038/s41698-025-01227-7)
Supplement: Supplementary file 4 — Supplementary Data 3 [file 41698_2025_1227_MOESM4_ESM.xlsx]

## Sheet: Sheet1
subtype	Estimate	Std. Error	z value	Pr(>|z|)	FDR	OR	up	low
(Intercept)	-1.76118	0.412854	-4.26586	1.9913e-05	4.04294e-05	0.171842	0.259675	0.113718
subtypeANSC	1.87173	0.483016	3.87508	0.000106591	0.000198378	6.4995	10.5354	4.00967
subtypeAPAD	5.31498	0.47528	11.1828	4.9483e-29	1.65768e-27	203.361	327.099	126.432
subtypeBLCA	1.75453	0.4049	4.33323	1.46939e-05	3.17578e-05	5.78071	8.66616	3.85598
subtypeCCOV	3.97849	0.473331	8.4053	4.26781e-17	4.08491e-16	53.4361	85.7828	33.2866
subtypeCCRCC	1.97639	0.410071	4.81962	1.4383e-06	3.56912e-06	7.21662	10.8749	4.78897
subtypeCESC	2.14394	0.459693	4.66385	3.10345e-06	7.35461e-06	8.53299	13.5127	5.38839
subtypeCHOL extra	2.8699	0.438615	6.54309	6.02603e-11	2.5234e-10	17.6352	27.3444	11.3734
subtypeCHOL intra	2.37157	0.407269	5.82311	5.77627e-09	1.79071e-08	10.7142	16.1003	7.12993
subtypeCRC HM	2.96629	0.484315	6.12471	9.08464e-10	3.3815e-09	19.4197	31.5195	11.9649
subtypeCRC MSS	2.74047	0.392426	6.9834	2.88121e-12	1.48493e-11	15.4942	22.9403	10.4651
subtypeCSCC	-0.794207	1.08493	-0.732032	0.464149	0.508411	0.451939	1.3374	0.152721
subtypeESCA	2.35041	0.403841	5.82014	5.87995e-09	1.79071e-08	10.4899	15.7093	7.00461
subtypeGBC	3.34388	0.424863	7.87048	3.53273e-15	2.62992e-14	28.3288	43.3255	18.523
subtypeGINET	1.99217	0.444351	4.48333	7.34867e-06	1.6412e-05	7.33143	11.4332	4.70121
subtypeGIST	3.04999	0.414048	7.36627	1.75463e-13	1.06873e-12	21.1151	31.9457	13.9565
subtypeHCC	1.885	0.438849	4.29532	1.74438e-05	3.65229e-05	6.58636	10.2149	4.24674
subtypeHGSOC	5.25089	0.408468	12.8551	8.05242e-38	5.39512e-36	190.737	286.965	126.776
subtypeHNSC	0.332263	0.444359	0.747737	0.454619	0.507658	1.39412	2.17412	0.893959
subtypeIDC HR-HER2+	0.313514	0.557485	0.562372	0.573862	0.597193	1.36822	2.3893	0.78351
subtypeIDC HR+HER2-	0.782619	0.403328	1.9404	0.0523306	0.0815384	2.18719	3.27379	1.46125
subtypeIDC HR+HER2+	0.112622	0.486876	0.231315	0.81707	0.81707	1.11921	1.8212	0.687802
subtypeIDC TN	0.547628	0.446173	1.22739	0.219676	0.268015	1.72915	2.70148	1.10678
subtypeILC HR+HER2-	2.10551	0.413581	5.09093	3.56305e-07	9.54897e-07	8.2113	12.4173	5.42995
subtypeLGSOC	4.73733	0.530999	8.92153	4.59878e-19	6.16236e-18	114.129	194.091	67.1096
subtypeLNET	0.689118	0.515938	1.33566	0.181661	0.238652	1.99196	3.33695	1.18908
subtypeLUAD	0.584316	0.396071	1.47528	0.140137	0.19977	1.79376	2.66549	1.20713
subtypeLUSC	0.351209	0.442577	0.793555	0.427455	0.489425	1.42078	2.21176	0.912682
subtypeMUCM	1.69055	0.449658	3.75964	0.00017016	0.000308128	5.42247	8.50122	3.4587
subtypePAAD	2.86002	0.394158	7.25602	3.98632e-13	2.2257e-12	17.4619	25.8984	11.7737
subtypePANET	1.45261	0.4363	3.32939	0.000870352	0.00149522	4.27428	6.61219	2.76299
subtypePLMESO	1.20485	0.448873	2.68418	0.00727086	0.0121787	3.33627	5.22642	2.1297
subtypePRAD	0.812141	0.400793	2.02634	0.0427302	0.0681649	2.25273	3.36334	1.50885
subtypeSARC LMS	2.68604	0.413816	6.49091	8.53182e-11	3.36254e-10	14.6735	22.1948	9.70097
subtypeSARC LS	2.96051	0.437113	6.77288	1.26243e-11	6.04161e-11	19.3079	29.8931	12.4709
subtypeSARC UPSMFS	1.1363	0.455391	2.49522	0.012588	0.0205706	3.11522	4.91205	1.97567
subtypeSBS	3.37742	0.451208	7.48528	7.13947e-14	4.78344e-13	29.295	45.9991	18.6567
subtypeSCLC	0.567383	0.44693	1.26951	0.204258	0.259214	1.76365	2.75747	1.12801
subtypeSKCM	1.58743	0.403787	3.93136	8.44656e-05	0.000161691	4.89118	7.32447	3.26626
subtypeSTAD	3.90975	0.415676	9.40575	5.16606e-21	8.65316e-20	49.8862	75.5973	32.9196
subtypeTGCT non-SEM	2.19318	0.432797	5.06745	4.0318e-07	1.03896e-06	8.96364	13.818	5.81464
subtypeTGCT SEM	2.93561	0.498939	5.8837	4.01192e-09	1.41473e-08	18.833	31.0174	11.4349
subtypeTHPA	-1.30162	0.700187	-1.85897	0.063032	0.0959806	0.27209	0.548024	0.13509
subtypeTHPD	0.377723	0.523368	0.721715	0.470469	0.508411	1.45896	2.46229	0.864464
subtypeUCEC CSRC	3.6267	0.425161	8.53017	1.4613e-17	1.63179e-16	37.5884	57.5041	24.5702
subtypeUCEC ENDO	2.76258	0.409887	6.73986	1.58537e-11	7.08132e-11	15.8407	23.8663	10.5138
subtypeUCEC HM	2.58171	0.474408	5.44196	5.26969e-08	1.53508e-07	13.2197	21.2449	8.22602
subtypeUCEC SEROUS	4.03161	0.419119	9.61925	6.63155e-22	1.48105e-20	56.3515	85.6892	37.0582
subtypeUM	2.42651	0.457104	5.30844	1.10566e-07	3.08664e-07	11.3193	17.8787	7.16641
subtypeUTUC	1.8393	0.439583	4.1842	2.86173e-05	5.63929e-05	6.29216	9.76581	4.05407
panelIMPACT410	-0.109183	0.0746889	-1.46183	0.143787	0.200703	0.896567	0.966094	0.832043
panelIMPACT468	-0.416936	0.0715706	-5.82552	5.69367e-09	1.79071e-08	0.659063	0.707962	0.613542
FGA	0.399457	0.106988	3.73368	0.000188704	0.000332714	1.49102	1.65938	1.33973
MSIIndeterminate	0.161712	0.127604	1.26729	0.20505	0.259214	1.17552	1.33551	1.0347
MSIInstable	0.12865	0.23209	0.554311	0.579366	0.597193	1.13729	1.43439	0.90173
MSIStable	-0.095264	0.0709834	-1.34206	0.179576	0.238652	0.909133	0.976012	0.846837
TMB	-0.00219461	0.00133433	-1.64473	0.100025	0.145689	0.997808	0.99914	0.996477
sexMale	-0.0590285	0.0438707	-1.34551	0.178461	0.238652	0.94268	0.984957	0.902218
age	-0.0125323	0.00157347	-7.96476	1.65538e-15	1.38638e-14	0.987546	0.989101	0.985993
raceBlack or african american	0.0624936	0.101031	0.618557	0.536208	0.570253	1.06449	1.17765	0.962195
raceNative american-am ind/alaska	0.359558	0.456578	0.787505	0.430986	0.489425	1.4327	2.26174	0.907537
raceNative hawaiian or pacific isl	-1.7657	1.43963	-1.22649	0.220012	0.268015	0.171067	0.721756	0.0405457
raceNo value entered	-1.31447	0.28216	-4.65862	3.18334e-06	7.35461e-06	0.268615	0.356181	0.202577
raceOther	-0.0745093	0.140131	-0.53171	0.594927	0.603941	0.928199	1.06782	0.806831
racePt refused to answer	-0.145415	0.121026	-1.20153	0.229547	0.273698	0.864663	0.975905	0.766101
raceUnknown	-0.596857	0.349268	-1.70888	0.087473	0.130238	0.550539	0.780681	0.388243
raceWhite	-0.0882157	0.073941	-1.19306	0.232848	0.273698	0.915563	0.985827	0.850308
