# Supplementary material for: Pan-cancer clinicopathological and genomic characteristics of peritoneal metastasis
Source: NPJ Precis Oncol. 2025 Dec 13;10:34. doi: 10.1038/s41698-025-01227-7 (PMC12820284; doi:10.1038/s41698-025-01227-7)
Supplement: Supplementary file 5 — Supplementary Data 4 [file 41698_2025_1227_MOESM5_ESM.xlsx]

## Sheet: Sheet1
organ	subtype	total	pm	npm	HR	conf.low	conf.high	pvalue	FDR
Breast	ILC HR+HER2-	371	83	288	1.75036	1.08964	2.81172	0.0206146	0.0955553
Breast	IDC HR-HER2+	113	7	106	1.71574	0.555624	5.29812	0.348029	0.652865
Breast	IDC HR+HER2+	247	13	234	1.61921	0.596506	4.39531	0.3442	0.652865
Breast	IDC HR+HER2-	1458	119	1339	1.32713	1.02326	1.72122	0.0328988	0.110486
Breast	IDC TN	338	25	313	1.00644	0.606131	1.67112	0.980207	0.998914
Core GI	CRC HM	351	75	276	1.99878	0.814694	4.90383	0.130432	0.315588
Core GI	CRC MSS	3186	1192	1994	1.52145	1.32755	1.74367	1.60662e-09	8.03308e-08
Core GI	ANSC	84	17	67	1.49035	0.582933	3.81029	0.404776	0.652865
Core GI	SBS	94	50	44	1.44011	0.624151	3.3228	0.392558	0.652865
Core GI	ESCA	529	151	378	1.39356	1.04856	1.85207	0.0222122	0.0955553
Core GI	GIST	390	119	271	1.37219	0.703623	2.676	0.353164	0.652865
Core GI	STAD	296	185	111	1.10458	0.753557	1.61912	0.610205	0.890468
Core GI	APAD	193	158	35	0.7957	0.3002	2.10906	0.645869	0.890468
Core GI	GINET	117	32	85	0.506061	0.235782	1.08616	0.0804882	0.23673
Developmental GI Tract	GBC	169	88	81	1.77256	1.04684	3.0014	0.0331458	0.110486
Developmental GI Tract	CHOL extra	115	48	67	1.34201	0.743778	2.4214	0.32861	0.652865
Developmental GI Tract	PAAD	1760	687	1073	1.18065	1.02367	1.3617	0.0225282	0.0955553
Developmental GI Tract	CHOL intra	385	118	267	1.07709	0.789737	1.469	0.639032	0.890468
Developmental GI Tract	HCC	201	34	167	1.0604	0.644231	1.74542	0.817582	0.977941
Developmental GI Tract	PANET	182	37	145	1.02288	0.449769	2.32627	0.956963	0.998914
Endocrine	THPD	129	9	120	1.90346	0.65895	5.49841	0.234324	0.532555
Endocrine	THPA	283	3	280	5.06274e-09	0	#NUM!	0.998914	0.998914
Genitourinary	TGCT SEM	75	26	49	2625675456527070	3.22916e+08	2.13497e+22	1.22302e-05	0.000305755
Genitourinary	BLCA	949	120	829	1.15676	0.838169	1.59645	0.375643	0.652865
Genitourinary	UTUC	193	33	160	1.13828	0.610831	2.12117	0.683408	0.890468
Genitourinary	PRAD	1951	146	1805	0.971655	0.756911	1.24732	0.82147	0.977941
Genitourinary	CCRCC	412	90	322	0.514541	0.331872	0.797754	0.00297941	0.0248284
Genitourinary	TGCT non-SEM	149	53	96	0.119028	0.0307211	0.461169	0.00206996	0.0206996
Gynecologic	LGSOC	70	60	10	3.95824e+08	0	#NUM!	0.998707	0.998914
Gynecologic	CCOV	95	59	36	2.5299	0.876191	7.30479	0.0862249	0.239514
Gynecologic	UCEC SEROUS	287	172	115	1.78884	1.07467	2.97759	0.025288	0.0972617
Gynecologic	CESC	102	26	76	1.60356	0.538849	4.77203	0.396048	0.652865
Gynecologic	UCEC ENDO	561	124	437	1.05853	0.595357	1.88204	0.846387	0.984171
Gynecologic	HGSOC	989	868	121	0.985292	0.552958	1.75565	0.959905	0.998914
Gynecologic	UCEC CSRC	192	113	79	0.956821	0.512312	1.78701	0.889854	0.998914
Gynecologic	UCEC HM	268	61	207	0.275158	0.0947411	0.799146	0.0176861	0.0955553
Head and Neck	HNSC	397	24	373	1.11533	0.670061	1.8565	0.674588	0.890468
Head and Neck	ACYC	136	7	129	0.796441	0.255723	2.48048	0.694565	0.890468
Skin	MUCM	171	27	144	2.53716	1.2344	5.21485	0.0113145	0.0808177
Skin	SKCM	856	130	726	0.821662	0.561103	1.20322	0.312809	0.652865
Skin	UM	102	29	73	0.474453	0.179579	1.25352	0.132547	0.315588
Skin	CSCC	104	1	103	2.77494e-08	0	#NUM!	0.997871	0.998914
Soft Tissue	SARC UPSMFS	183	22	161	2.57291	1.13963	5.80878	0.0229333	0.0955553
Soft Tissue	SARC LMS	260	109	151	2.5399	1.51821	4.24914	0.000384878	0.00641463
Soft Tissue	SARC LS	122	51	71	1.42928	0.546237	3.73986	0.46674	0.729282
Thoracic	SCLC	313	24	289	2.33825	1.37496	3.97641	0.00171646	0.0206996
Thoracic	PLMESO	216	24	192	1.66	0.91165	3.02264	0.0974266	0.256386
Thoracic	LNET	107	10	97	1.23227	0.445594	3.40777	0.687369	0.890468
Thoracic	LUAD	3972	258	3714	1.16576	0.984829	1.37994	0.0746973	0.233429
Thoracic	LUSC	532	25	507	1.10234	0.631982	1.92278	0.731392	0.91424
