# Supplementary material for: Pan-cancer clinicopathological and genomic characteristics of peritoneal metastasis
Source: NPJ Precis Oncol. 2025 Dec 13;10:34. doi: 10.1038/s41698-025-01227-7 (PMC12820284; doi:10.1038/s41698-025-01227-7)
Supplement: Supplementary file 6 — Supplementary Data 5 [file 41698_2025_1227_MOESM6_ESM.xlsx]

## Sheet: Sheet1
variable	coeffient	s.e	zvalue	pvalue	BH_p	OR	low	up
ABL1	-0.234483	0.215791	-1.08662	0.277205	0.69428	0.79098	0.637454	0.981482
AC004906.3	-10.7015	535.411	-0.0199874	0.984053	0.999731	2.25112e-05	6.7031e-238	7.55998e+227
AC008738.1	0.075647	1.49702	0.0505317	0.959699	0.999731	1.07858	0.241382	4.81949
ACVR1	0.0337701	0.293024	0.115247	0.908249	0.992755	1.03435	0.771627	1.38652
AGO2	0.461813	0.239366	1.92932	0.0536911	0.375048	1.58695	1.24913	2.01613
AKT1	0.339242	0.1829	1.8548	0.0636245	0.409841	1.40388	1.16923	1.68563
AKT2	0.137782	0.313313	0.439758	0.660113	0.921958	1.14773	0.839011	1.57003
AKT3	-0.390147	0.286644	-1.36108	0.173488	0.591509	0.676958	0.508245	0.901674
ALK	-0.143465	0.148505	-0.966061	0.334014	0.727769	0.866351	0.746791	1.00505
ALOX12B	-0.667281	0.292257	-2.2832	0.0224186	0.240327	0.513102	0.38307	0.687273
AMER1	-0.0476974	0.141891	-0.336154	0.736755	0.947811	0.953422	0.827299	1.09877
ANKRD11	0.151886	0.154765	0.981403	0.326394	0.725824	1.16403	0.997126	1.35887
APC	-0.0981615	0.0861869	-1.13894	0.254729	0.675915	0.906503	0.831646	0.988097
AR	-0.133952	0.151937	-0.881625	0.37798	0.77922	0.874632	0.751346	1.01815
ARAF	0.0115201	0.234635	0.0490979	0.960841	0.999731	1.01159	0.800023	1.2791
ARID1A	-0.10028	0.0836177	-1.19927	0.230425	0.65004	0.904584	0.832021	0.983476
ARID1B	0.128333	0.135782	0.94514	0.344588	0.732932	1.13693	0.992579	1.30228
ARID2	-0.0355462	0.136551	-0.260315	0.794621	0.953232	0.965078	0.841898	1.10628
ARID5B	-0.0599691	0.205371	-0.292004	0.770284	0.953232	0.941794	0.766945	1.1565
ASXL1	0.155012	0.155792	0.994993	0.31974	0.725824	1.16767	0.99922	1.36452
ASXL2	0.137683	0.186596	0.737865	0.460597	0.852652	1.14761	0.952263	1.38303
ATM	0.19396	0.100904	1.92222	0.0545779	0.375048	1.21405	1.09752	1.34294
ATR	0.00505087	0.152867	0.033041	0.973642	0.999731	1.00506	0.86259	1.17107
ATRX	0.0067713	0.124009	0.0546032	0.956455	0.999731	1.00679	0.889374	1.13972
AURKA	0.520724	0.307066	1.6958	0.0899234	0.463451	1.68325	1.2382	2.28826
AURKB	-0.359845	0.428144	-0.840477	0.400641	0.795347	0.697784	0.454758	1.07069
AXIN1	-0.114542	0.210362	-0.544502	0.586096	0.902722	0.891774	0.722597	1.10056
AXIN2	-0.28444	0.180263	-1.57792	0.114584	0.53261	0.752436	0.628322	0.901066
AXL	0.300924	0.188018	1.60051	0.109486	0.526034	1.35111	1.11953	1.63059
B2M	0.273597	0.221846	1.23327	0.217475	0.647021	1.31468	1.05311	1.64123
BABAM1	0.716526	0.440302	1.62735	0.103663	0.52418	2.04731	1.31814	3.17983
BAP1	0.0539998	0.155404	0.347479	0.728231	0.945245	1.05548	0.903567	1.23294
BARD1	-0.225784	0.257109	-0.878162	0.379856	0.780087	0.797891	0.616996	1.03182
BBC3	-0.477411	0.477661	-0.999477	0.317564	0.725824	0.620387	0.384784	1.00025
BCL10	-0.557901	0.512712	-1.08814	0.276535	0.69428	0.572409	0.342798	0.955817
BCL2	-0.248313	0.594967	-0.417356	0.676418	0.928822	0.780116	0.430297	1.41433
BCL2L1	-1.00264	0.727836	-1.37757	0.168337	0.585902	0.366909	0.1772	0.75972
BCL2L11	-0.163287	0.460919	-0.354264	0.723141	0.945245	0.849347	0.535686	1.34667
BCL6	-0.609504	0.297483	-2.04887	0.0404748	0.321796	0.54362	0.403739	0.731966
BCOR	-0.0132869	0.139805	-0.0950386	0.924284	0.994812	0.986801	0.858051	1.13487
BIRC3	0.262362	0.296451	0.885008	0.376152	0.778446	1.3	0.966485	1.74859
BLM	-0.0572768	0.210135	-0.272572	0.785183	0.953232	0.944333	0.765358	1.16516
BMPR1A	0.08973	0.271089	0.330999	0.740646	0.947811	1.09388	0.834136	1.4345
BRAF	0.088764	0.108453	0.818456	0.413097	0.803815	1.09282	0.980504	1.21801
BRCA1	0.0764889	0.161247	0.474358	0.635245	0.921958	1.07949	0.918734	1.26837
BRCA2	0.104118	0.123458	0.843344	0.399036	0.795347	1.10973	0.980845	1.25555
BRD4	0.0844811	0.184614	0.457608	0.647234	0.921958	1.08815	0.904717	1.30878
BRIP1	0.207107	0.209402	0.989042	0.322642	0.725824	1.23011	0.997708	1.51666
BTK	-0.227892	0.256023	-0.890123	0.3734	0.778446	0.79621	0.616366	1.02853
CALR	-0.430178	0.370997	-1.15952	0.246246	0.666604	0.650394	0.448801	0.942537
CARD11	-0.341408	0.156212	-2.18555	0.0288488	0.266603	0.710769	0.607976	0.830941
CARM1	-0.282639	0.346652	-0.815339	0.414878	0.803815	0.753792	0.532969	1.06611
CASP8	-0.289904	0.209497	-1.38381	0.166417	0.585902	0.748335	0.606894	0.922741
CBFB	-0.942118	0.377035	-2.49875	0.0124631	0.148449	0.389801	0.267362	0.568313
CBL	-0.088843	0.224573	-0.395608	0.692394	0.936518	0.914989	0.730946	1.14537
CCND1	0.311602	0.288042	1.0818	0.279343	0.69428	1.36561	1.02384	1.82147
CCND2	-0.623699	0.358808	-1.73825	0.0821662	0.457284	0.535958	0.374371	0.767289
CCND3	0.534725	0.439609	1.21637	0.223845	0.64836	1.70698	1.09979	2.6494
CCNE1	0.189739	0.346182	0.54809	0.58363	0.902542	1.20893	0.85518	1.70902
CD274	0.242061	0.47052	0.514455	0.606934	0.908607	1.27387	0.795759	2.03925
CD276	-0.623485	0.420292	-1.48346	0.137953	0.55954	0.536073	0.352122	0.81612
CD79A	0.123076	0.360495	0.341408	0.732797	0.947515	1.13097	0.788661	1.62186
CD79B	-0.632415	0.501338	-1.26145	0.207145	0.634087	0.531307	0.321823	0.87715
CDC42	-1.48308	0.724731	-2.04639	0.0407184	0.321796	0.226938	0.109941	0.468439
CDC73	-0.00441203	0.274041	-0.0160999	0.987155	0.999731	0.995598	0.756954	1.30948
CDH1	0.241101	0.158927	1.51705	0.129253	0.545511	1.27265	1.08564	1.49187
CDK12	0.196643	0.170582	1.15278	0.249001	0.667323	1.21731	1.0264	1.44372
CDK4	0.0929869	0.366976	0.253387	0.799969	0.954974	1.09745	0.760341	1.58401
CDK6	0.191561	0.436147	0.439212	0.660508	0.921958	1.21114	0.783029	1.87331
CDK8	-0.0894725	0.276472	-0.323622	0.746224	0.947811	0.914413	0.693541	1.20563
CDKN1A	0.0953358	0.268283	0.355355	0.722324	0.945245	1.10003	0.841182	1.43853
CDKN1B	0.0264	0.258402	0.102166	0.918625	0.992755	1.02675	0.792944	1.3295
CDKN2A	0.00618144	0.100545	0.0614795	0.950977	0.999731	1.0062	0.909952	1.11263
CDKN2Ap14ARF	0.749468	0.983695	0.761891	0.446125	0.844957	2.11587	0.791183	5.65852
CDKN2Ap16INK4A	0.413765	0.645911	0.640591	0.521789	0.870973	1.5125	0.79283	2.88544
CDKN2B	-0.0113752	0.434005	-0.0262098	0.97909	0.999731	0.988689	0.640581	1.52597
CDKN2C	-0.363622	0.462461	-0.786277	0.431705	0.826407	0.695154	0.437761	1.10389
CEBPA	-0.0434821	0.390059	-0.111476	0.911239	0.992755	0.95745	0.64821	1.41422
CENPA	0.0899928	0.609264	0.147708	0.882574	0.983146	1.09417	0.594954	2.01226
CHEK1	0.144372	0.306143	0.471582	0.637225	0.921958	1.15531	0.850636	1.56912
CHEK2	0.0262839	0.244303	0.107587	0.914323	0.992755	1.02663	0.80411	1.31073
CIC	-0.241428	0.163417	-1.47738	0.139575	0.55954	0.785505	0.66708	0.924954
CREBBP	-0.0173714	0.13053	-0.133083	0.894127	0.985753	0.982779	0.862516	1.11981
CRKL	0.273358	0.497027	0.549987	0.582329	0.902542	1.31437	0.79958	2.1606
CRLF2	-0.0720733	0.430371	-0.167468	0.867002	0.979035	0.930463	0.60505	1.43089
CSDE1	0.13508	0.267119	0.505691	0.613074	0.908607	1.14463	0.876306	1.49511
CSF1R	0.136457	0.214598	0.635874	0.524859	0.870973	1.14621	0.924834	1.42057
CSF3R	0.293618	0.231242	1.26974	0.204176	0.634087	1.34127	1.06436	1.69022
CTCF	-0.0114053	0.170838	-0.0667609	0.946772	0.999731	0.98866	0.833399	1.17284
CTD_2561B21.3	-11.3959	535.414	-0.0212844	0.983019	0.999731	1.1241e-05	3.3384e-238	3.78505e+227
CTLA4	-0.100438	0.356299	-0.281893	0.778025	0.953232	0.904441	0.633347	1.29157
CTNNB1	0.0526537	0.115694	0.45511	0.64903	0.921958	1.05406	0.938905	1.18335
CUL3	0.178605	0.232981	0.766609	0.443314	0.842611	1.19555	0.947076	1.50921
CXCR4	-0.486188	0.474358	-1.02494	0.305392	0.721102	0.614966	0.382684	0.98824
CYLD	-0.0471301	0.299409	-0.15741	0.874922	0.979035	0.953963	0.707131	1.28696
CYSLTR2	-0.305424	0.426971	-0.715327	0.474407	0.863798	0.736811	0.480756	1.12924
DAXX	-0.0442039	0.218464	-0.202339	0.839652	0.967487	0.956759	0.768997	1.19037
DCUN1D1	0.533157	0.397479	1.34135	0.179807	0.59687	1.7043	1.14531	2.53612
DDR2	-0.130652	0.217669	-0.600233	0.548351	0.885199	0.877523	0.705872	1.09092
DICER1	0.0420935	0.179442	0.234579	0.814535	0.95954	1.04299	0.871666	1.24799
DIS3	-0.293912	0.248825	-1.1812	0.237523	0.65611	0.745342	0.581155	0.955914
DNAJB1	-0.191325	0.366549	-0.521963	0.601696	0.906054	0.825864	0.572425	1.19151
DNMT1	0.327509	0.187485	1.74686	0.0806621	0.455104	1.38751	1.1503	1.67363
DNMT3A	-0.101971	0.199549	-0.511004	0.609348	0.908607	0.903056	0.739693	1.1025
DNMT3B	-0.0523397	0.217735	-0.240383	0.810033	0.956519	0.949006	0.763323	1.17986
DOT1L	0.16584	0.168498	0.984225	0.325005	0.725824	1.18038	0.997346	1.39702
DROSHA	-0.166686	0.23613	-0.705907	0.480246	0.863798	0.846466	0.668435	1.07191
DUSP4	0.608349	0.419003	1.4519	0.146531	0.55954	1.8374	1.20846	2.79366
E2F3	-0.532477	0.377555	-1.41033	0.158443	0.577724	0.587149	0.402511	0.856482
EED	0.221513	0.371675	0.595986	0.551184	0.885199	1.24796	0.860569	1.80975
EGFL7	0.216423	0.465605	0.464821	0.64206	0.921958	1.24163	0.779438	1.97788
EGFR	0.141975	0.127261	1.11562	0.264585	0.688434	1.15255	1.01482	1.30897
EIF1AX	-0.0546222	0.296	-0.184534	0.853594	0.973461	0.946843	0.70425	1.273
EIF4A2	-0.0551787	0.324981	-0.169791	0.865175	0.979035	0.946316	0.683752	1.30971
EIF4E	-0.718998	0.611817	-1.17519	0.239921	0.65611	0.48724	0.264262	0.898363
ELF3	-0.431224	0.201369	-2.14147	0.0322365	0.29286	0.649713	0.531213	0.794648
EP300	0.0592154	0.13729	0.431317	0.666238	0.925138	1.061	0.924896	1.21714
EPAS1	-0.0316797	0.310247	-0.102111	0.918668	0.992755	0.968817	0.7104	1.32124
EPCAM	0.130958	0.443564	0.295241	0.76781	0.953232	1.13992	0.731538	1.77628
EPHA3	0.0257358	0.137858	0.186683	0.851909	0.973461	1.02607	0.893935	1.17774
EPHA5	-0.195542	0.143445	-1.36319	0.172824	0.591509	0.822389	0.712492	0.949237
EPHA7	0.102559	0.164657	0.622864	0.533374	0.876958	1.108	0.939791	1.30632
EPHB1	-0.150577	0.152958	-0.984437	0.324901	0.725824	0.860211	0.738204	1.00238
ERBB2	0.0490218	0.128347	0.381947	0.702501	0.938589	1.05024	0.923739	1.19407
ERBB3	-0.0457401	0.138562	-0.330107	0.741319	0.947811	0.95529	0.831685	1.09727
ERBB4	0.00726983	0.130316	0.0557863	0.955512	0.999731	1.0073	0.884223	1.1475
ERCC2	-0.295599	0.226847	-1.30308	0.192548	0.622472	0.744086	0.593068	0.933558
ERCC3	0.491946	0.242525	2.02843	0.0425159	0.32573	1.6355	1.28328	2.08438
ERCC4	-0.129688	0.259307	-0.500133	0.616981	0.911025	0.878369	0.677738	1.13839
ERCC5	0.130503	0.209134	0.624018	0.532616	0.876958	1.1394	0.924381	1.40444
ERF	-0.163718	0.287364	-0.569723	0.568866	0.899446	0.848982	0.636939	1.13162
ERG	0.0981507	0.242484	0.404772	0.685645	0.930395	1.10313	0.865599	1.40584
ERRFI1	0.43036	0.278749	1.5439	0.122613	0.53586	1.53781	1.16371	2.03218
ESR1	0.526405	0.156865	3.35579	0.000791378	0.0136832	1.69284	1.44707	1.98034
ETV1	0.317017	0.233987	1.35485	0.175466	0.591509	1.37303	1.08657	1.73499
ETV6	0.13679	0.253498	0.539608	0.589468	0.902728	1.14659	0.889844	1.47741
EZH1	0.414579	0.352672	1.17554	0.23978	0.65611	1.51373	1.06386	2.15384
EZH2	-0.220806	0.260685	-0.84702	0.396984	0.795347	0.801873	0.617862	1.04069
FAM175A	-0.803116	0.432128	-1.85851	0.063096	0.409841	0.447931	0.290764	0.690052
FAM46C	0.373034	0.310968	1.19959	0.230298	0.65004	1.45213	1.06403	1.98179
FAM58A	0.172242	0.483248	0.356426	0.721522	0.945245	1.18797	0.73271	1.92609
FANCA	0.0473824	0.184173	0.257272	0.796969	0.953517	1.04852	0.872153	1.26056
FANCC	0.125719	0.330834	0.380005	0.703942	0.938589	1.13396	0.814553	1.57862
FAT1	-0.121019	0.11702	-1.03417	0.301056	0.714009	0.886018	0.788172	0.996009
FBXW7	-0.326866	0.104484	-3.12839	0.0017577	0.0271078	0.72118	0.649631	0.800609
FGF19	0.0791692	0.401249	0.197307	0.843587	0.967487	1.08239	0.724641	1.61675
FGF3	0.163699	0.250602	0.653224	0.513612	0.870973	1.17786	0.916766	1.51331
FGF4	0.00305716	0.379047	0.00806539	0.993565	0.999731	1.00306	0.686609	1.46537
FGFR1	0.0672694	0.227945	0.295113	0.767908	0.953232	1.06958	0.851569	1.34341
FGFR2	-0.371255	0.175071	-2.12059	0.0339559	0.303339	0.689868	0.579074	0.821861
FGFR3	-0.565403	0.198074	-2.8545	0.0043104	0.0570166	0.568131	0.466043	0.692582
FGFR4	-0.364578	0.238321	-1.52978	0.126072	0.539988	0.694489	0.547223	0.881388
FH	0.449436	0.294463	1.52629	0.126937	0.539988	1.56743	1.16763	2.10412
FIP1L1	-12.1829	207.798	-0.0586284	0.953248	0.999731	5.11745e-06	2.90829e-96	9.00472e+84
FLCN	0.351452	0.239379	1.46818	0.142055	0.55954	1.42113	1.11859	1.80549
FLT1	-0.0780807	0.167691	-0.465621	0.641486	0.921958	0.92489	0.7821	1.09375
FLT3	-0.191086	0.199091	-0.959789	0.337161	0.731654	0.826062	0.676937	1.00804
FLT4	0.0223705	0.153458	0.145776	0.884098	0.983146	1.02262	0.877141	1.19223
FOXA1	-0.231169	0.19224	-1.2025	0.229168	0.65004	0.793605	0.654811	0.961819
FOXL2	0.377958	0.308026	1.22703	0.21981	0.647353	1.4593	1.07244	1.98572
FOXO1	0.248374	0.30497	0.81442	0.415405	0.803815	1.28194	0.944975	1.73906
FOXP1	-0.110228	0.197455	-0.558245	0.576677	0.902542	0.89563	0.735148	1.09114
FUBP1	0.129984	0.257458	0.504872	0.613649	0.908607	1.13881	0.880316	1.47321
FYN	-0.086984	0.288019	-0.302008	0.762646	0.953232	0.916692	0.687287	1.22267
GATA1	-0.175653	0.295033	-0.595368	0.551598	0.885199	0.838909	0.624573	1.1268
GATA2	-0.353458	0.280855	-1.25851	0.208208	0.634087	0.702255	0.5303	0.929969
GATA3	-0.126137	0.176735	-0.713705	0.47541	0.863798	0.881494	0.738694	1.0519
GLI1	-0.385896	0.188674	-2.0453	0.0408248	0.321796	0.679841	0.562947	0.821009
GNA11	-0.414974	0.349901	-1.18598	0.235632	0.654396	0.660357	0.465392	0.936999
GNAQ	0.205832	0.30384	0.677436	0.498129	0.870973	1.22855	0.906642	1.66475
GNAS	0.088844	0.164271	0.540837	0.58862	0.902728	1.09291	0.927347	1.28803
GPS2	-0.720507	0.404419	-1.78159	0.0748168	0.446826	0.486505	0.324676	0.728995
GREM1	-1.0955	0.615347	-1.7803	0.0750268	0.446826	0.334371	0.180712	0.618687
GRIN2A	0.0585104	0.127374	0.459359	0.645976	0.921958	1.06026	0.933454	1.20428
GSK3B	-0.459141	0.346177	-1.32632	0.184734	0.60661	0.631826	0.446946	0.893183
GTF2I	-10.5796	535.414	-0.0197596	0.984235	0.999731	2.54299e-05	7.55285e-238	8.56203e+227
H3F3A	-0.487609	0.700138	-0.696447	0.486149	0.865513	0.614093	0.304907	1.2368
H3F3B	0.0920804	0.536604	0.171598	0.863753	0.979035	1.09645	0.64113	1.87514
H3F3C	-0.163853	0.369845	-0.443031	0.657743	0.921958	0.848867	0.586432	1.22874
HGF	-0.105279	0.176447	-0.59666	0.550734	0.885199	0.900074	0.754481	1.07376
HIST1H1C	0.350113	0.274379	1.27602	0.201948	0.634087	1.41923	1.07868	1.8673
HIST1H2BD	0.722434	0.375487	1.92399	0.0543558	0.375048	2.05944	1.41474	2.99793
HIST1H3A	0.0884316	0.553013	0.159909	0.872953	0.979035	1.09246	0.628398	1.89922
HIST1H3B	0.292548	0.2655	1.10188	0.270515	0.690458	1.33984	1.02742	1.74726
HIST1H3C	-0.897375	0.427838	-2.09746	0.0359525	0.315911	0.407638	0.265746	0.625292
HIST1H3D	-0.346392	0.428571	-0.808249	0.418947	0.807754	0.707235	0.460721	1.08565
HIST1H3E	0.781977	0.429484	1.82073	0.0686472	0.427848	2.18579	1.42261	3.35839
HIST1H3F	0.101275	0.473137	0.214051	0.830507	0.967487	1.10658	0.689449	1.77609
HIST1H3G	-0.803152	0.49931	-1.60853	0.10772	0.526034	0.447915	0.271862	0.737977
HIST1H3H	0.00931753	0.421861	0.0220867	0.982379	0.999731	1.00936	0.661964	1.53907
HIST1H3I	-0.414894	0.410348	-1.01108	0.311979	0.724639	0.66041	0.438129	0.995464
HIST1H3J	-0.410241	0.509659	-0.804931	0.420859	0.808533	0.663491	0.398559	1.10453
HIST2H3D	0.460349	0.865589	0.531833	0.594842	0.904635	1.58463	0.666816	3.76572
HIST3H3	-0.306108	0.425812	-0.71888	0.472215	0.863798	0.736307	0.480985	1.12716
HLA_A	-0.368882	0.275381	-1.33953	0.180397	0.59687	0.691507	0.525049	0.910737
HLA_B	-0.193682	0.29941	-0.646878	0.517711	0.870973	0.82392	0.610735	1.11152
HNF1A	0.213173	0.22358	0.953454	0.34036	0.732932	1.2376	0.989647	1.54767
HOXB13	0.523135	0.354812	1.4744	0.140374	0.55954	1.68731	1.18332	2.40595
HRAS	-0.525515	0.35156	-1.49481	0.134964	0.556468	0.591251	0.415998	0.840335
ICOSLG	0.577442	0.340431	1.69621	0.0898463	0.463451	1.78148	1.26746	2.50396
ID3	-1.19081	1.10147	-1.08111	0.27965	0.69428	0.303976	0.101036	0.914538
IDH1	0.179036	0.196154	0.912729	0.361385	0.759617	1.19606	0.983027	1.45527
IDH2	0.473982	0.269263	1.7603	0.0783573	0.454585	1.60638	1.22718	2.10275
IFNGR1	0.391968	0.318288	1.23149	0.21814	0.647021	1.47989	1.07646	2.03451
IGF1	0.129255	0.393774	0.328248	0.742725	0.947811	1.13798	0.767575	1.68713
IGF1R	0.317104	0.186489	1.70039	0.0890574	0.463451	1.37314	1.13953	1.65465
IGF2	-0.163666	0.313632	-0.52184	0.601782	0.906054	0.849026	0.620458	1.1618
IKBKE	-0.188105	0.286196	-0.657259	0.511015	0.870973	0.828528	0.62232	1.10306
IKBKE_AS1	14.7856	535.411	0.0276154	0.977969	0.999731	2.63824e+06	7.85489e-227	8.86114e+238
IKZF1	-0.155231	0.181799	-0.853863	0.393181	0.795347	0.856217	0.713887	1.02692
IL10	0.315279	0.446215	0.706563	0.479838	0.863798	1.37064	0.877274	2.14147
IL7R	-0.0736225	0.211958	-0.347344	0.728333	0.945245	0.929022	0.751578	1.14836
INHA	0.0671658	0.30758	0.218369	0.827142	0.967487	1.06947	0.786302	1.45462
INHBA	0.141434	0.209256	0.675889	0.499111	0.870973	1.15192	0.934426	1.42005
INPP4A	0.360278	0.208812	1.72537	0.0844611	0.457284	1.43373	1.16354	1.76666
INPP4B	0.25131	0.210446	1.19418	0.232409	0.652206	1.28571	1.04171	1.58686
INPPL1	0.19647	0.196549	0.999598	0.317505	0.725824	1.2171	0.999921	1.48145
INS_IGF2	-10.0053	535.413	-0.0186871	0.985091	0.999731	4.51598e-05	1.34277e-237	1.5188e+228
INSR	0.162709	0.208541	0.780228	0.435257	0.83024	1.17669	0.955203	1.44955
INSRR	-11.314	194.315	-0.0582251	0.953569	0.999731	1.22006e-05	4.96952e-90	2.99536e+79
IRF4	0.175092	0.246498	0.71032	0.477506	0.863798	1.19136	0.931084	1.52438
IRS1	0.357428	0.181546	1.9688	0.0489765	0.359608	1.42965	1.1923	1.71425
IRS2	0.160868	0.166101	0.968499	0.332795	0.727769	1.17453	0.994781	1.38676
JAK1	-0.0380314	0.184055	-0.206631	0.836298	0.967487	0.962683	0.800846	1.15722
JAK2	0.557625	0.201778	2.76355	0.00571764	0.072968	1.74652	1.42739	2.137
JAK3	0.142836	0.188334	0.758418	0.448201	0.8459	1.15354	0.955521	1.3926
JUN	0.144236	0.262847	0.548744	0.583181	0.902542	1.15516	0.888153	1.50243
KDM5A	-0.318055	0.196853	-1.6157	0.106159	0.526034	0.727563	0.597555	0.885855
KDM5C	-0.115941	0.179604	-0.645536	0.51858	0.870973	0.890528	0.744126	1.06573
KDM6A	-0.173329	0.137715	-1.2586	0.208173	0.634087	0.840861	0.732682	0.965013
KDR	-0.183546	0.15727	-1.16707	0.243182	0.661651	0.832314	0.71119	0.974067
KEAP1	-0.0143002	0.162617	-0.0879383	0.929926	0.99688	0.985802	0.83785	1.15988
KIT	-0.22642	0.162978	-1.38926	0.164752	0.585902	0.797384	0.677465	0.938529
KLF4	-0.346926	0.285421	-1.21549	0.22418	0.64836	0.706857	0.531343	0.940348
KMT2A	0.103308	0.149495	0.691046	0.489536	0.865979	1.10883	0.954863	1.28763
KMT2B	0.122311	0.149491	0.818184	0.413252	0.803815	1.13011	0.973186	1.31233
KMT2D	-0.0260813	0.108019	-0.241452	0.809205	0.956519	0.974256	0.874503	1.08539
KNSTRN	-0.141351	0.422895	-0.334245	0.738194	0.947811	0.868185	0.568789	1.32517
KRAS	0.192875	0.0671588	2.87193	0.00407977	0.0564016	1.21273	1.13396	1.29697
LATS1	-0.00223638	0.185487	-0.0120568	0.99038	0.999731	0.997766	0.828844	1.20112
LATS2	-0.110205	0.178756	-0.616513	0.537556	0.879301	0.89565	0.749042	1.07095
LMO1	-0.285833	0.565034	-0.505868	0.612949	0.908607	0.751388	0.427045	1.32207
LYN	-0.780409	0.452078	-1.72627	0.0842985	0.457284	0.458219	0.291567	0.720124
MALT1	0.08081	0.280415	0.28818	0.773209	0.953232	1.08416	0.819054	1.43509
MAP2K1	-0.124261	0.232443	-0.534586	0.592936	0.904635	0.88315	0.69998	1.11425
MAP2K2	-0.368524	0.369904	-0.99627	0.319119	0.725824	0.691755	0.477865	1.00138
MAP2K4	0.053169	0.190936	0.278464	0.780656	0.953232	1.05461	0.871301	1.27648
MAP3K1	0.171103	0.153998	1.11108	0.266536	0.689717	1.18661	1.01725	1.38417
MAP3K13	-0.0621472	0.230014	-0.270188	0.787015	0.953232	0.939745	0.746648	1.18278
MAP3K14	-0.30032	574.324	-0.000522911	0.999583	0.999731	0.740581	2.77963e-250	1.97314e+249
MAPK1	-0.811445	0.453271	-1.7902	0.0734218	0.446826	0.444216	0.282319	0.698951
MAPK3	-0.654656	0.414487	-1.57944	0.114236	0.53261	0.519621	0.343303	0.786495
MAPKAP1	0.0519796	0.403414	0.128849	0.897477	0.985753	1.05335	0.703678	1.57679
MAX	-0.11471	0.299894	-0.382503	0.702088	0.938589	0.891624	0.660602	1.20344
MCL1	0.0396154	0.371392	0.106667	0.915053	0.992755	1.04041	0.717647	1.50834
MDC1	0.123876	0.178486	0.694037	0.487659	0.865513	1.13188	0.946854	1.35305
MDM2	-0.153171	0.330194	-0.463881	0.642733	0.921958	0.857983	0.616705	1.19366
MDM4	0.493105	0.339473	1.45256	0.146346	0.55954	1.63739	1.16606	2.29924
MED12	0.0784234	0.133141	0.589026	0.555844	0.88935	1.08158	0.946753	1.23561
MEF2B	0.143437	0.289024	0.496282	0.619695	0.912518	1.15423	0.864515	1.54105
MEN1	-0.335229	0.217337	-1.54244	0.122968	0.53586	0.715175	0.575471	0.888793
MET	-0.154984	0.187638	-0.825973	0.408819	0.803815	0.856429	0.709906	1.03319
MGA	-0.00278121	0.130933	-0.0212415	0.983053	0.999731	0.997223	0.87484	1.13673
MITF	-0.0253235	0.262777	-0.0963686	0.923228	0.994812	0.974994	0.749686	1.26802
MLH1	0.317866	0.221036	1.43807	0.150413	0.563786	1.37419	1.10167	1.71412
MLL	-0.242391	0.258658	-0.93711	0.348702	0.738087	0.784749	0.605894	1.0164
MLL2	0.25261	0.161353	1.56558	0.117448	0.533491	1.28738	1.09555	1.5128
MLL4	-0.105277	0.770779	-0.136585	0.891359	0.985753	0.900075	0.416422	1.94547
MPL	-0.0011924	0.273383	-0.00436163	0.99652	0.999731	0.998808	0.759895	1.31284
MRE11A	-0.172057	0.279441	-0.615719	0.53808	0.879301	0.841931	0.636674	1.11336
MSH2	-0.134424	0.23244	-0.578318	0.563049	0.895532	0.874219	0.692904	1.10298
MSH3	0.310313	0.225036	1.37895	0.16791	0.585902	1.36385	1.08902	1.70805
MSH6	-0.0563171	0.203563	-0.276657	0.782044	0.953232	0.945239	0.771144	1.15864
MSI1	0.343096	0.362332	0.946911	0.343684	0.732932	1.4093	0.980948	2.02471
MSI2	-0.119187	0.521603	-0.228501	0.819257	0.962986	0.887642	0.526876	1.49543
MST1	0.129464	0.345169	0.375074	0.707605	0.938803	1.13822	0.805973	1.60742
MST1R	-0.201931	0.215959	-0.935045	0.349765	0.738087	0.817151	0.658435	1.01413
MTOR	-0.0644331	0.140394	-0.458944	0.646274	0.921958	0.937599	0.814788	1.07892
MUTYH	0.00836229	0.308252	0.0271281	0.978358	0.999731	1.0084	0.7409	1.37247
MYC	0.450632	0.262871	1.71427	0.0864793	0.463451	1.5693	1.20654	2.04113
MYCL	-1.42884	0.743122	-1.92275	0.0545117	0.375048	0.239588	0.113954	0.50373
MYCL1	-0.715226	0.67953	-1.05253	0.292556	0.700045	0.489081	0.247893	0.964933
MYCN	0.373767	0.243256	1.53652	0.124411	0.537776	1.4532	1.13941	1.8534
MYD88	-0.796141	0.403681	-1.9722	0.0485866	0.359608	0.451066	0.301248	0.675393
MYOD1	0.291496	0.258887	1.12596	0.260183	0.683619	1.33843	1.03315	1.73392
NBN	0.336716	0.237689	1.41662	0.156593	0.574888	1.40034	1.1041	1.77607
NCOA3	-0.075136	0.216196	-0.347537	0.728188	0.945245	0.927617	0.747268	1.15149
NCOR1	0.00814184	0.147057	0.0553653	0.955847	0.999731	1.00818	0.870302	1.16789
NEGR1	0.0434165	0.264632	0.164064	0.869681	0.979035	1.04437	0.801544	1.36077
NF1	0.0457152	0.116057	0.393904	0.693652	0.936518	1.04678	0.932075	1.17559
NF2	-0.023972	0.226783	-0.105705	0.915817	0.992755	0.976313	0.778213	1.22484
NFE2L2	0.0260606	0.198688	0.131164	0.895646	0.985753	1.0264	0.841451	1.25201
NFKBIA	-0.0541548	0.341929	-0.15838	0.874157	0.979035	0.947285	0.672951	1.33346
NKX2_1	-0.300348	0.283154	-1.06072	0.288816	0.698173	0.74056	0.557941	0.982953
NKX3_1	0.249325	0.389908	0.639447	0.522532	0.870973	1.28316	0.868852	1.89503
NOTCH1	0.0261869	0.132374	0.197826	0.843181	0.967487	1.02653	0.899257	1.17182
NOTCH2	-0.172676	0.176651	-0.977498	0.328323	0.725824	0.84141	0.705162	1.00398
NOTCH3	-0.354032	0.142884	-2.47776	0.0132211	0.150777	0.701852	0.608404	0.809654
NOTCH4	0.0979762	0.14022	0.698733	0.484719	0.865513	1.10294	0.958636	1.26896
NPM1	0.419747	0.431269	0.973284	0.330412	0.725824	1.52158	0.988544	2.34202
NRAS	-0.09979	0.142953	-0.698063	0.485138	0.865513	0.905027	0.784473	1.04411
NSD1	-0.10387	0.159749	-0.650208	0.515558	0.870973	0.901342	0.768266	1.05747
NTHL1	-0.230104	0.520281	-0.442269	0.658295	0.921958	0.794451	0.472185	1.33666
NTRK1	-0.143245	0.193107	-0.741791	0.458214	0.852652	0.866542	0.714372	1.05113
NTRK2	0.46294	0.209251	2.21237	0.026941	0.264846	1.58874	1.28877	1.95852
NTRK3	-0.415787	0.16731	-2.48513	0.0129504	0.150777	0.659821	0.558167	0.779988
NUF2	-0.289517	0.409239	-0.707452	0.479286	0.863798	0.748625	0.497203	1.12718
NUP93	-0.39184	0.285351	-1.37318	0.169695	0.586816	0.675813	0.508042	0.898985
PAK1	-0.0498238	0.30548	-0.1631	0.87044	0.979035	0.951397	0.70096	1.29131
PAK7	-0.293459	0.186328	-1.57496	0.115266	0.53261	0.74568	0.618915	0.898408
PALB2	0.140198	0.215035	0.651978	0.514415	0.870973	1.1505	0.927895	1.42651
PARK2	0.217277	0.220345	0.986073	0.324097	0.725824	1.24269	0.996936	1.54902
PARP1	0.132345	0.237394	0.55749	0.577192	0.902542	1.1415	0.90028	1.44736
PAX5	0.0174086	0.258177	0.0674288	0.94624	0.999731	1.01756	0.786024	1.3173
PBRM1	-0.0141636	0.13443	-0.10536	0.91609	0.992755	0.985936	0.861919	1.1278
PDCD1	-0.128965	0.268342	-0.480599	0.630802	0.921958	0.879005	0.672128	1.14956
PDCD1LG2	-0.0487332	0.611941	-0.0796372	0.936526	0.999731	0.952435	0.516503	1.7563
PDGFRA	0.00810373	0.166619	0.0486364	0.961209	0.999731	1.00814	0.85341	1.19092
PDGFRB	0.059346	0.225389	0.263305	0.792316	0.953232	1.06114	0.84701	1.32941
PDPK1	0.5656	0.443751	1.27459	0.202455	0.634087	1.7605	1.12958	2.74382
PGR	-0.181547	0.179035	-1.01403	0.310568	0.724639	0.833979	0.697271	0.997491
PHOX2B	0.433408	0.263377	1.64558	0.0998496	0.509709	1.54251	1.18534	2.00729
PIK3C2G	0.0427924	0.155793	0.274675	0.783566	0.953232	1.04372	0.89315	1.21968
PIK3C3	-0.00514882	0.240915	-0.0213719	0.982949	0.999731	0.994864	0.781872	1.26588
PIK3CA	-0.030193	0.0694294	-0.434874	0.663654	0.923944	0.970258	0.905179	1.04002
PIK3CB	0.200442	0.211756	0.946571	0.343858	0.732932	1.22194	0.98875	1.51013
PIK3CD	0.219221	0.217949	1.00584	0.314494	0.725824	1.24511	1.00127	1.54832
PIK3CG	0.219299	0.140607	1.55966	0.118841	0.535283	1.2452	1.08187	1.4332
PIK3R1	0.172746	0.127308	1.35691	0.174811	0.591509	1.18856	1.04649	1.34993
PIK3R2	0.0113904	0.219742	0.0518355	0.95866	0.999731	1.01146	0.811921	1.26003
PIK3R3	0.221971	0.347856	0.638113	0.5234	0.870973	1.24854	0.881717	1.76796
PIM1	-0.332612	0.48923	-0.679868	0.496588	0.870973	0.717049	0.439621	1.16955
PLCG2	-0.219357	0.180587	-1.21469	0.224485	0.64836	0.803035	0.670358	0.961972
PLK2	-0.164156	0.299428	-0.548233	0.583532	0.902542	0.848609	0.629025	1.14485
PMAIP1	-0.398012	0.863283	-0.461045	0.644766	0.921958	0.671654	0.283287	1.59245
PMS1	-0.328132	0.296018	-1.10849	0.267651	0.689717	0.720268	0.535717	0.968396
PMS2	0.390736	0.247991	1.57561	0.115116	0.53261	1.47807	1.15344	1.89407
PNRC1	-0.699471	0.489385	-1.42929	0.152922	0.565285	0.496848	0.304569	0.810515
POLD1	-0.406841	0.213512	-1.90547	0.0567185	0.380014	0.66575	0.537754	0.82421
POLE	0.0307027	0.149289	0.205659	0.837057	0.967487	1.03118	0.888175	1.19721
PPARG	-0.67343	0.43565	-1.5458	0.122152	0.53586	0.509956	0.329862	0.788376
PPM1D	-0.464326	0.299454	-1.55058	0.121003	0.53586	0.628559	0.465902	0.848002
PPP2R1A	0.0480976	0.160457	0.299755	0.764364	0.953232	1.04927	0.893723	1.2319
PPP4R2	0.563779	0.447233	1.2606	0.207455	0.634087	1.7573	1.12361	2.74838
PPP6C	-0.155276	0.347088	-0.447368	0.654609	0.921958	0.856179	0.605098	1.21144
PRDM1	0.335574	0.231507	1.44952	0.147192	0.55954	1.39874	1.10967	1.76311
PRDM14	-0.509246	0.298704	-1.70485	0.0882225	0.463451	0.600949	0.445771	0.810145
PREX2	0.0290899	0.148437	0.195975	0.84463	0.967487	1.02952	0.8875	1.19426
PRKAR1A	0.0999658	0.365578	0.273446	0.78451	0.953232	1.10513	0.766737	1.59288
PRKCI	-0.592304	0.407918	-1.45202	0.146497	0.55954	0.553052	0.367798	0.831615
PRKD1	0.0311227	0.23088	0.1348	0.89277	0.985753	1.03161	0.81893	1.29953
PTCH1	0.0579067	0.180818	0.320249	0.748779	0.948808	1.05962	0.884342	1.26963
PTEN	-0.0202652	0.103486	-0.195826	0.844746	0.967487	0.979939	0.8836	1.08678
PTP4A1	-0.401852	0.621915	-0.646152	0.518181	0.870973	0.66908	0.359239	1.24616
PTPN11	-0.480655	0.300679	-1.59856	0.109918	0.526034	0.618378	0.457795	0.835291
PTPRD	-0.057233	0.123143	-0.464768	0.642098	0.921958	0.944374	0.834956	1.06813
PTPRS	-0.0527855	0.128433	-0.410996	0.681076	0.928897	0.948583	0.834253	1.07858
PTPRT	-0.165009	0.110336	-1.49552	0.134778	0.556468	0.847886	0.75931	0.946794
RAB35	0.216837	0.523099	0.414524	0.67849	0.928822	1.24214	0.736194	2.0958
RAC1	0.409726	0.273633	1.49736	0.134301	0.556468	1.5064	1.14579	1.98052
RAC2	0.418361	0.567909	0.73667	0.461323	0.852652	1.51947	0.861098	2.68121
RAD21	-0.068846	0.27972	-0.246125	0.805586	0.956519	0.93347	0.7057	1.23476
RAD50	-0.242691	0.202335	-1.19945	0.230352	0.65004	0.784514	0.640808	0.960447
RAD51	0.294856	0.457846	0.644005	0.519572	0.870973	1.34293	0.849599	2.12273
RAD51B	0.196305	0.371754	0.528051	0.597464	0.904635	1.2169	0.83908	1.76484
RAD51C	-0.0944075	0.361703	-0.261008	0.794086	0.953232	0.909912	0.633744	1.30643
RAD51D	-0.295798	0.488696	-0.60528	0.544993	0.885199	0.743938	0.456351	1.21276
RAD52	-0.45207	0.433706	-1.04234	0.297253	0.708124	0.63631	0.412394	0.981804
RAD54L	-0.123283	0.301818	-0.408467	0.682931	0.929064	0.884014	0.653704	1.19547
RAF1	-0.0893012	0.247336	-0.361051	0.718061	0.945245	0.91457	0.714168	1.17121
RARA	-0.534468	0.28881	-1.85059	0.0642289	0.409841	0.585981	0.43899	0.782189
RASA1	-0.255309	0.192876	-1.32369	0.185605	0.60661	0.774677	0.638786	0.939476
RB1	-0.105423	0.117995	-0.893453	0.371615	0.778068	0.899944	0.799781	1.01265
RBM10	-0.161734	0.14954	-1.08154	0.279455	0.69428	0.850667	0.732513	0.98788
RECQL	0.118835	0.366027	0.324663	0.745436	0.947811	1.12618	0.780991	1.62395
RECQL4	0.107783	0.187751	0.574073	0.565918	0.897432	1.11381	0.923146	1.34384
REL	0.25359	0.295768	0.857393	0.391227	0.795347	1.28864	0.958699	1.73214
RET	0.164509	0.173604	0.947612	0.343327	0.732932	1.17881	0.990946	1.4023
RFWD2	-0.0471148	0.229853	-0.204978	0.837589	0.967487	0.953978	0.758079	1.2005
RHEB	0.219159	0.486139	0.450816	0.652122	0.921958	1.24503	0.765689	2.02445
RHOA	0.441413	0.223261	1.97712	0.0480286	0.359608	1.5549	1.24378	1.94386
RICTOR	0.000983803	0.187494	0.0052471	0.995813	0.999731	1.00098	0.82985	1.20741
RIT1	0.24598	0.330476	0.744321	0.456682	0.852652	1.27887	0.918976	1.77972
RNF43	0.138062	0.129074	1.06963	0.284784	0.694513	1.14805	1.00903	1.30622
ROS1	-0.159681	0.148522	-1.07513	0.282315	0.694513	0.852415	0.734766	0.988903
RP11_461L13.2	-8.54351	535.414	-0.0159568	0.987269	0.999731	0.000194806	5.78545e-237	6.55945e+228
RP11_513D5.2	-12.5055	535.416	-0.0233567	0.981366	0.999731	3.70608e-06	1.09798e-238	1.25093e+227
RPS6KA4	-0.133369	0.214016	-0.623171	0.533172	0.876958	0.875142	0.706533	1.08399
RPS6KB2	0.395614	0.29299	1.35026	0.176932	0.592721	1.4853	1.10807	1.99093
RPTOR	0.126979	0.199615	0.636123	0.524696	0.870973	1.13539	0.92994	1.38624
RRAGC	-1.39236	0.574655	-2.42295	0.0153949	0.168401	0.248488	0.139873	0.441443
RRAS	-0.803456	0.57957	-1.3863	0.165656	0.585902	0.447779	0.250819	0.799406
RRAS2	-0.465284	0.360931	-1.28912	0.197356	0.633431	0.627957	0.437703	0.900908
RTEL1	0.357842	0.274756	1.3024	0.192781	0.622472	1.43024	1.08663	1.8825
RTEL1_TNFRSF6B	-2.11728	1.22574	-1.72734	0.0841061	0.457284	0.120359	0.03533	0.410026
RUNX1	0.221567	0.201072	1.10193	0.270492	0.690458	1.24803	1.02071	1.52598
RXRA	0.369392	0.304436	1.21336	0.22499	0.64836	1.44686	1.06711	1.96173
RYBP	-0.480245	0.427868	-1.12241	0.261687	0.684216	0.618632	0.403285	0.948972
SDHA	-0.10753	0.28514	-0.377114	0.706089	0.938803	0.898049	0.675252	1.19436
SDHAF2	0.638636	0.566116	1.1281	0.259277	0.683619	1.8939	1.07522	3.33593
SDHB	-0.163197	0.449315	-0.363213	0.716446	0.945245	0.849424	0.541988	1.33125
SDHC	-1.00797	0.68826	-1.46452	0.143053	0.55954	0.36496	0.183374	0.72636
SDHD	-0.283397	0.680339	-0.416552	0.677006	0.928822	0.753221	0.381465	1.48727
SESN1	-0.461648	0.544261	-0.848211	0.396321	0.795347	0.630244	0.365712	1.08612
SESN2	0.223193	0.368208	0.606161	0.544408	0.885199	1.25006	0.86501	1.80652
SESN3	0.631163	0.360448	1.75105	0.0799366	0.455104	1.8798	1.3109	2.69557
SETD2	0.181809	0.121978	1.49051	0.136091	0.556831	1.19938	1.06166	1.35498
SETD8	0.740378	0.421326	1.75726	0.0788738	0.454585	2.09673	1.37582	3.19537
SF3B1	0.291795	0.152685	1.91109	0.055993	0.379902	1.33883	1.14925	1.55968
SH2B3	0.0575414	0.235522	0.244315	0.806987	0.956519	1.05923	0.836959	1.34053
SH2D1A	0.0290147	0.439263	0.0660533	0.947335	0.999731	1.02944	0.663486	1.59724
SHOC2	-0.306704	0.480666	-0.638081	0.523421	0.870973	0.735869	0.45504	1.19001
SHQ1	0.331879	0.340067	0.975922	0.329103	0.725824	1.39358	0.991845	1.95805
SLX4	-0.0737043	0.216574	-0.340318	0.733617	0.947515	0.928946	0.748055	1.15358
SMAD2	0.229745	0.185472	1.2387	0.215456	0.647021	1.25828	1.04527	1.5147
SMAD3	0.437259	0.171949	2.54295	0.010992	0.133903	1.54846	1.30384	1.83898
SMAD4	0.185165	0.084088	2.20204	0.0276625	0.264846	1.20342	1.10636	1.30899
SMARCA4	0.132288	0.123747	1.06902	0.285061	0.694513	1.14144	1.00858	1.2918
SMARCB1	0.356731	0.258474	1.38014	0.167544	0.585902	1.42865	1.10325	1.85004
SMARCD1	-0.454223	0.369121	-1.23055	0.21849	0.647021	0.634941	0.438961	0.918419
SMO	0.429072	0.195478	2.19499	0.0281645	0.264846	1.53583	1.26313	1.86741
SMYD3	0.84517	0.325772	2.59436	0.00947676	0.118129	2.32837	1.68102	3.22503
SOCS1	0.901751	0.433224	2.08149	0.037389	0.318601	2.46391	1.59764	3.7999
SOS1	-0.0676202	0.245808	-0.275093	0.783245	0.953232	0.934615	0.730937	1.19505
SOX17	-0.0451598	0.171882	-0.262737	0.792753	0.953232	0.955845	0.804896	1.1351
SOX2	0.0435165	0.294949	0.147539	0.882707	0.983146	1.04448	0.777686	1.40279
SOX9	-0.0398687	0.130012	-0.306655	0.759106	0.953232	0.960916	0.843766	1.09433
SPEN	0.0197038	0.147222	0.133837	0.893532	0.985753	1.0199	0.880277	1.18167
SPOP	-0.0880577	0.194286	-0.453237	0.650378	0.921958	0.915708	0.754014	1.11208
SPRED1	0.106447	0.35789	0.29743	0.766138	0.953232	1.11232	0.777678	1.59096
SRC	-0.125776	0.296046	-0.424852	0.670945	0.928822	0.881813	0.655851	1.18563
SRSF2	-0.368178	0.415485	-0.88614	0.375542	0.778446	0.691994	0.45673	1.04844
STAG2	0.0870626	0.164519	0.529194	0.596671	0.904635	1.09096	0.925467	1.28606
STAT3	0.344063	0.240319	1.43169	0.152232	0.565285	1.41067	1.10932	1.79388
STAT5A	-0.489681	0.351367	-1.39364	0.163425	0.585902	0.612822	0.431258	0.870826
STAT5B	-9.01331e-05	0.267334	-0.000337155	0.999731	0.999731	0.99991	0.765348	1.30636
STK11	0.0586769	0.152669	0.384339	0.700727	0.938589	1.06043	0.91029	1.23534
STK19	-0.839997	0.469174	-1.79038	0.0733936	0.446826	0.431712	0.270044	0.690166
STK40	-0.471188	0.372064	-1.26642	0.205364	0.634087	0.62426	0.430309	0.90563
SUFU	-0.190951	0.345092	-0.553332	0.580036	0.902542	0.826173	0.585059	1.16666
SUZ12	0.31608	0.27585	1.14584	0.251861	0.67163	1.37174	1.04105	1.80747
SYK	0.232954	0.269375	0.864793	0.387152	0.792037	1.26232	0.964234	1.65257
TAP1	0.375269	0.315072	1.19106	0.23363	0.652218	1.45538	1.06205	1.9944
TAP2	-0.00333813	0.362515	-0.00920825	0.992653	0.999731	0.996667	0.693604	1.43215
TBX3	0.0806252	0.156156	0.516311	0.605637	0.908607	1.08396	0.927251	1.26716
TCEB1	-0.226608	0.776658	-0.291773	0.77046	0.953232	0.797233	0.36668	1.73334
TCF3	-0.470057	0.253229	-1.85625	0.0634174	0.409841	0.624966	0.485155	0.805068
TCF7L2	-0.505046	0.139472	-3.62114	0.000293308	0.00582271	0.603478	0.524916	0.693798
TEK	0.182011	0.246653	0.737924	0.460561	0.852652	1.19963	0.937403	1.5352
TERT	-0.420742	0.202599	-2.07672	0.0378272	0.318601	0.65656	0.53615	0.804011
TET1	0.137905	0.162202	0.850208	0.395209	0.795347	1.14787	0.975996	1.35
TET2	-0.176258	0.173485	-1.01598	0.309637	0.724639	0.838401	0.704869	0.997231
TGFBR1	0.155248	0.184531	0.84131	0.400174	0.795347	1.16795	0.971142	1.40464
TGFBR2	0.374975	0.154386	2.42881	0.0151485	0.168401	1.45495	1.24681	1.69785
TIMM8B	2.26848	1.41323	1.60517	0.108456	0.526034	9.66472	2.35196	39.7144
TMEM127	0.48416	0.479171	1.01041	0.312298	0.724639	1.62281	1.005	2.62041
TMPRSS2	-0.226879	0.331675	-0.684041	0.493949	0.87091	0.797017	0.572035	1.11048
TNFAIP3	0.5598	0.246255	2.27325	0.0230109	0.24184	1.75032	1.36827	2.23906
TNFRSF14	0.172892	0.418183	0.413436	0.679287	0.928822	1.18874	0.782477	1.80593
TOP1	0.523117	0.252177	2.0744	0.0380419	0.318601	1.68728	1.3112	2.17123
TP53	0.123618	0.0547081	2.25958	0.0238473	0.24581	1.13158	1.07134	1.19521
TP53BP1	0.0761287	0.217188	0.350521	0.725948	0.945245	1.0791	0.868438	1.34087
TP63	-0.0034815	0.194223	-0.0179252	0.985698	0.999731	0.996525	0.820612	1.21015
TRAF2	-0.0830645	0.299411	-0.277427	0.781453	0.953232	0.920292	0.682171	1.24153
TRAF7	0.29258	0.229865	1.27283	0.203077	0.634087	1.33988	1.06472	1.68614
TSC1	0.0948004	0.173271	0.547122	0.584295	0.902542	1.09944	0.924529	1.30744
TSC2	0.166623	0.155422	1.07207	0.283688	0.694513	1.18131	1.01126	1.37995
TSHR	-0.541526	0.242381	-2.2342	0.0254701	0.257584	0.58186	0.456619	0.741451
U2AF1	-0.278118	0.241021	-1.15392	0.248534	0.667323	0.757207	0.595032	0.963583
UPF1	-0.0611276	0.273403	-0.22358	0.823084	0.965368	0.940703	0.715674	1.23649
VEGFA	0.0408304	0.441463	0.0924889	0.92631	0.994994	1.04168	0.669896	1.61978
VHL	-0.504552	0.311046	-1.62212	0.104778	0.524871	0.603776	0.442375	0.824064
VTCN1	0.232756	0.399136	0.58315	0.559792	0.893002	1.26207	0.846724	1.88117
WHSC1	0.104345	0.249742	0.41781	0.676086	0.928822	1.10998	0.864679	1.42488
WHSC1L1	-0.122888	0.262265	-0.468565	0.639381	0.921958	0.884362	0.680346	1.14956
WT1	-0.167728	0.232886	-0.720214	0.471393	0.863798	0.845584	0.669909	1.06733
WWTR1	-0.0858525	0.40582	-0.211553	0.832456	0.967487	0.91773	0.611603	1.37708
XIAP	-0.251813	0.338012	-0.744982	0.456283	0.852652	0.77739	0.554424	1.09002
XPO1	0.209213	0.25236	0.829028	0.407089	0.803815	1.23271	0.957771	1.58657
XRCC2	-0.0963767	0.401258	-0.240186	0.810186	0.956519	0.908122	0.607967	1.35646
YAP1	0.35615	0.329523	1.0808	0.279785	0.69428	1.42782	1.02698	1.98511
YES1	-0.0838938	0.320513	-0.261748	0.793516	0.953232	0.919529	0.667372	1.26696
ZFHX3	0.0189531	0.119268	0.158912	0.873738	0.979035	1.01913	0.904553	1.14823
ZRSR2	-0.0909839	0.350093	-0.259885	0.794952	0.953232	0.913032	0.643343	1.29577
subtypeANSC	1.99472	0.695007	2.87007	0.00410385	0.0564016	7.35012	3.66823	14.7276
subtypeAPAD	4.9723	0.637916	7.79459	6.46162e-15	1.15448e-12	144.358	76.2778	273.203
subtypeBLCA	1.77499	0.609601	2.91173	0.00359434	0.0520694	5.90024	3.20718	10.8546
subtypeCCOV	4.37823	0.655151	6.68277	2.3446e-11	2.09451e-09	79.6967	41.3916	153.451
subtypeCCRCC	2.48021	0.663817	3.73629	0.000186753	0.00384999	11.9438	6.14966	23.1972
subtypeCESC	2.94586	0.65631	4.48851	7.17228e-06	0.000213574	19.0269	9.87045	36.6776
subtypeCHOL extra	2.98826	0.641371	4.65918	3.17475e-06	0.000106354	19.8511	10.453	37.6989
subtypeCHOL intra	2.74577	0.609892	4.50206	6.72974e-06	0.000212185	15.5766	8.46447	28.6645
subtypeCRC HM	2.37334	0.670095	3.5418	0.000397406	0.00734516	10.7332	5.49176	20.9773
subtypeCRC MSS	3.09657	0.599736	5.16323	2.42729e-07	1.00079e-05	22.122	12.144	40.2982
subtypeCSCC	-1.28681	1.21731	-1.05709	0.290471	0.698173	0.276151	0.0817472	0.932865
subtypeESCA	2.53855	0.606069	4.18855	2.80743e-05	0.000752391	12.6613	6.90663	23.2108
subtypeGBC	3.61721	0.625627	5.78174	7.39316e-09	4.40304e-07	37.2336	19.9172	69.6052
subtypeGINET	2.67841	0.648021	4.13322	3.57716e-05	0.000882176	14.562	7.61707	27.8389
subtypeGIST	3.01329	0.620297	4.85782	1.18687e-06	4.54401e-05	20.3542	10.9462	37.8482
subtypeHCC	2.00338	0.640813	3.12632	0.0017701	0.0271078	7.41411	3.90623	14.0722
subtypeHGSOC	5.69618	0.604855	9.41744	4.62201e-21	2.4774e-18	297.729	162.606	545.138
subtypeHNSC	0.91906	0.638743	1.43886	0.150191	0.563786	2.50693	1.32355	4.74838
subtypeIDC HR-HER2+	0.511419	0.788481	0.648613	0.516589	0.870973	1.66766	0.758007	3.66893
subtypeIDC HR+HER2-	0.885163	0.606395	1.45971	0.144369	0.55954	2.42338	1.3215	4.44401
subtypeIDC HR+HER2+	0.26581	0.6974	0.381144	0.703096	0.938589	1.30449	0.649476	2.62009
subtypeIDC TN	1.00369	0.639367	1.56981	0.116458	0.533491	2.72832	1.43953	5.17093
subtypeILC HR+HER2-	2.0989	0.628632	3.33884	0.000841304	0.0140918	8.15717	4.35039	15.2951
subtypeLGSOC	5.66247	0.742164	7.62966	2.35366e-14	3.1539e-12	287.857	137.044	604.638
subtypeLNET	1.39818	0.712366	1.96273	0.0496779	0.359829	4.04782	1.98539	8.25273
subtypeLUAD	0.750933	0.600815	1.24986	0.211352	0.640026	2.11898	1.16197	3.86417
subtypeLUSC	0.412702	0.64684	0.638028	0.523456	0.870973	1.51089	0.791252	2.88505
subtypeMUCM	1.89948	0.651037	2.91762	0.00352712	0.0520694	6.68241	3.48491	12.8137
subtypePAAD	2.86683	0.600274	4.77586	1.7894e-06	6.39412e-05	17.5811	9.64608	32.0437
subtypePANET	2.45733	0.645198	3.80864	0.000139733	0.00325639	11.6736	6.12347	22.2541
subtypePLMESO	1.43972	0.655578	2.19611	0.0280844	0.264846	4.2195	2.19052	8.12784
subtypePRAD	1.0989	0.602279	1.82458	0.0680652	0.427848	3.00087	1.64316	5.48042
subtypeSARC LMS	3.35424	0.613272	5.46943	4.5149e-08	2.19999e-06	28.624	15.5021	52.8531
subtypeSARC LS	3.43099	0.636307	5.39204	6.96638e-08	3.11165e-06	30.9072	16.3574	58.3989
subtypeSARC UPSMFS	1.85373	0.650254	2.85077	0.00436134	0.0570166	6.38356	3.33166	12.2311
subtypeSBS	3.71159	0.654875	5.66763	1.44787e-08	7.76059e-07	40.9187	21.2575	78.7644
subtypeSCLC	1.15099	0.651725	1.76606	0.0773851	0.454585	3.16132	1.64751	6.06609
subtypeSKCM	2.0698	0.615074	3.36513	0.000765087	0.0136696	7.92326	4.28332	14.6564
subtypeSTAD	4.04945	0.611872	6.61812	3.63787e-11	2.78557e-09	57.3657	31.1114	105.775
subtypeTGCT non-SEM	2.80771	0.630737	4.45148	8.52789e-06	0.000240576	16.572	8.81961	31.1387
subtypeTGCT SEM	2.72069	0.658695	4.13043	3.62087e-05	0.000882176	15.1909	7.86166	29.3528
subtypeTHPA	-0.682631	0.834911	-0.817608	0.413581	0.803815	0.505286	0.21925	1.16449
subtypeTHPD	0.797132	0.75408	1.05709	0.29047	0.698173	2.21917	1.04399	4.71718
subtypeUCEC CSRC	4.0061	0.622761	6.43281	1.25266e-10	8.39284e-09	54.9324	29.4691	102.398
subtypeUCEC ENDO	2.31612	0.614256	3.77061	0.000162849	0.00349148	10.1363	5.48417	18.7347
subtypeUCEC HM	2.51679	0.666779	3.77454	0.000160301	0.00349148	12.3887	6.35986	24.1326
subtypeUCEC SEROUS	4.1287	0.615335	6.70968	1.95049e-11	2.09093e-09	62.0973	33.5611	114.897
subtypeUM	2.50986	0.704823	3.56098	0.000369467	0.00707266	12.3032	6.08021	24.8954
subtypeUTUC	2.03623	0.645076	3.15657	0.00159637	0.0259289	7.66165	4.01947	14.6041
panelIMPACT410	-0.183852	0.0906475	-2.0282	0.0425394	0.32573	0.832059	0.759953	0.911007
panelIMPACT468	-0.776277	0.0869808	-8.92469	4.46931e-19	1.19778e-16	0.460116	0.421786	0.501929
KMT2C	0.206406	0.0999687	2.06471	0.0389504	0.321191	1.22925	1.11231	1.35849
