# Supplementary material for: Pan-cancer clinicopathological and genomic characteristics of peritoneal metastasis
Source: NPJ Precis Oncol. 2025 Dec 13;10:34. doi: 10.1038/s41698-025-01227-7 (PMC12820284; doi:10.1038/s41698-025-01227-7)
Supplement: Supplementary file 7 — Supplementary Data 6 [file 41698_2025_1227_MOESM7_ESM.xlsx]

## Sheet: Sheet1
variable	coeffient	s.e	zvalue	pvalue	BH_p	OR	low	up
panelIMPACT468	-0.804917	0.0833078	-9.66196	4.37406e-22	1.08914e-19	0.447125	0.411386	0.48597
subtypeHGSOC	5.59595	0.600732	9.31522	1.217e-20	1.51516e-18	269.334	147.705	491.117
subtypeAPAD	4.94614	0.634139	7.79977	6.20183e-15	5.14752e-13	140.632	74.5898	265.147
subtypeLGSOC	5.49301	0.738616	7.4369	1.03076e-13	6.41651e-12	242.988	116.093	508.583
subtypeUCEC SEROUS	4.14199	0.610825	6.78098	1.19364e-11	5.94433e-10	62.9281	34.1638	115.911
subtypeSTAD	3.9711	0.606726	6.54513	5.9444e-11	2.46692e-09	53.043	28.9155	97.3029
subtypeCCOV	4.21316	0.648129	6.50049	8.00569e-11	2.84774e-09	67.5698	35.3406	129.191
subtypeUCEC CSRC	3.90837	0.617577	6.32856	2.47466e-10	7.70239e-09	49.8179	26.8642	92.3837
subtypeSBS	3.68498	0.649831	5.67068	1.42235e-08	3.93518e-07	39.8443	20.8041	76.3105
subtypeGBC	3.48198	0.619289	5.62254	1.88169e-08	4.68542e-07	32.524	17.5086	60.4169
subtypeSARC LMS	3.27461	0.608266	5.38351	7.30481e-08	1.65354e-06	26.4328	14.3872	48.5635
subtypeSARC LS	3.30487	0.631947	5.22966	1.69819e-07	3.52375e-06	27.245	14.4822	51.2552
subtypeCRC MSS	3.02239	0.591921	5.10607	3.28934e-07	6.30034e-06	20.5403	11.3642	37.1256
subtypePAAD	2.90197	0.59516	4.87595	1.08288e-06	1.92597e-05	18.21	10.0423	33.0206
subtypeCHOL extra	3.03315	0.634686	4.77899	1.76182e-06	2.92463e-05	20.7626	11.0063	39.1671
ESR1	1.05236	0.226714	4.6418	3.45386e-06	5.37507e-05	2.8644	2.28336	3.59331
subtypeGIST	2.72916	0.61014	4.47301	7.71259e-06	0.000112967	15.3201	8.323	28.1995
subtypeTGCT non-SEM	2.74284	0.626656	4.37694	1.20355e-05	0.000166491	15.531	8.29939	29.0638
subtypeCHOL intra	2.63793	0.606664	4.34825	1.37227e-05	0.00017984	13.9842	7.62371	25.6512
subtypeCESC	2.78127	0.647483	4.29551	1.74293e-05	0.000216994	16.1395	8.44679	30.8381
subtypeESCA	2.54929	0.601531	4.238	2.25524e-05	0.000267407	12.798	7.01293	23.3552
subtypeTGCT SEM	2.64444	0.654386	4.0411	5.32013e-05	0.000602142	14.0755	7.31592	27.0808
subtypeGINET	2.58798	0.642823	4.02597	5.67417e-05	0.000614291	13.3029	6.99476	25.3001
subtypeCCRCC	2.35713	0.613822	3.84008	0.000122993	0.0012374	10.5606	5.71621	19.5105
subtypeUCEC HM	2.44247	0.636456	3.83761	0.000124237	0.0012374	11.5014	6.08614	21.735
subtypeCRC HM	2.35987	0.616522	3.82772	0.000129335	0.00123863	10.5896	5.71647	19.617
subtypeUCEC ENDO	2.21178	0.610593	3.62234	0.000291945	0.00269238	9.13195	4.95891	16.8167
subtypePANET	2.21237	0.627859	3.52367	0.000425618	0.00378496	9.13732	4.87689	17.1196
subtypeILC HR+HER2-	2.09469	0.611583	3.42503	0.000614728	0.00527818	8.12293	4.40662	14.9734
subtypeUTUC	2.06801	0.640495	3.22877	0.00124324	0.0103189	7.90908	4.16833	15.0068
SPOP	-1.23714	0.392927	-3.14851	0.00164104	0.0131813	0.290214	0.195917	0.429898
KRAS	0.197138	0.0634419	3.10739	0.00188749	0.0146871	1.21791	1.14305	1.29768
subtypeHCC	1.92439	0.637592	3.01822	0.00254265	0.0191854	6.85098	3.62118	12.9615
subtypeUM	2.67817	0.92339	2.90036	0.0037273	0.027297	14.5584	5.78216	36.6552
subtypeANSC	1.91005	0.689208	2.77137	0.00558202	0.0375655	6.75345	3.39005	13.4538
subtypeBLCA	1.67928	0.605264	2.77447	0.00552922	0.0375655	5.36172	2.92712	9.82124
subtypeSKCM	1.68465	0.607608	2.77259	0.00556128	0.0375655	5.39054	2.93597	9.89722
ASXL2	1.71755	0.629468	2.72858	0.00636086	0.0406117	5.57087	2.96858	10.4544
subtypeSARC UPSMFS	1.76133	0.644851	2.73137	0.00630713	0.0406117	5.82016	3.05407	11.0915
BRAF	0.313384	0.115975	2.70216	0.00688907	0.0428845	1.36805	1.21824	1.53627
panelIMPACT410	-0.232871	0.0878595	-2.65049	0.00803741	0.0488126	0.792256	0.725619	0.865012
subtypeMUCM	1.67951	0.649018	2.58777	0.00965994	0.0572697	5.36293	2.80244	10.2628
TCF7L2	-2.6298	1.02535	-2.56479	0.0103238	0.059782	0.0720926	0.0258576	0.200999
MET	0.995924	0.392719	2.53597	0.0112137	0.0634591	2.70722	1.82797	4.0094
SF3B1	0.560554	0.221935	2.52576	0.0115448	0.0638812	1.75164	1.40301	2.18691
CASP8	-5.0726	2.13813	-2.37244	0.0176708	0.0956528	0.00626611	0.000738616	0.053159
NUP93	1.23502	0.530364	2.32863	0.0198784	0.105313	3.43846	2.02316	5.84384
IDH2	0.984984	0.429942	2.29097	0.021965	0.113943	2.67777	1.74202	4.11618
PTPN11	-1.47995	0.652829	-2.26698	0.0233916	0.118868	0.227649	0.118508	0.437307
SDHAF2	2.13907	0.950768	2.24984	0.0244594	0.121808	8.49156	3.28151	21.9736
VHL	-0.791185	0.355723	-2.22416	0.0261374	0.127612	0.453307	0.317617	0.646965
PIK3CD	3.41239	1.5581	2.1901	0.0285171	0.136553	30.3377	6.38717	144.098
subtypePLMESO	1.40861	0.645768	2.18129	0.0291622	0.137007	4.09025	2.14435	7.80195
ATM	0.564281	0.264657	2.13212	0.032997	0.152153	1.75818	1.34935	2.29089
FBXW7	-0.250232	0.118389	-2.11364	0.0345464	0.156401	0.77862	0.691688	0.876479
subtypePRAD	1.2009	0.598709	2.00581	0.0448763	0.199539	3.3231	1.82611	6.04727
ANKRD11	1.44811	0.778221	1.8608	0.0627724	0.274216	4.25508	1.95403	9.26583
SOS1	1.44415	0.789529	1.82913	0.0673809	0.28437	4.23824	1.92441	9.33413
subtypeLNET	1.28047	0.699899	1.82951	0.0673237	0.28437	3.59833	1.78706	7.24541
sexMale	-0.0906057	0.0500452	-1.81048	0.0702217	0.29142	0.913378	0.868793	0.960251
EP300	0.719841	0.410163	1.75501	0.0792577	0.318309	2.05411	1.36299	3.09567
TGFBR1	1.14729	0.653211	1.75638	0.0790239	0.318309	3.14963	1.63898	6.05265
subtypeSCLC	1.11182	0.641761	1.73246	0.083192	0.328807	3.0399	1.6001	5.77527
APC	-0.187519	0.110355	-1.69924	0.0892741	0.33971	0.829013	0.742395	0.925738
CDH1	0.682412	0.401114	1.70129	0.0888885	0.33971	1.97864	1.32485	2.95508
DNMT1	2.01239	1.18713	1.69517	0.0900435	0.33971	7.48115	2.28246	24.5207
subtypeIDC TN	1.04801	0.634818	1.65088	0.0987636	0.367047	2.85196	1.51163	5.38074
SMARCA4	0.477411	0.290905	1.64113	0.100771	0.369001	1.6119	1.20503	2.15613
U2AF1	-0.504948	0.309943	-1.62916	0.103279	0.372701	0.603537	0.442688	0.822831
INPPL1	1.37051	0.862785	1.58848	0.112178	0.399035	3.93737	1.66151	9.33059
MAP2K4	0.997738	0.631215	1.58066	0.113955	0.399646	2.71214	1.44271	5.09854
POLE	-1.17899	0.767206	-1.53673	0.124359	0.427873	0.307589	0.142816	0.662467
XPO1	1.03515	0.675538	1.53233	0.125441	0.427873	2.81552	1.43277	5.53276
SMAD4	0.168723	0.111135	1.51818	0.128968	0.431218	1.18379	1.05928	1.32294
subtypeHNSC	0.960084	0.633905	1.51456	0.129885	0.431218	2.61192	1.38566	4.92335
HRAS	-0.666332	0.443815	-1.50137	0.133259	0.436597	0.513589	0.32951	0.800501
AKT3	1.53744	1.05602	1.45589	0.145422	0.470262	4.65268	1.61839	13.376
KNSTRN	-1.72591	1.23128	-1.40173	0.160997	0.513952	0.178011	0.0519648	0.609793
AR	0.48233	0.351122	1.37368	0.169541	0.534376	1.61984	1.1402	2.30125
CREBBP	-0.829304	0.621588	-1.33417	0.182148	0.561433	0.436353	0.234361	0.812438
EZH2	1.28918	0.972341	1.32585	0.184889	0.561433	3.6298	1.37278	9.59766
RICTOR	1.42205	1.07173	1.32688	0.184548	0.561433	4.14562	1.41953	12.1069
BCL6	-1.6729	1.27048	-1.31675	0.187922	0.563765	0.187702	0.0526875	0.668696
CDKN1B	1.60718	1.25632	1.27928	0.200799	0.595226	4.98873	1.42029	17.5227
RB1	-0.546727	0.435399	-1.25569	0.209228	0.599473	0.578841	0.374514	0.894646
RRAS2	0.908083	0.723533	1.25507	0.209454	0.599473	2.47956	1.20268	5.11213
subtypeIDC HR+HER2-	0.763824	0.603377	1.26592	0.205543	0.599473	2.14647	1.17404	3.92435
FGFR3	-0.303078	0.251606	-1.20457	0.228368	0.604265	0.738542	0.574254	0.949831
MYCN	0.907807	0.746006	1.21689	0.223646	0.604265	2.47888	1.17563	5.22687
PGR	1.27623	1.04617	1.21991	0.222499	0.604265	3.58312	1.25868	10.2002
PIK3CA	-0.0717309	0.0596404	-1.20272	0.229083	0.604265	0.930781	0.876892	0.987982
RUNX1	1.10397	0.923961	1.19482	0.232156	0.604265	3.01612	1.19723	7.59836
SOX17	0.867454	0.724459	1.19738	0.231157	0.604265	2.38084	1.15372	4.91314
TRAF7	1.71844	1.3948	1.23203	0.217937	0.604265	5.57582	1.38215	22.4938
subtypeLUAD	0.710044	0.595303	1.19274	0.23297	0.604265	2.03408	1.12158	3.68897
subtypeTHPA	-0.998187	0.835712	-1.19442	0.232316	0.604265	0.368547	0.159789	0.850037
ERCC2	-0.656761	0.563017	-1.1665	0.243411	0.624837	0.518528	0.295296	0.910515
GNA11	-0.911103	0.826064	-1.10295	0.270051	0.68615	0.40208	0.176018	0.918476
CCND1	0.472563	0.437229	1.08081	0.279781	0.696654	1.6041	1.03597	2.48381
IL7R	0.718232	0.661746	1.08536	0.277762	0.696654	2.05081	1.05811	3.97482
ERBB2	0.155735	0.146628	1.06211	0.288185	0.710476	1.16852	1.00915	1.35305
PPM1D	2.20765	2.14087	1.03119	0.30245	0.738333	9.09436	1.06906	77.3644
IDH1	0.231855	0.230037	1.0079	0.3135	0.744525	1.26094	1.00182	1.58707
RHOA	0.325817	0.320106	1.01784	0.308754	0.744525	1.38516	1.00573	1.90775
RNF43	0.414479	0.411616	1.00695	0.313956	0.744525	1.51358	1.00287	2.28438
EPHA7	1.44268	1.46945	0.981784	0.326206	0.766278	4.23204	0.973587	18.396
ERBB3	-0.191175	0.199366	-0.958915	0.337602	0.778359	0.825988	0.676691	1.00822
RAC1	0.332732	0.344752	0.965134	0.334478	0.778359	1.39477	0.988052	1.96892
CTCF	0.461715	0.499634	0.924106	0.355431	0.811948	1.58679	0.962791	2.61522
PBRM1	-0.631726	0.703365	-0.898148	0.369106	0.835523	0.531673	0.263134	1.07427
SMAD2	0.325492	0.369327	0.88131	0.37815	0.840708	1.38471	0.957112	2.00335
STK11	0.249367	0.281885	0.88464	0.376351	0.840708	1.28321	0.968005	1.70106
ARID2	0.379075	0.492364	0.769909	0.441354	0.896395	1.46093	0.892893	2.39035
CDK4	0.549878	0.676838	0.812422	0.41655	0.896395	1.73304	0.880769	3.41001
FOXL2	0.910657	1.16989	0.778413	0.436326	0.896395	2.48596	0.771644	8.00885
HNF1A	-0.400372	0.526111	-0.761002	0.446656	0.896395	0.670071	0.395944	1.13399
KIT	0.154086	0.201376	0.765166	0.444172	0.896395	1.16659	0.953811	1.42684
MAPK1	-0.820075	1.06742	-0.768279	0.442322	0.896395	0.440399	0.151451	1.28062
NF1	-0.346351	0.444453	-0.779275	0.435818	0.896395	0.707264	0.45348	1.10308
RAD50	0.869248	1.12764	0.770857	0.440792	0.896395	2.38512	0.772293	7.36608
RHEB	0.761886	0.986192	0.772554	0.439786	0.896395	2.14231	0.799071	5.74355
STAG2	0.790253	1.0394	0.760296	0.447078	0.896395	2.20395	0.779463	6.23174
TGFBR2	0.308868	0.389686	0.792609	0.428006	0.896395	1.36188	0.922362	2.01084
subtypeCSCC	-0.908277	1.17122	-0.775496	0.438047	0.896395	0.403218	0.124993	1.30075
subtypeLUSC	0.483781	0.640414	0.755419	0.449997	0.896395	1.6222	0.855018	3.07774
TP53	0.0331915	0.044516	0.745608	0.455904	0.900953	1.03375	0.988739	1.08081
FGFR2	-0.181632	0.251045	-0.723502	0.469372	0.905996	0.833908	0.64877	1.07188
PIK3CB	-0.466578	0.639071	-0.730088	0.465336	0.905996	0.627145	0.330996	1.18826
subtypeTHPD	0.548512	0.754227	0.72725	0.467073	0.905996	1.73068	0.814065	3.67936
PRKCI	0.655965	0.947742	0.692135	0.488853	0.936341	1.927	0.746935	4.97142
FAT1	-0.975387	1.45279	-0.671387	0.501974	0.954133	0.377047	0.0881973	1.61189
SMARCB1	-0.364163	0.550509	-0.661503	0.50829	0.95882	0.694778	0.400648	1.20484
KDM6A	0.553072	0.856374	0.645831	0.518389	0.961914	1.73859	0.738377	4.09369
SMAD3	0.282249	0.439136	0.642738	0.520394	0.961914	1.32611	0.854801	2.05728
subtypeIDC HR-HER2+	0.502317	0.78364	0.641005	0.52152	0.961914	1.65255	0.754784	3.61813
EGFR	0.0989344	0.15884	0.622854	0.53338	0.969428	1.10399	0.941853	1.29405
ETV6	-0.78785	1.25773	-0.626405	0.531049	0.969428	0.454822	0.129305	1.59981
PTPRT	0.360836	0.591415	0.610123	0.541781	0.977561	1.43453	0.794073	2.59154
ACVR1	0.138119	0.680843	0.202864	0.839241	0.995675	1.14811	0.581163	2.26814
AKT1	0.10521	0.210355	0.500157	0.616965	0.995675	1.11094	0.900194	1.37103
ALK	-0.0472307	0.737195	-0.0640681	0.948916	0.995675	0.953867	0.456382	1.99364
ARAF	-0.131185	1.13155	-0.115933	0.907705	0.995675	0.877056	0.282878	2.71929
ARID1A	0.0220507	0.243337	0.090618	0.927796	0.995675	1.0223	0.801487	1.30394
ARID1B	-14.8558	1455.4	-0.0102074	0.991856	0.995675	3.5336e-07	0	#NUM!
ATRX	-0.391932	1.17073	-0.334775	0.737795	0.995675	0.67575	0.209576	2.17886
AXL	0.253725	0.93342	0.271823	0.785758	0.995675	1.28882	0.506772	3.27771
B2M	0.213573	0.442792	0.482332	0.62957	0.995675	1.23809	0.795154	1.92777
BCL10	-11.9546	1024.99	-0.0116632	0.990694	0.995675	6.42958e-06	0	#NUM!
BCL2	-14.7091	938.008	-0.0156812	0.987489	0.995675	4.0917e-07	0	#NUM!
BCL2L11	0.303894	1.48908	0.204082	0.838289	0.995675	1.35513	0.305691	6.00726
BCOR	-0.0928963	0.306596	-0.302993	0.761895	0.995675	0.911288	0.670661	1.23825
BRCA2	0.618773	1.31274	0.471361	0.637383	0.995675	1.85665	0.499592	6.89992
CARD11	-0.176592	0.670531	-0.263361	0.792272	0.995675	0.838122	0.428647	1.63876
CBFB	-12.1947	904.827	-0.0134774	0.989247	0.995675	5.05712e-06	0	#NUM!
CBL	-14.551	947.927	-0.0153504	0.987753	0.995675	4.79256e-07	0	#NUM!
CCND3	17.2334	1455.4	0.011841	0.990552	0.995675	3.05058e+07	0	#NUM!
CD79B	-12.4289	1455.4	-0.00853984	0.993186	0.995675	4.00141e-06	0	#NUM!
CDK12	0.462904	1.31603	0.351744	0.725031	0.995675	1.58868	0.426082	5.92352
CDKN1A	-13.3981	1455.4	-0.0092058	0.992655	0.995675	1.51802e-06	0	#NUM!
CDKN2A	0.00337586	0.140486	0.0240299	0.980829	0.995675	1.00338	0.871874	1.15472
CHEK2	0.752835	1.72499	0.436428	0.662526	0.995675	2.12301	0.378267	11.9153
CIC	-0.0665509	0.938669	-0.0708993	0.943478	0.995675	0.935615	0.365964	2.39197
CRLF2	-14.8848	691.35	-0.0215301	0.982823	0.995675	3.43242e-07	1.93302e-307	6.09489e+293
CTNNB1	0.0588208	0.136258	0.431687	0.665969	0.995675	1.06059	0.925485	1.21541
CUL3	0.0892364	1.15285	0.0774048	0.938302	0.995675	1.09334	0.345205	3.46284
CYSLTR2	16.6445	1455.4	0.0114364	0.990875	0.995675	1.69291e+07	0	#NUM!
DAXX	-13.8038	1455.4	-0.00948455	0.992433	0.995675	1.01179e-06	0	#NUM!
DICER1	-0.0730276	0.627924	-0.1163	0.907415	0.995675	0.929575	0.496113	1.74176
DIS3	-0.296051	0.681399	-0.434475	0.663943	0.995675	0.74375	0.376269	1.47013
DNMT3A	-13.5084	699.505	-0.0193114	0.984593	0.995675	1.35945e-06	0	8.40864e+297
DNMT3B	-13.4263	1016.81	-0.0132044	0.989465	0.995675	1.4758e-06	0	#NUM!
EIF1AX	-0.140591	0.389511	-0.360942	0.718143	0.995675	0.868845	0.588545	1.28264
EIF4A2	-13.8481	816.131	-0.016968	0.986462	0.995675	9.67968e-07	0	#NUM!
EPHA3	0.332373	0.886573	0.374896	0.707738	0.995675	1.39427	0.574532	3.38362
EPHB1	-17.1859	894.512	-0.0192126	0.984672	0.995675	3.4376e-08	0	#NUM!
ERBB4	-0.281116	0.544973	-0.515835	0.605969	0.995675	0.754941	0.437758	1.30194
ERRFI1	-13.2775	589.544	-0.0225216	0.982032	0.995675	1.71265e-06	1.57697e-262	1.86e+250
FGFR1	0.294944	0.656046	0.449578	0.653015	0.995675	1.34305	0.696908	2.58827
FGFR4	0.051359	1.12301	0.0457332	0.963523	0.995675	1.0527	0.342442	3.23611
FH	-14.9565	1455.4	-0.0102766	0.991801	0.995675	3.1951e-07	0	#NUM!
FOXA1	-0.111144	0.368395	-0.301696	0.762883	0.995675	0.89481	0.619069	1.29337
FOXO1	-14.585	763.236	-0.0191095	0.984754	0.995675	4.63227e-07	0	#NUM!
FOXP1	0.1513	0.816365	0.185334	0.852967	0.995675	1.16335	0.51424	2.63179
FUBP1	0.417424	0.997631	0.418415	0.675644	0.995675	1.51805	0.559782	4.11671
GATA2	-13.2776	1026.9	-0.0129297	0.989684	0.995675	1.71243e-06	0	#NUM!
GATA3	-13.6365	302.236	-0.0451185	0.964013	0.995675	1.19608e-06	6.5804e-138	2.17406e+125
GLI1	-12.5456	728.15	-0.0172293	0.986254	0.995675	3.56069e-06	0	#NUM!
GNAQ	0.0103264	0.704539	0.0146569	0.988306	0.995675	1.01038	0.499468	2.04391
GNAS	-0.0038661	0.179463	-0.0215427	0.982813	0.995675	0.996141	0.832494	1.19196
IKZF1	-0.165287	1.14064	-0.144907	0.884784	0.995675	0.847651	0.270923	2.65209
IRF4	-11.9061	991.187	-0.012012	0.990416	0.995675	6.74902e-06	0	#NUM!
JAK1	0.707688	1.26554	0.559198	0.576026	0.995675	2.02929	0.572437	7.19387
JUN	-13.6732	812.177	-0.0168352	0.986568	0.995675	1.15298e-06	0	#NUM!
KDR	-0.0803178	0.803983	-0.0998998	0.920424	0.995675	0.922823	0.413003	2.06198
KEAP1	0.182986	0.385139	0.475116	0.634705	0.995675	1.2008	0.81697	1.76495
KLF4	0.103348	0.88567	0.116689	0.907106	0.995675	1.10888	0.457343	2.68859
KMT2C	-0.633593	1.36805	-0.463135	0.643267	0.995675	0.530682	0.135113	2.08435
KMT2D	-13.8538	324.169	-0.0427363	0.965912	0.995675	9.62432e-07	1.57956e-147	5.86414e+134
MAP2K1	0.0695728	0.297957	0.2335	0.815373	0.995675	1.07205	0.795819	1.44416
MAP2K2	-13.6159	1026.24	-0.0132678	0.989414	0.995675	1.22092e-06	0	#NUM!
MAP3K1	0.426875	1.06018	0.402646	0.687209	0.995675	1.53246	0.530837	4.42403
MAX	-0.229432	0.508699	-0.451018	0.651977	0.995675	0.794985	0.478006	1.32216
MED12	0.150469	0.345274	0.435795	0.662985	0.995675	1.16238	0.822995	1.64172
MEF2B	-7.88955	1455.4	-0.00542088	0.995675	0.995675	0.000374639	0	#NUM!
MGA	-11.7719	463.39	-0.0254038	0.979733	0.995675	7.71845e-06	4.36141e-207	1.36595e+196
MSH2	-15.1291	376.496	-0.0401841	0.967946	0.995675	2.68843e-07	8.30525e-171	8.7025e+156
MST1	14.3528	944.266	0.0152	0.987873	0.995675	1.71141e+06	0	#NUM!
MTOR	-0.0356111	0.276339	-0.128867	0.897463	0.995675	0.965016	0.732018	1.27217
MYC	0.136335	0.75119	0.181492	0.855981	0.995675	1.14607	0.540719	2.42911
MYD88	-0.505699	1.11132	-0.455044	0.649078	0.995675	0.603084	0.19849	1.83239
MYOD1	-14.1224	1455.4	-0.00970348	0.992258	0.995675	7.35712e-07	0	#NUM!
NCOA3	-14.1807	824.028	-0.017209	0.98627	0.995675	6.94049e-07	0	#NUM!
NFE2L2	-0.0908811	0.243625	-0.373036	0.709122	0.995675	0.913126	0.715691	1.16503
NOTCH1	0.0631071	0.8567	0.0736629	0.941279	0.995675	1.06514	0.452217	2.50881
NOTCH2	-12.1916	683.229	-0.0178441	0.985763	0.995675	5.07292e-06	9.60731e-303	2.67864e+291
NRAS	-0.0127934	0.144123	-0.0887672	0.929267	0.995675	0.987288	0.854776	1.14034
NSD1	-12.7839	926.898	-0.0137921	0.988996	0.995675	2.80564e-06	0	#NUM!
PAX5	-0.347256	0.594362	-0.584249	0.559052	0.995675	0.706625	0.389997	1.28032
PDGFRA	0.182449	0.469887	0.388284	0.697806	0.995675	1.20015	0.750183	1.92002
PIK3R1	-0.0511451	0.303339	-0.168607	0.866105	0.995675	0.950141	0.701536	1.28684
PIK3R2	0.0106136	0.661778	0.0160379	0.987204	0.995675	1.01067	0.521438	1.95892
PPP2R1A	0.065857	0.195308	0.337196	0.735969	0.995675	1.06807	0.878578	1.29844
PPP6C	-0.127034	0.611171	-0.207854	0.835343	0.995675	0.880703	0.477971	1.62277
PRDM14	-13.4289	609.088	-0.0220475	0.98241	0.995675	1.472e-06	4.40995e-271	4.91341e+258
PREX2	-0.0929683	1.28875	-0.0721382	0.942492	0.995675	0.911222	0.251146	3.30615
PTEN	-0.0118277	0.116057	-0.101912	0.918826	0.995675	0.988242	0.879954	1.10986
PTPRD	-13.1134	441.411	-0.029708	0.9763	0.995675	2.01795e-06	4.00383e-198	1.01705e+186
PTPRS	-0.288251	0.77626	-0.371333	0.71039	0.995675	0.749574	0.344896	1.62907
RAD51C	-13.4921	668.665	-0.0201777	0.983902	0.995675	1.38183e-06	5.53027e-297	3.45271e+284
RAD52	-12.1641	1455.4	-0.0083579	0.993331	0.995675	5.21453e-06	0	#NUM!
RAF1	-0.104823	0.538433	-0.194682	0.845642	0.995675	0.900483	0.525578	1.54282
RBM10	0.431074	1.43418	0.300572	0.763741	0.995675	1.53891	0.366738	6.45758
RET	-14.3212	974.485	-0.0146961	0.988275	0.995675	6.03111e-07	0	#NUM!
RIT1	0.0597902	0.6887	0.086816	0.930818	0.995675	1.06161	0.533173	2.11381
RPS6KA4	0.0518363	1.07509	0.0482159	0.961544	0.995675	1.0532	0.359425	3.08615
RPTOR	-13.2232	701.859	-0.0188402	0.984969	0.995675	1.80825e-06	0	1.17664e+299
RXRA	-0.182235	0.766068	-0.237883	0.811972	0.995675	0.833406	0.387398	1.7929
SESN2	-13.4313	1455.4	-0.00922861	0.992637	0.995675	1.46846e-06	0	#NUM!
SETD2	-0.600367	1.12433	-0.533976	0.593358	0.995675	0.54861	0.178226	1.68871
SMARCD1	-12.6492	487.355	-0.0259547	0.979293	0.995675	3.21028e-06	7.09834e-218	1.45187e+206
SMO	-12.7166	1455.4	-0.00873755	0.993029	0.995675	3.00087e-06	0	#NUM!
STAT3	-0.583827	1.19407	-0.488939	0.624885	0.995675	0.557759	0.168993	1.84088
STK19	-13.6832	311.773	-0.0438883	0.964993	0.995675	1.14148e-06	4.53185e-142	2.87517e+129
TBX3	0.613307	1.49045	0.411492	0.680712	0.995675	1.84653	0.415971	8.19689
TET1	-14.1829	1028.56	-0.013789	0.988998	0.995675	6.92568e-07	0	#NUM!
TET2	0.105869	1.43173	0.073945	0.941054	0.995675	1.11168	0.265575	4.65338
TNFRSF14	16.9291	1455.4	0.011632	0.990719	0.995675	2.2502e+07	0	#NUM!
TP63	0.0445078	0.668464	0.0665822	0.946914	0.995675	1.04551	0.535821	2.04004
subtypeIDC HR+HER2+	0.209483	0.694245	0.301742	0.762849	0.995675	1.23304	0.615844	2.46879
