# Supplementary material for: Pan-cancer clinicopathological and genomic characteristics of peritoneal metastasis
Source: NPJ Precis Oncol. 2025 Dec 13;10:34. doi: 10.1038/s41698-025-01227-7 (PMC12820284; doi:10.1038/s41698-025-01227-7)
Supplement: Supplementary file 8 — Supplementary Data 7 [file 41698_2025_1227_MOESM8_ESM.xlsx]

## Sheet: Sheet1
gene	coeffient	s.e	zvalue	pvalue	BH_p	OR	up	low
TP53	-0.0878943	0.0545293	-1.61187	0.10699	0.484183	1.09187	1.15306	1.03393
FYN	0.399299	0.315288	1.26646	0.205349	0.610247	0.67079	0.919421	0.489395
KDM5C	-0.16266	0.163397	-0.995489	0.319499	0.730679	1.17664	1.38549	0.999263
ERBB2	0.0954773	0.141154	0.676405	0.498784	0.82769	0.908939	1.04674	0.789282
APC	0.171331	0.0853348	2.00775	0.04467	0.304318	0.842543	0.917598	0.773627
EPHA3	-0.0219749	0.141178	-0.155654	0.876306	0.957925	1.02222	1.17722	0.887628
NTRK1	-0.0349239	0.194109	-0.179919	0.857216	0.957925	1.03554	1.25738	0.852839
EPHA7	0.0559879	0.168968	0.331352	0.740378	0.93124	0.945551	1.11961	0.798552
KIT	0.375836	0.173455	2.16676	0.0302531	0.260871	0.686715	0.816784	0.577359
PIK3CG	0.00818608	0.144912	0.0564901	0.954951	0.980289	0.991847	1.14651	0.858046
ERRFI1	-0.158011	0.282645	-0.559044	0.576132	0.856369	1.17118	1.55373	0.88282
SPEN	-0.096847	0.142655	-0.67889	0.497207	0.82769	1.10169	1.27062	0.955225
ARID1A	0.132543	0.0829937	1.59703	0.11026	0.489674	0.875865	0.951658	0.806109
CSF3R	-0.29937	0.220982	-1.35473	0.175505	0.554286	1.34901	1.68262	1.08154
RRAGC	1.31244	0.5605	2.34155	0.0192039	0.187061	0.269163	0.471452	0.153672
RAD54L	0.101578	0.312499	0.325053	0.745141	0.93124	0.90341	1.23481	0.66095
NOTCH2	0.026613	0.176226	0.151016	0.879963	0.957925	0.973738	1.16138	0.81641
DDR2	-0.0332858	0.215332	-0.154579	0.877153	0.957925	1.03385	1.28225	0.833563
NUF2	0.149174	0.37974	0.392831	0.694444	0.916085	0.861419	1.25931	0.589245
CDC73	0.178367	0.270176	0.660189	0.509132	0.82769	0.836635	1.09615	0.638558
MDM4	-0.302078	0.330646	-0.9136	0.360927	0.771738	1.35267	1.88273	0.971837
HIST3H3	1.12931	0.530999	2.12677	0.0334393	0.270601	0.323256	0.549738	0.19008
AKT3	0.0769617	0.260915	0.294968	0.768018	0.93124	0.925925	1.20196	0.713283
SMYD3	-0.669135	0.330736	-2.02317	0.0430554	0.301505	1.95255	2.71793	1.4027
RET	-0.301844	0.170961	-1.76557	0.077468	0.438152	1.35235	1.60449	1.13983
ARID5B	-0.0115497	0.20418	-0.0565663	0.954891	0.980289	1.01162	1.24077	0.824786
TET1	-0.142829	0.167162	-0.854437	0.392863	0.791214	1.15353	1.36341	0.975961
PTEN	0.064789	0.107157	0.604617	0.545433	0.843818	0.937265	1.04328	0.842025
SHOC2	0.420189	0.511617	0.821295	0.411478	0.798663	0.656923	1.09574	0.393842
LMO1	0.291433	0.604801	0.481866	0.629901	0.8889	0.747192	1.36802	0.408104
INPPL1	-0.206282	0.196834	-1.048	0.294637	0.71419	1.2291	1.49648	1.00949
EED	0.627308	0.413664	1.51647	0.129401	0.489674	0.534027	0.807635	0.353111
SESN3	-0.283765	0.410179	-0.691807	0.489059	0.82769	1.32812	2.0016	0.881249
BIRC3	-0.0131369	0.321812	-0.0408218	0.967438	0.980486	1.01322	1.39787	0.73442
ATM	-0.0791894	0.100805	-0.785569	0.43212	0.803163	1.08241	1.19721	0.978616
KMT2A	0.229145	0.159781	1.43411	0.15154	0.529111	0.795213	0.932988	0.677784
CBL	0.108653	0.227498	0.477601	0.632934	0.890169	0.897041	1.1262	0.714515
KDM5A	0.278586	0.203584	1.36841	0.171184	0.549042	0.756853	0.927741	0.617442
CCND2	0.634024	0.366549	1.72971	0.0836815	0.453778	0.530453	0.765309	0.367669
RECQL	-0.0647865	0.368604	-0.175762	0.860481	0.957925	1.06693	1.54248	0.737996
H3F3C	-0.232123	0.341653	-0.679411	0.496877	0.82769	1.26128	1.77496	0.896255
ARID2	-0.0249793	0.136697	-0.182735	0.855006	0.957925	1.02529	1.17548	0.894296
KMT2D	0.0372393	0.108309	0.343826	0.730977	0.93124	0.963446	1.07366	0.864548
GLI1	0.326421	0.198918	1.64098	0.100802	0.477672	0.721502	0.880291	0.591355
SH2B3	0.0405895	0.253657	0.160017	0.872867	0.957925	0.960223	1.23747	0.745093
TBX3	-0.132101	0.158682	-0.832487	0.405134	0.797632	1.14122	1.33747	0.973769
HNF1A	0.00854508	0.226251	0.0377682	0.969873	0.980731	0.991491	1.24322	0.790732
POLE	0.0697579	0.154705	0.45091	0.652054	0.906363	0.93262	1.08866	0.798945
LATS2	0.168013	0.187357	0.896756	0.369849	0.784438	0.845343	1.01953	0.700914
CDK8	-0.0178077	0.277007	-0.0642861	0.948742	0.980289	1.01797	1.34288	0.771669
FLT3	0.409734	0.204512	2.00347	0.045127	0.304318	0.663827	0.814467	0.541049
BRCA2	-0.0409369	0.129512	-0.316085	0.751938	0.93124	1.04179	1.18584	0.915234
FOXO1	0.112751	0.294907	0.382326	0.702219	0.918293	0.893373	1.1998	0.665206
RB1	0.0992543	0.120333	0.824829	0.409468	0.798663	0.905512	1.0213	0.80285
DIS3	0.176424	0.2317	0.761436	0.446397	0.815294	0.838262	1.05683	0.664897
ERCC5	0.139065	0.222813	0.624134	0.532539	0.836166	0.870171	1.08735	0.696367
TSHR	0.485628	0.246124	1.9731	0.0484837	0.315624	0.61531	0.787018	0.481065
KNSTRN	0.269724	0.431157	0.625581	0.53159	0.836166	0.76359	1.17519	0.496148
MGA	-0.257006	0.125756	-2.04368	0.0409847	0.299277	1.29305	1.46633	1.14025
TP53BP1	0.118135	0.219024	0.539371	0.589631	0.862189	0.888576	1.10615	0.713795
B2M	-0.179286	0.243282	-0.736948	0.461154	0.819483	1.19636	1.52588	0.938009
NTRK3	0.346421	0.176807	1.95932	0.0500759	0.321218	0.707214	0.843991	0.592604
BLM	-0.0142623	0.207961	-0.0685814	0.945323	0.980289	1.01436	1.24885	0.823906
IGF1R	-0.214603	0.188665	-1.13748	0.255336	0.677564	1.23937	1.49671	1.02628
TSC2	-0.272724	0.157039	-1.73666	0.0824465	0.451738	1.31354	1.53689	1.12264
CREBBP	-0.0202976	0.1297	-0.156496	0.875642	0.957925	1.0205	1.16183	0.896369
GRIN2A	-0.0629272	0.128282	-0.490538	0.623753	0.886741	1.06495	1.21071	0.936735
ERCC4	0.418726	0.270632	1.54721	0.121811	0.489674	0.657885	0.86235	0.501898
PALB2	-0.234787	0.210326	-1.1163	0.264293	0.682683	1.26464	1.56067	1.02476
CYLD	0.334261	0.322434	1.03668	0.299886	0.718228	0.715867	0.988243	0.518562
CDH1	-0.0722113	0.168186	-0.429353	0.667666	0.912188	1.07488	1.27175	0.908487
ZFHX3	0.00944309	0.122195	0.0772788	0.938402	0.980289	0.990601	1.11935	0.876658
PLCG2	0.0309311	0.183528	0.168537	0.866161	0.957925	0.969542	1.16485	0.806978
ANKRD11	-0.0225688	0.154865	-0.145732	0.884133	0.957925	1.02283	1.19415	0.876081
MAP2K4	-0.064236	0.194939	-0.329519	0.741763	0.93124	1.06634	1.29586	0.877479
NCOR1	-0.0994743	0.146776	-0.677729	0.497944	0.82769	1.10459	1.27922	0.9538
NF1	-0.00876896	0.117085	-0.074894	0.940299	0.980289	1.00881	1.13412	0.897344
CDK12	-0.0910338	0.17407	-0.522973	0.600993	0.866952	1.09531	1.30357	0.920318
EZH1	-0.212988	0.385209	-0.552916	0.580321	0.859856	1.23737	1.81884	0.841793
BRCA1	-0.182957	0.170382	-1.07381	0.282909	0.69396	1.20076	1.42381	1.01265
RAD51C	0.0949011	0.355262	0.26713	0.789369	0.945804	0.909463	1.2974	0.637524
PPM1D	0.414472	0.2921	1.41894	0.155917	0.529111	0.660689	0.884819	0.493333
BRIP1	0.0956674	0.227017	0.42141	0.673456	0.912984	0.908766	1.14037	0.724202
PIK3C3	-0.201915	0.230402	-0.876358	0.380836	0.788076	1.22374	1.54082	0.971914
SMAD2	-0.0295996	0.189065	-0.156558	0.875593	0.957925	1.03004	1.24441	0.8526
MALT1	0.287466	0.305139	0.942083	0.34615	0.762971	0.750162	1.01783	0.552885
PTPRS	0.220897	0.133852	1.65031	0.0988788	0.477672	0.801799	0.916635	0.70135
DNMT1	-0.203569	0.19159	-1.06253	0.287996	0.701325	1.22577	1.48462	1.01205
BRD4	0.163061	0.196401	0.830249	0.406398	0.797632	0.849539	1.0339	0.698052
JAK3	-0.101231	0.190001	-0.53279	0.594179	0.865757	1.10653	1.33807	0.915056
UPF1	0.0191445	0.269922	0.0709261	0.943457	0.980289	0.981038	1.28502	0.748962
KMT2B	-0.0660056	0.152415	-0.433065	0.664968	0.912057	1.06823	1.24411	0.917219
ERF	0.12627	0.283596	0.445247	0.656141	0.908238	0.881377	1.17038	0.663739
MYCN	-0.0981868	0.246997	-0.397523	0.690982	0.916085	1.10317	1.41225	0.861733
ALK	0.28113	0.155632	1.80638	0.070859	0.418538	0.75493	0.882057	0.646126
SOS1	0.0251646	0.248877	0.101113	0.919461	0.975208	0.975149	1.25071	0.7603
MSH6	0.00827927	0.196678	0.0420956	0.966423	0.980486	0.991755	1.20731	0.814682
XPO1	-0.0769022	0.244459	-0.314582	0.753079	0.93124	1.07994	1.379	0.845729
ERCC3	-0.356665	0.246509	-1.44686	0.147935	0.522242	1.42856	1.82791	1.11645
ACVR1	-0.266171	0.30017	-0.886734	0.375222	0.786322	1.30496	1.76181	0.966572
NFE2L2	-0.0113657	0.195046	-0.0582719	0.953532	0.980289	1.01143	1.22926	0.832202
SF3B1	-0.188918	0.153051	-1.23434	0.217075	0.623943	1.20794	1.40772	1.03652
CASP8	0.30655	0.223548	1.3713	0.170282	0.549042	0.735981	0.920349	0.588547
CTLA4	0.0159732	0.359219	0.0444666	0.964532	0.980486	0.984154	1.40951	0.687157
ERBB4	-0.193425	0.128897	-1.50062	0.133453	0.49939	1.2134	1.38033	1.06666
PDCD1	0.0375738	0.260117	0.14445	0.885145	0.957925	0.963123	1.24925	0.742531
ASXL1	-0.0233214	0.168926	-0.138057	0.890195	0.957925	1.0236	1.21197	0.8645
DNMT3B	-0.183163	0.220046	-0.832385	0.405191	0.797632	1.20101	1.49662	0.963789
PTPRT	0.173343	0.110273	1.57194	0.115964	0.489674	0.840849	0.938878	0.753055
NCOA3	0.0596542	0.2319	0.257241	0.796993	0.946401	0.94209	1.18797	0.747101
RUNX1	-0.235589	0.198101	-1.18924	0.234347	0.642014	1.26565	1.54294	1.0382
CHEK2	0.447469	0.270545	1.65395	0.0981374	0.477672	0.639244	0.837844	0.48772
EP300	-0.0911718	0.137838	-0.661444	0.508328	0.82769	1.09546	1.25735	0.954406
PPARG	1.03645	0.438403	2.36415	0.0180717	0.182802	0.354712	0.549885	0.228812
TGFBR2	-0.423216	0.14864	-2.84725	0.00440982	0.0565748	1.52686	1.77155	1.31597
MLH1	-0.466239	0.221005	-2.10963	0.0348901	0.278064	1.59399	1.98823	1.27792
SETD2	-0.186927	0.122319	-1.52819	0.126465	0.489674	1.20554	1.3624	1.06674
MST1R	0.0471792	0.216544	0.217873	0.827528	0.957925	0.953916	1.18455	0.768186
PBRM1	0.0193283	0.130544	0.14806	0.882296	0.957925	0.980857	1.11764	0.860818
SHQ1	-0.364519	0.349167	-1.04397	0.2965	0.715409	1.43982	2.0415	1.01547
EPHB1	-0.125174	0.150198	-0.833394	0.404623	0.797632	1.13335	1.31702	0.975287
FOXL2	-0.508432	0.283006	-1.79654	0.0724087	0.418538	1.66268	2.20657	1.25286
ATR	-0.0228653	0.153869	-0.148603	0.881867	0.957925	1.02313	1.19331	0.877215
PIK3CA	0.0505439	0.0702269	0.719723	0.471695	0.822671	0.950712	1.01988	0.886237
DCUN1D1	0.170614	0.437632	0.389856	0.696643	0.916085	0.843147	1.30606	0.544305
EIF4A2	-0.0633349	0.311712	-0.203184	0.838991	0.957925	1.06538	1.45506	0.780066
TP63	0.0795703	0.201679	0.394539	0.693183	0.916085	0.923513	1.12988	0.75484
FGFR3	0.438406	0.200487	2.18671	0.0287639	0.252164	0.645064	0.788266	0.527876
PHOX2B	-0.317318	0.264036	-1.2018	0.229443	0.638555	1.37344	1.78846	1.05473
PDGFRA	-0.0499102	0.164818	-0.302821	0.762027	0.93124	1.05118	1.23952	0.891449
KDR	0.244597	0.159358	1.53489	0.124812	0.489674	0.78302	0.918293	0.667674
EPHA5	-0.0791089	0.139874	-0.565572	0.571685	0.854626	1.08232	1.24481	0.941044
FAM175A	0.566811	0.397537	1.42581	0.153924	0.529111	0.567332	0.844278	0.381232
TET2	0.13521	0.168631	0.801811	0.422662	0.799457	0.873532	1.03399	0.737978
INPP4B	0.0818087	0.233735	0.350007	0.726334	0.93124	0.921448	1.16407	0.729392
FBXW7	0.368838	0.105657	3.4909	0.000481402	0.00904347	0.691537	0.768603	0.622199
FAT1	0.0629595	0.116741	0.539308	0.589675	0.862189	0.938982	1.05525	0.83552
DROSHA	0.0164512	0.236442	0.0695782	0.944529	0.980289	0.983683	1.24606	0.776551
IL7R	0.220439	0.221082	0.997088	0.318722	0.730679	0.802167	1.00064	0.643058
RICTOR	-0.118164	0.191188	-0.618053	0.53654	0.837448	1.12543	1.36254	0.929579
MAP3K1	-0.14818	0.158193	-0.9367	0.348913	0.762971	1.15972	1.35849	0.990036
PIK3R1	-0.110798	0.130014	-0.852201	0.394103	0.791214	1.11717	1.27228	0.980967
MSH3	-0.341176	0.232219	-1.4692	0.141777	0.519233	1.4066	1.77428	1.11512
RASA1	0.281913	0.188064	1.49903	0.133867	0.49939	0.754339	0.91042	0.625017
RAD50	0.0713535	0.208424	0.342347	0.73209	0.93124	0.931133	1.14691	0.755952
PDGFRB	-0.0867508	0.211902	-0.409391	0.682253	0.913142	1.09062	1.34804	0.882363
FGFR4	0.462424	0.242891	1.90383	0.0569318	0.356502	0.629756	0.802894	0.493953
NSD1	-0.0223921	0.157451	-0.142216	0.88691	0.957925	1.02264	1.19703	0.873664
FLT4	-0.0458358	0.151181	-0.303186	0.761748	0.93124	1.0469	1.21776	0.900014
IRF4	0.0149749	0.256339	0.0584186	0.953415	0.980289	0.985137	1.27298	0.762377
HIST1H3A	0.759009	0.681793	1.11325	0.265599	0.682683	0.46813	0.92569	0.236738
HIST1H3C	0.715521	0.410078	1.74484	0.0810127	0.448554	0.488937	0.736797	0.324458
HIST1H3E	-0.466107	0.421156	-1.10673	0.26841	0.682683	1.59378	2.42847	1.04598
HIST1H3G	0.418916	0.430847	0.972308	0.330898	0.750225	0.657759	1.012	0.427516
MDC1	-0.427751	0.168591	-2.5372	0.0111742	0.119952	1.5338	1.81547	1.29584
NOTCH4	-0.08029	0.141438	-0.567668	0.570261	0.854626	1.0836	1.24823	0.940684
TAP2	-0.106617	0.354964	-0.30036	0.763903	0.93124	1.11251	1.58658	0.780089
VEGFA	-0.300801	0.461162	-0.652268	0.514228	0.82769	1.35094	2.14248	0.851836
PTP4A1	-0.240135	0.612072	-0.392331	0.694813	0.916085	1.27142	2.34481	0.689398
ROS1	0.0792154	0.147048	0.538704	0.590091	0.862189	0.923841	1.07019	0.797508
LATS1	-0.033955	0.19942	-0.170269	0.864798	0.957925	1.03454	1.26285	0.8475
PARK2	0.141457	0.230574	0.613497	0.539548	0.839651	0.868093	1.09321	0.689333
PMS2	-0.624326	0.240916	-2.59147	0.0095567	0.106954	1.86699	2.37558	1.46728
ETV1	-0.386371	0.22785	-1.69572	0.0899388	0.468394	1.47163	1.84822	1.17178
EGFR	-0.209723	0.131973	-1.58913	0.112031	0.489674	1.23334	1.40733	1.08085
HGF	0.146106	0.180902	0.807654	0.41929	0.798793	0.864066	1.03541	0.721078
MET	0.0828916	0.191937	0.43187	0.665836	0.912057	0.920451	1.11521	0.759703
BRAF	-0.111395	0.107891	-1.03247	0.301852	0.718228	1.11784	1.24519	1.00351
EZH2	0.0724492	0.251932	0.287574	0.773672	0.93124	0.930113	1.1966	0.722975
WHSC1L1	0.352497	0.289617	1.21711	0.223562	0.62902	0.702931	0.939057	0.526179
PREX2	-0.0987567	0.147165	-0.671062	0.502181	0.82769	1.1038	1.2788	0.952745
PRDM14	0.472014	0.303035	1.55762	0.119323	0.489674	0.623745	0.844527	0.460681
NBN	-0.283642	0.233077	-1.21695	0.223625	0.62902	1.32796	1.67652	1.05187
RAD21	0.133009	0.275947	0.482009	0.6298	0.8889	0.875457	1.15366	0.664344
MYC	-0.30677	0.277638	-1.10493	0.269191	0.682683	1.35903	1.79393	1.02956
RECQL4	-0.125315	0.193438	-0.647832	0.517094	0.829179	1.13351	1.37541	0.934146
JAK2	-0.308964	0.212479	-1.45409	0.145921	0.519233	1.36201	1.68446	1.10129
PDCD1LG2	0.1928	0.678079	0.284333	0.776155	0.932095	0.824647	1.62463	0.418583
PTPRD	-0.0800982	0.125511	-0.638174	0.52336	0.829179	1.08339	1.22827	0.955602
TEK	-0.0434541	0.247118	-0.175844	0.860417	0.957925	1.04441	1.33719	0.815737
GNAQ	-0.0639151	0.310641	-0.205752	0.836984	0.957925	1.066	1.45435	0.781355
NTRK2	-0.396556	0.221449	-1.79073	0.0733363	0.419292	1.4867	1.85522	1.19137
TGFBR1	-0.107083	0.189451	-0.56523	0.571917	0.854626	1.11303	1.34519	0.920933
MAPKAP1	-0.0725884	0.419452	-0.173055	0.862608	0.957925	1.07529	1.63565	0.706902
TSC1	0.0237492	0.172573	0.137618	0.890542	0.957925	0.976531	1.16047	0.821747
RXRA	-0.468181	0.307398	-1.52304	0.127747	0.489674	1.59709	2.17185	1.17443
TRAF2	-0.183757	0.309153	-0.594389	0.552252	0.847767	1.20172	1.63707	0.882148
CRLF2	0.687657	0.492179	1.39717	0.162363	0.536134	0.502752	0.822441	0.307329
KDM6A	0.288552	0.141331	2.04167	0.0411846	0.299277	0.749348	0.863104	0.650585
AMER1	0.0364471	0.138966	0.262273	0.793111	0.946391	0.964209	1.10796	0.83911
AR	0.0916354	0.152906	0.599293	0.548977	0.84681	0.912438	1.06319	0.783064
MED12	-0.120683	0.129998	-0.928349	0.353227	0.764598	1.12827	1.2849	0.990729
ATRX	0.0159698	0.124077	0.128709	0.897588	0.961571	0.984157	1.11417	0.869317
BTK	0.100748	0.250399	0.402349	0.687427	0.916085	0.904161	1.16143	0.70388
XIAP	0.0532266	0.327949	0.162301	0.871069	0.957925	0.948165	1.31617	0.683058
STAG2	-0.144428	0.167823	-0.860596	0.389461	0.790951	1.15538	1.3665	0.976876
SH2D1A	0.571187	0.453389	1.25982	0.207735	0.613633	0.564854	0.888875	0.358948
SPRED1	-0.199803	0.311033	-0.642386	0.520622	0.829179	1.22116	1.66668	0.894733
PTCH1	-0.0561676	0.178114	-0.315346	0.752499	0.93124	1.05777	1.264	0.885196
NRAS	0.231514	0.147829	1.5661	0.117326	0.489674	0.793331	0.919721	0.684311
PAK7	0.61568	0.198088	3.10811	0.00188286	0.0300117	0.540273	0.658631	0.443185
ARID1B	-0.183514	0.135942	-1.34994	0.177034	0.554286	1.20143	1.37638	1.04872
TMPRSS2	-0.00734828	0.311511	-0.0235891	0.98118	0.986809	1.00738	1.37556	0.737741
STK40	0.314373	0.36304	0.865946	0.38652	0.790951	0.730247	1.04987	0.50793
IRS2	-0.0740565	0.176882	-0.418677	0.675452	0.913142	1.07687	1.28523	0.902284
NOTCH3	0.381784	0.14627	2.61013	0.00905072	0.103493	0.682643	0.790165	0.589752
IRS1	-0.272615	0.1834	-1.48645	0.13716	0.508072	1.31339	1.57778	1.09332
JUN	-0.400595	0.262364	-1.52687	0.126793	0.489674	1.49271	1.94053	1.14824
PIK3R2	-0.0629886	0.215803	-0.29188	0.770379	0.93124	1.06501	1.32153	0.858289
KRAS	-0.258489	0.0667709	-3.87128	0.000108264	0.00237279	1.29497	1.38439	1.21133
KEAP1	0.150832	0.172674	0.87351	0.382385	0.788076	0.859992	1.02208	0.723608
ARAF	0.13572	0.240006	0.565484	0.571745	0.854626	0.873087	1.10992	0.686791
SMARCA4	-0.192348	0.124243	-1.54816	0.121584	0.489674	1.21209	1.37244	1.07048
TAP1	-0.595171	0.301803	-1.97205	0.0486037	0.315624	1.81334	2.45217	1.34094
NOTCH1	0.14622	0.134879	1.08408	0.27833	0.687331	0.863968	0.988724	0.754954
FUBP1	0.220125	0.265064	0.830459	0.406279	0.797632	0.802419	1.04596	0.615581
ELF3	0.332539	0.196715	1.69046	0.0909399	0.468964	0.717101	0.872996	0.589044
MEN1	0.0294279	0.211284	0.139281	0.889228	0.957925	0.971001	1.19944	0.786068
CTCF	-0.108924	0.170235	-0.639847	0.522272	0.829179	1.11508	1.32202	0.940531
AXL	-0.115407	0.197242	-0.585104	0.558478	0.853951	1.12233	1.36704	0.921424
HLA_A	-0.11865	0.263954	-0.44951	0.653064	0.906363	1.12598	1.4661	0.864759
FANCC	-0.282987	0.321469	-0.880293	0.3787	0.788076	1.32709	1.83026	0.962249
MTOR	-0.0115393	0.136001	-0.0848476	0.932383	0.978749	1.01161	1.15898	0.882972
BABAM1	-0.434083	0.449393	-0.965932	0.334078	0.750962	1.54355	2.41929	0.984807
RAC1	-0.520229	0.285637	-1.82129	0.0685623	0.418538	1.68241	2.23863	1.26439
ABL1	0.265334	0.222546	1.19226	0.233157	0.642014	0.76695	0.958115	0.613927
MEF2B	-0.147181	0.294462	-0.499831	0.617194	0.879794	1.15856	1.55526	0.863052
PIK3CB	0.210969	0.228163	0.924643	0.355152	0.765614	0.809799	1.01734	0.644596
RAD52	-0.0576048	0.368249	-0.156429	0.875695	0.957925	1.0593	1.5309	0.732975
PAX5	0.406694	0.277273	1.46677	0.142439	0.519233	0.665848	0.878603	0.504611
ETV6	0.0427588	0.252731	0.169187	0.865649	0.957925	0.958142	1.23364	0.744167
CDKN1A	-0.178101	0.255844	-0.696129	0.486348	0.82769	1.19495	1.54333	0.925202
GATA3	0.0334915	0.167265	0.200231	0.8413	0.957925	0.967063	1.14313	0.818112
PIK3C2G	-0.308814	0.153009	-2.01827	0.0435634	0.301505	1.36181	1.58696	1.1686
GNAS	0.0553346	0.172091	0.321543	0.747799	0.93124	0.946169	1.12385	0.796582
BAP1	-0.0454709	0.149279	-0.304604	0.760668	0.93124	1.04652	1.21501	0.901398
CSF1R	-0.0820502	0.21395	-0.383501	0.701348	0.918293	1.08551	1.34447	0.876429
STK11	-0.153377	0.15365	-0.998226	0.31817	0.730679	1.16576	1.35938	0.999727
DUSP4	-0.668039	0.405116	-1.64901	0.0991464	0.477672	1.95041	2.92459	1.30073
PARP1	0.415913	0.26523	1.56812	0.116853	0.489674	0.659737	0.86012	0.506038
POLD1	0.3151	0.206127	1.52867	0.126346	0.489674	0.729716	0.896754	0.593791
CDKN2A	0.0949162	0.10214	0.929278	0.352745	0.764598	0.909449	1.00725	0.821145
DICER1	0.000548351	0.184721	0.00296854	0.997631	0.997631	0.999452	1.20222	0.830881
ERCC2	0.386755	0.237032	1.63165	0.102752	0.478298	0.679258	0.860947	0.535911
INHA	-0.572342	0.307846	-1.85918	0.0630012	0.389866	1.77241	2.41135	1.30277
CUL3	-0.178417	0.23273	-0.766624	0.443305	0.813669	1.19532	1.50855	0.947135
STK19	0.674411	0.464004	1.45346	0.146096	0.519233	0.509456	0.810254	0.320326
IFNGR1	-0.224625	0.304664	-0.737288	0.460948	0.819483	1.25185	1.69773	0.92308
TMEM127	-0.351565	0.469004	-0.749598	0.453497	0.819483	1.42129	2.27179	0.889194
BCOR	0.138636	0.138158	1.00346	0.315637	0.730679	0.870544	0.999521	0.75821
FLT1	-0.013619	0.164683	-0.0826981	0.934092	0.978749	1.01371	1.19519	0.859792
SMAD4	-0.336459	0.0836299	-4.02318	5.74168e-05	0.00143815	1.39998	1.5221	1.28766
SUZ12	0.128287	0.302905	0.423521	0.671915	0.912984	0.879601	1.19079	0.649734
HRAS	0.592194	0.344088	1.72106	0.0852407	0.454833	0.553112	0.780277	0.392083
PRDM1	-0.17197	0.23274	-0.738894	0.459971	0.819483	1.18764	1.49887	0.94104
GATA2	0.460624	0.29843	1.54349	0.122711	0.489674	0.63089	0.850276	0.468109
CYSLTR2	1.32528	0.57628	2.29972	0.0214641	0.198072	0.265728	0.472838	0.149335
ERG	0.0108438	0.241544	0.0448937	0.964192	0.980486	0.989215	1.25948	0.776943
ERBB3	0.0769264	0.137679	0.558739	0.57634	0.856369	0.925958	1.06264	0.80686
FANCA	-0.2868	0.186837	-1.53503	0.124777	0.489674	1.33216	1.60582	1.10513
WT1	-0.147103	0.22004	-0.668529	0.503796	0.82769	1.15847	1.44361	0.929659
SETD8	-0.578108	0.427842	-1.35122	0.176625	0.554286	1.78266	2.7345	1.16214
PRKD1	0.161655	0.240676	0.67167	0.501794	0.82769	0.850735	1.08223	0.668759
RAD51	-0.567746	0.477042	-1.19014	0.233992	0.642014	1.76429	2.8428	1.09494
INSR	-0.0883827	0.214978	-0.411124	0.680981	0.913142	1.09241	1.3544	0.88109
CCND3	-0.592195	0.443575	-1.33505	0.18186	0.562697	1.80795	2.81727	1.16023
IKZF1	0.0371384	0.173489	0.214068	0.830494	0.957925	0.963543	1.14608	0.810076
SLX4	-0.147531	0.202537	-0.728413	0.466361	0.821689	1.15897	1.41916	0.946479
MYCL	0.815369	0.624746	1.30512	0.191852	0.583319	0.442476	0.826445	0.2369
INPP4A	-0.225753	0.206197	-1.09484	0.273586	0.687331	1.25327	1.54026	1.01975
RBM10	0.201406	0.144224	1.39647	0.162572	0.536134	0.817581	0.944423	0.707774
INHBA	-0.328773	0.196505	-1.6731	0.094307	0.476976	1.38926	1.69093	1.14141
SPOP	0.100078	0.192329	0.520347	0.602821	0.866952	0.904767	1.09664	0.746465
RHOA	-0.44308	0.221998	-1.99587	0.0459477	0.30593	1.5575	1.94464	1.24743
EPAS1	0.0247741	0.287995	0.0860228	0.931448	0.978749	0.97553	1.30111	0.731419
DAXX	0.268358	0.23065	1.16348	0.244633	0.663283	0.764634	0.962994	0.607133
WWTR1	-0.516078	0.361079	-1.42927	0.152928	0.529111	1.67544	2.40405	1.16766
FGFR1	-0.0774792	0.239058	-0.324102	0.745861	0.93124	1.08056	1.37237	0.8508
TNFAIP3	-0.578064	0.245284	-2.35671	0.0184376	0.182984	1.78258	2.27811	1.39484
RNF43	-0.146904	0.131573	-1.11652	0.264199	0.682683	1.15824	1.32112	1.01545
HLA_B	0.599393	0.332072	1.80501	0.0710734	0.418538	0.549145	0.765428	0.393976
AGO2	-0.414993	0.250733	-1.65512	0.0978998	0.477672	1.51436	1.9459	1.17852
SYK	-0.131911	0.253798	-0.519746	0.60324	0.866952	1.14101	1.47066	0.885248
IKBKE	-0.276803	0.254463	-1.08779	0.276686	0.687331	1.31891	1.70108	1.02259
CXCR4	0.317606	0.455194	0.697738	0.485341	0.82769	0.727889	1.1475	0.461718
SOX2	-0.138678	0.294634	-0.470679	0.63787	0.894719	1.14875	1.54236	0.855597
GNA11	0.522011	0.332383	1.57051	0.116297	0.489674	0.593326	0.827267	0.425541
TCF7L2	0.519034	0.141435	3.66977	0.000242768	0.00491138	0.595095	0.685505	0.516609
HIST1H3F	-0.505872	0.466303	-1.08486	0.277985	0.687331	1.65843	2.64369	1.04036
ESR1	-0.510127	0.154451	-3.30284	0.000957104	0.0157324	1.6655	1.94367	1.42714
NFKBIA	-0.380453	0.305166	-1.24671	0.212505	0.617555	1.46295	1.985	1.07819
GREM1	2.051	0.712455	2.87878	0.00399223	0.0538439	0.128606	0.262227	0.0630735
MST1	-0.270721	0.351136	-0.770986	0.440715	0.813669	1.31091	1.86238	0.922733
SMAD3	-0.36669	0.175736	-2.0866	0.0369246	0.283817	1.44295	1.72017	1.2104
CD276	0.314265	0.42254	0.743752	0.457026	0.819483	0.730325	1.11435	0.47864
SDHB	0.0860391	0.449476	0.191421	0.848196	0.957925	0.917558	1.43826	0.585368
SESN2	-0.381574	0.350998	-1.08711	0.276988	0.687331	1.46459	2.08042	1.03105
VTCN1	-0.27308	0.369661	-0.738731	0.460071	0.819483	1.31401	1.90169	0.907936
MCL1	-0.498296	0.349382	-1.42622	0.153804	0.529111	1.64591	2.33422	1.16057
FH	-0.342389	0.298106	-1.14855	0.250743	0.676362	1.40831	1.89742	1.04528
YAP1	-0.178192	0.338858	-0.52586	0.598986	0.866952	1.19505	1.67707	0.851576
CDKN1B	-0.184264	0.272745	-0.67559	0.499301	0.82769	1.20233	1.57934	0.91532
RAD51B	-0.0857048	0.394988	-0.216981	0.828223	0.957925	1.08948	1.61719	0.733973
MAP2K1	0.301778	0.245269	1.2304	0.218549	0.624764	0.739502	0.945058	0.578656
MAPK3	0.340398	0.413483	0.823246	0.410368	0.798663	0.711487	1.07582	0.470537
NUP93	-0.181449	0.263692	-0.688111	0.491383	0.82769	1.19895	1.56071	0.921049
SOX9	-0.0513977	0.124749	-0.412007	0.680334	0.913142	1.05274	1.19261	0.929274
DOT1L	-0.0451817	0.175702	-0.257149	0.797064	0.946401	1.04622	1.24718	0.877638
CALR	0.57917	0.372537	1.55466	0.120026	0.489674	0.560363	0.813318	0.386081
DNMT3A	0.13668	0.194809	0.701609	0.482923	0.82769	0.872249	1.05985	0.717854
ASXL2	0.10223	0.202821	0.504037	0.614235	0.877956	0.902822	1.10583	0.737086
EPCAM	0.226418	0.50029	0.452573	0.650856	0.906363	0.797385	1.31505	0.483498
IDH1	-0.172357	0.195982	-0.879451	0.379157	0.788076	1.1881	1.44533	0.976651
BCL2L1	0.841344	0.641782	1.31095	0.189874	0.580663	0.431131	0.819089	0.226927
AURKA	-0.399074	0.319369	-1.24957	0.211457	0.617555	1.49044	2.05124	1.08297
SMARCB1	-0.0763958	0.261712	-0.291908	0.770357	0.93124	1.07939	1.40229	0.830842
CTNNB1	0.0835192	0.11621	0.71869	0.472332	0.822671	0.919873	1.03323	0.818952
MAP3K13	-0.388913	0.215601	-1.80385	0.0712542	0.418538	1.47538	1.83036	1.18924
WHSC1	-0.258013	0.2576	-1.0016	0.316536	0.730679	1.29436	1.67467	1.00041
E2F3	0.385265	0.37983	1.01431	0.310435	0.725728	0.68027	0.994579	0.46529
HIST1H2BD	-0.515798	0.371329	-1.38906	0.164815	0.538464	1.67497	2.42814	1.15543
NKX3_1	-0.110083	0.366046	-0.300735	0.763616	0.93124	1.11637	1.60983	0.774171
SOX17	-0.27024	0.167994	-1.60862	0.107698	0.484183	1.31028	1.54997	1.10766
SRSF2	0.420998	0.471652	0.892603	0.37207	0.785979	0.656391	1.05196	0.409569
SDHD	-0.165094	0.65381	-0.252512	0.800646	0.947147	1.1795	2.26801	0.613414
PTPN11	0.402119	0.29201	1.37707	0.16849	0.547073	0.668901	0.895737	0.49951
HOXB13	-0.661096	0.339915	-1.94489	0.0517886	0.328202	1.93691	2.72103	1.37876
RARA	0.459927	0.282828	1.62617	0.103913	0.47946	0.63133	0.837697	0.475801
PIK3CD	0.255552	0.249333	1.02494	0.30539	0.720318	0.774489	0.9938	0.603575
CEBPA	0.264855	0.403632	0.65618	0.511709	0.82769	0.767317	1.14887	0.512483
PGR	0.0251649	0.175696	0.14323	0.886109	0.957925	0.975149	1.16245	0.818026
BARD1	0.323319	0.260483	1.24123	0.214523	0.619994	0.723743	0.939098	0.557774
TRAF7	-0.29446	0.211116	-1.39478	0.163083	0.536134	1.3424	1.65794	1.08692
AKT1	-0.369589	0.178915	-2.06573	0.0388543	0.291963	1.44714	1.73066	1.21006
U2AF1	0.389977	0.242264	1.60972	0.107459	0.484183	0.677072	0.862679	0.5314
CSDE1	-0.183288	0.263131	-0.696567	0.486074	0.82769	1.20116	1.56271	0.923262
CDK6	-0.566234	0.402141	-1.40805	0.159117	0.533092	1.76162	2.63366	1.17832
CARD11	0.0353304	0.149932	0.235644	0.813709	0.955382	0.965286	1.12143	0.830886
LYN	0.335049	0.377801	0.886839	0.375166	0.786322	0.715303	1.04368	0.490245
HIST1H3B	-0.243228	0.299564	-0.811941	0.416826	0.798793	1.27536	1.7208	0.945222
FOXP1	0.0697182	0.20533	0.339542	0.734202	0.93124	0.932657	1.14524	0.759535
PAK1	0.092347	0.313831	0.294257	0.768562	0.93124	0.911789	1.24793	0.666191
HIST1H1C	-0.449927	0.26173	-1.71905	0.0856055	0.454833	1.5682	2.03736	1.20707
STAT5B	0.686891	0.321602	2.13584	0.0326925	0.270601	0.503138	0.693996	0.364768
RPTOR	-0.288118	0.189821	-1.51784	0.129055	0.489674	1.33392	1.61275	1.10329
REL	-0.0939947	0.303271	-0.309936	0.75661	0.93124	1.09855	1.48775	0.811171
PLK2	-0.164247	0.252004	-0.651765	0.514553	0.82769	1.17851	1.51627	0.915984
NF2	0.0112742	0.204623	0.0550972	0.956061	0.980289	0.988789	1.21331	0.805818
GSK3B	0.346195	0.378165	0.915461	0.35995	0.771738	0.707374	1.03249	0.484634
RPS6KA4	0.0416101	0.213547	0.194852	0.845509	0.957925	0.959244	1.1876	0.774795
STAT3	0.0369877	0.252258	0.146627	0.883427	0.957925	0.963688	1.2402	0.748829
FGFR2	0.297197	0.177495	1.6744	0.0940516	0.476976	0.742897	0.887184	0.622077
FGF3	-0.120716	0.262215	-0.46037	0.645251	0.902665	1.1283	1.46658	0.868056
SDHAF2	-0.717678	0.492175	-1.45818	0.144792	0.519233	2.04967	3.35299	1.25295
PPP2R1A	-0.118291	0.159564	-0.741339	0.458488	0.819483	1.12557	1.3203	0.959567
JAK1	0.120852	0.184548	0.654852	0.512563	0.82769	0.886165	1.06577	0.736829
MAX	-0.135764	0.282108	-0.481246	0.630341	0.8889	1.14541	1.51873	0.86386
RRAS2	0.91433	0.385129	2.37409	0.0175922	0.181442	0.400785	0.589075	0.272679
EIF4E	-0.724153	0.563842	-1.28432	0.19903	0.59995	2.06298	3.62551	1.17388
MPL	0.217976	0.270098	0.807026	0.419651	0.798793	0.804145	1.0535	0.613807
IDH2	0.0634804	0.303683	0.209035	0.834421	0.957925	0.938493	1.27151	0.692696
HIST1H3J	0.316704	0.490975	0.645052	0.518894	0.829179	0.728546	1.19038	0.445892
CCND1	-0.376663	0.293653	-1.28268	0.199603	0.59995	1.45741	1.95485	1.08655
SMO	-0.547403	0.192221	-2.84778	0.00440255	0.0565748	1.72876	2.09515	1.42644
PPP6C	-0.232779	0.329141	-0.70723	0.479423	0.82769	1.2621	1.75404	0.908135
NEGR1	0.0657995	0.263889	0.249345	0.803094	0.947147	0.936319	1.21907	0.719147
TNFRSF14	0.16299	0.415963	0.391837	0.695179	0.916085	0.8496	1.28785	0.560485
SRC	0.0282464	0.290515	0.097229	0.922545	0.976375	0.972149	1.29988	0.727049
HIST1H3I	0.144082	0.409845	0.351551	0.725175	0.93124	0.865817	1.30443	0.574689
PDPK1	-0.467656	0.454148	-1.02974	0.30313	0.718228	1.59625	2.51382	1.0136
CD274	-0.613893	0.431783	-1.42176	0.155095	0.529111	1.84761	2.84532	1.19975
CDK4	0.0611731	0.392346	0.155916	0.876099	0.957925	0.94066	1.3926	0.635388
NKX2_1	0.427136	0.303014	1.40963	0.15865	0.533092	0.652375	0.883272	0.481837
AXIN2	0.104762	0.181799	0.576253	0.564444	0.854626	0.900539	1.08008	0.750842
TERT	0.0510643	0.195033	0.261824	0.793457	0.946391	0.950218	1.15485	0.781846
EIF1AX	-0.473199	0.289413	-1.63503	0.102043	0.478298	1.60512	2.14387	1.20176
FLCN	-0.182254	0.242452	-0.751715	0.452223	0.819483	1.19992	1.52914	0.941579
CHEK1	-0.414993	0.306789	-1.3527	0.176152	0.554286	1.51436	2.0581	1.11428
RAC2	-1.20062	0.520347	-2.30734	0.0210357	0.197585	3.32217	5.58992	1.97441
RAF1	0.0629513	0.261735	0.240515	0.809931	0.953073	0.938989	1.21992	0.722754
SESN1	0.459179	0.526961	0.871374	0.38355	0.788076	0.631802	1.07013	0.373014
KLF4	0.346204	0.282836	1.22405	0.220935	0.628172	0.707368	0.938598	0.533103
MRE11A	0.254084	0.267574	0.949585	0.342323	0.762971	0.775626	1.01358	0.593535
CIC	0.126315	0.165005	0.765523	0.44396	0.813669	0.881337	1.03945	0.747277
TCF3	0.52348	0.25037	2.09082	0.0365439	0.283817	0.592455	0.761009	0.461234
CRKL	-0.554026	0.484103	-1.14444	0.252442	0.677472	1.74025	2.82393	1.07243
VHL	0.848558	0.301175	2.81749	0.00484001	0.0594035	0.428032	0.578462	0.316721
MUTYH	-0.343202	0.308865	-1.11117	0.266495	0.682683	1.40945	1.9195	1.03493
FOXA1	0.0549052	0.182995	0.300037	0.764149	0.93124	0.946575	1.13665	0.788282
MYOD1	0.162962	0.257423	0.633049	0.526701	0.831967	0.849624	1.09907	0.656794
PNRC1	0.445782	0.454942	0.979865	0.327153	0.744945	0.640323	1.0092	0.406275
BCL2L11	-0.035974	0.414752	-0.0867362	0.930881	0.978749	1.03663	1.56945	0.684698
ALOX12B	0.656262	0.281857	2.32835	0.0198935	0.190254	0.518787	0.687698	0.391363
RFWD2	0.196534	0.248281	0.791579	0.428606	0.799457	0.821573	1.05311	0.640943
ICOSLG	-0.372957	0.328573	-1.13508	0.256341	0.677564	1.45202	2.01683	1.04538
MSI1	-0.629367	0.369805	-1.70189	0.0887766	0.466965	1.87642	2.71603	1.29636
CDKN2C	0.0372699	0.436822	0.0853207	0.932006	0.978749	0.963416	1.49116	0.62245
AKT2	0.0558658	0.323889	0.172484	0.863057	0.957925	0.945666	1.30738	0.684029
RTEL1	-0.172341	0.284637	-0.605474	0.544864	0.843818	1.18808	1.57929	0.893779
MYD88	0.451341	0.396876	1.13723	0.255441	0.677564	0.636774	0.946992	0.428178
XRCC2	0.254318	0.411384	0.618202	0.536442	0.837448	0.775445	1.17007	0.513912
PRKCI	0.32357	0.375502	0.861699	0.388853	0.790951	0.723561	1.0533	0.497046
CD79B	0.321154	0.448761	0.715645	0.474211	0.823217	0.725312	1.13611	0.463052
H3F3B	0.0763565	0.513189	0.148788	0.881721	0.957925	0.926486	1.5478	0.554579
TOP1	-0.539525	0.24159	-2.23323	0.025534	0.227642	1.71519	2.18391	1.34707
FGF19	-0.060183	0.398717	-0.150942	0.880022	0.957925	1.06203	1.58233	0.712815
RAD51D	0.0547082	0.472541	0.115774	0.907831	0.968599	0.946761	1.51867	0.590226
FAM46C	-0.255735	0.315723	-0.809998	0.417941	0.798793	1.29141	1.77085	0.941776
BCL6	0.034317	0.254544	0.134818	0.892756	0.958346	0.966265	1.24636	0.749117
AXIN1	-0.154072	0.200491	-0.768477	0.442204	0.813669	1.16658	1.42556	0.954643
MITF	-0.212099	0.26172	-0.810404	0.417708	0.798793	1.23627	1.60612	0.95159
CDC42	2.60111	0.986873	2.63571	0.00839623	0.0999749	0.0741914	0.199043	0.0276541
PMS1	0.187742	0.276229	0.679659	0.49672	0.82769	0.828829	1.09252	0.628782
NPM1	-0.360182	0.453357	-0.794477	0.426918	0.799457	1.43359	2.25588	0.911034
PIM1	-0.368952	0.465545	-0.792516	0.42806	0.799457	1.44622	2.30365	0.907925
SDHA	0.52215	0.289894	1.80118	0.0716752	0.418538	0.593244	0.792743	0.44395
AURKB	0.126296	0.425878	0.296555	0.766807	0.93124	0.881354	1.34929	0.575697
CD79A	0.00466098	0.358624	0.0129968	0.98963	0.991515	0.99535	1.4247	0.695388
PPP4R2	-0.611053	0.478738	-1.27638	0.20182	0.603167	1.84237	2.97365	1.14147
GPS2	0.194427	0.340014	0.571822	0.567443	0.854626	0.823306	1.15672	0.585997
NTHL1	0.101974	0.537926	0.189569	0.849647	0.957925	0.903053	1.54643	0.527345
BBC3	0.226081	0.434688	0.5201	0.602994	0.866952	0.797653	1.23196	0.516454
MAP2K2	0.244145	0.332943	0.733294	0.463379	0.820665	0.783374	1.09286	0.561531
CARM1	0.327979	0.34695	0.945321	0.344495	0.762971	0.720378	1.01915	0.509193
CENPA	-0.215188	0.616644	-0.348967	0.727114	0.93124	1.2401	2.29753	0.669345
RPS6KB2	-0.127405	0.306082	-0.416244	0.677232	0.913142	1.13588	1.54263	0.836376
MSI2	-0.552537	0.439633	-1.25681	0.208822	0.613633	1.73766	2.69708	1.11952
MDM2	-0.0151427	0.345985	-0.043767	0.96509	0.980486	1.01526	1.43495	0.718319
PIK3R3	-0.122291	0.369136	-0.331288	0.740427	0.93124	1.13008	1.63465	0.781261
IL10	-0.404811	0.446279	-0.907083	0.364363	0.775931	1.49902	2.3422	0.959381
ZRSR2	0.289586	0.359608	0.805282	0.420657	0.798793	0.748574	1.07253	0.522467
CDKN2B	0.138399	0.447681	0.309147	0.75721	0.93124	0.870751	1.36245	0.556504
FAM58A	-0.481025	0.470641	-1.02206	0.306751	0.720318	1.61773	2.59002	1.01044
CBFB	0.602883	0.344144	1.75184	0.0798021	0.446552	0.547232	0.772024	0.387893
STAT5A	0.0822465	0.327917	0.250815	0.801957	0.947147	0.921045	1.27848	0.663541
MSH2	0.0671006	0.232155	0.289034	0.772555	0.93124	0.935101	1.17946	0.74137
BMPR1A	-0.0853555	0.281772	-0.302924	0.761948	0.93124	1.0891	1.44358	0.82167
YES1	0.22385	0.334147	0.669916	0.502912	0.82769	0.799435	1.11661	0.572354
PRKAR1A	0.212216	0.372431	0.569813	0.568804	0.854626	0.80879	1.17376	0.557302
MAPK1	1.18021	0.486936	2.42374	0.0153614	0.161602	0.307215	0.499938	0.188786
H3F3A	1.08433	0.69113	1.56892	0.116666	0.489674	0.338129	0.674894	0.169406
CCNE1	0.169733	0.392845	0.432061	0.665697	0.912057	0.84389	1.24996	0.569739
DNAJB1	0.149736	0.39595	0.378169	0.705305	0.918293	0.860935	1.27917	0.579444
RRAS	0.412034	0.516122	0.798326	0.424681	0.799457	0.662302	1.1097	0.395282
FGF4	-0.186542	0.36875	-0.505877	0.612943	0.877956	1.20508	1.74245	0.833428
RAB35	-0.864491	0.405599	-2.13139	0.0330568	0.270601	2.3738	3.56117	1.58232
RYBP	0.0636258	0.401926	0.158302	0.874219	0.957925	0.938356	1.40256	0.627789
SUFU	-0.10991	0.321699	-0.341656	0.73261	0.93124	1.11618	1.53973	0.809136
IGF2	0.776629	0.381046	2.03815	0.0415346	0.299277	0.459954	0.673287	0.314216
RIT1	-0.257746	0.354419	-0.727236	0.467082	0.821689	1.29401	1.84442	0.907853
ID3	0.340122	0.805571	0.422212	0.67287	0.912984	0.711683	1.59273	0.318003
RHEB	-0.44254	0.46037	-0.961271	0.336416	0.752999	1.55666	2.46677	0.982328
HIST1H3H	-0.224392	0.40806	-0.549898	0.582389	0.860496	1.25156	1.88222	0.832212
PMAIP1	13.8612	117.032	0.118439	0.905719	0.96831	9.55317e-07	6.40568e+44	1.42472e-57
HIST1H3D	0.221826	0.411515	0.539048	0.589853	0.862189	0.801054	1.20887	0.530815
SOCS1	-0.144585	0.48852	-0.295966	0.767256	0.93124	1.15556	1.88345	0.708975
IGF1	0.622728	0.406567	1.53167	0.125603	0.489674	0.536479	0.805606	0.357259
BCL10	0.563927	0.50561	1.11534	0.264705	0.682683	0.568971	0.943351	0.343168
SMARCD1	0.569222	0.370703	1.53552	0.124657	0.489674	0.565966	0.819945	0.390657
GATA1	-0.281882	0.272379	-1.03489	0.300721	0.718228	1.32562	1.74065	1.00955
BCL2	0.5637	0.599405	0.940433	0.346996	0.762971	0.5691	1.03635	0.312514
EGFL7	-0.405373	0.474219	-0.854822	0.392649	0.791214	1.49986	2.40992	0.93347
TCEB1	1.98908	1.21207	1.64106	0.100785	0.477672	0.136822	0.459779	0.0407157
SDHC	0.800263	0.676706	1.18258	0.236974	0.645846	0.449211	0.883772	0.228329
HIST2H3D	-0.469589	0.818897	-0.573441	0.566346	0.854626	1.59934	3.62729	0.705176
CDKN2Ap16INK4A	-0.344192	0.5799	-0.593538	0.552821	0.847767	1.41085	2.51958	0.790012
MLL2	-0.147996	0.158214	-0.935415	0.349574	0.762971	1.15951	1.35827	0.989834
MLL	0.225197	0.269214	0.836498	0.402875	0.797632	0.798359	1.045	0.60993
CDKN2Ap14ARF	-1.4498	1.07989	-1.34254	0.17942	0.558433	4.26226	12.5496	1.4476
MLL4	-0.0714158	0.707418	-0.100953	0.919588	0.975208	1.07403	2.17893	0.529405
MYCL1	0.670815	0.625673	1.07215	0.283653	0.69396	0.511292	0.955862	0.273491
MAP3K14	11.725	267.144	0.0438902	0.964992	0.980486	8.08892e-06	8.45564e+110	7.73811e-122
GTF2I	9.51275	535.414	0.0177671	0.985825	0.989587	7.39033e-05	2.48821e+228	2.19503e-237
KMT2C	-0.20649	0.0991203	-2.08322	0.0372308	0.283817	1.22936	1.35745	1.11335
