# Supplementary material for: Pan-cancer clinicopathological and genomic characteristics of peritoneal metastasis
Source: NPJ Precis Oncol. 2025 Dec 13;10:34. doi: 10.1038/s41698-025-01227-7 (PMC12820284; doi:10.1038/s41698-025-01227-7)
Supplement: Supplementary file 9 — Supplementary Data 8 [file 41698_2025_1227_MOESM9_ESM.xlsx]

## Sheet: Sheet1
Hugo_Symbol	PM	nPM	pval	or	ci.up	ci.low	adjPval	total number	subtype
PIK3CG	5	3	0.0154242	6.05236	39.5328	1.15872	0.339332	8	UCEC ENDO
TP53	35	55	8.01341e-05	2.72549	4.53148	1.6273	0.00881475	90	UCEC ENDO
ARID1A	44	214	0.00804904	0.5737	0.881901	0.36972	0.295132	258	UCEC ENDO
PTEN	69	322	0.000163051	0.448752	0.693782	0.29067	0.00896783	391	UCEC ENDO
BCOR	9	67	0.0247852	0.432723	0.907402	0.18385	0.454395	76	UCEC ENDO
NFE2L2	0	20	0.0109375	0	0.694283	0	0.300782	20	UCEC ENDO
FBXW7	23	31	0.00530785	0.419608	0.797094	0.218157	0.106157	54	UCEC SEROUS
SOS1	1	5	0.0396681	0.129524	1.17918	0.00270979	0.264454	6	UCEC SEROUS
RRAS2	1	6	0.0178536	0.10699	0.899963	0.00230156	0.178536	7	UCEC SEROUS
SETD2	7	19	0.0111113	3.92395	11.7544	1.20941	0.144447	26	PLMESO
ESR1	6	8	0.0046026	5.38537	18.0643	1.51118	0.636694	14	BLCA
IDH1	4	6	0.0278024	4.71751	20.2321	0.9644	0.910814	10	BLCA
CCND2	5	8	0.0165429	4.45099	15.739	1.1257	0.910814	13	BLCA
PRDM1	5	8	0.0165429	4.45099	15.739	1.1257	0.910814	13	BLCA
PTCH1	9	18	0.0039442	3.64585	8.80027	1.40667	0.636694	27	BLCA
MLL3	6	14	0.031227	3.05871	8.68347	0.943898	0.910814	20	BLCA
FLT1	10	26	0.0172009	2.80345	6.20877	1.17338	0.910814	36	BLCA
IGF1R	9	24	0.0273044	2.71564	6.24347	1.08218	0.910814	33	BLCA
APC	17	48	0.00176878	2.68172	4.96285	1.39157	0.636694	65	BLCA
EPHA3	8	22	0.0432886	2.61649	6.28547	0.98285	0.910814	30	BLCA
ROS1	9	27	0.0361869	2.40543	5.44095	0.969291	0.910814	36	BLCA
NOTCH4	9	29	0.0458409	2.23426	5.00763	0.905915	0.910814	38	BLCA
POLE	11	36	0.038569	2.22057	4.62217	0.989482	0.910814	47	BLCA
NOTCH1	12	41	0.0324243	2.13334	4.29739	0.988917	0.910814	53	BLCA
KMT2C	21	91	0.0480999	1.71913	2.93898	0.970573	0.910814	112	BLCA
HRAS	0	27	0.0388916	0	0.99536	0	0.910814	27	BLCA
IL7R	5	3	0.0460899	4.26702	27.806	0.818358	0.860345	8	ESCA
MGA	6	4	0.0360472	3.85737	18.8579	0.899944	0.860345	10	ESCA
NF1	9	8	0.030361	2.92443	8.89764	0.980082	0.860345	17	ESCA
NOTCH1	15	15	0.0114682	2.66342	6.02325	1.17822	0.642217	30	ESCA
NTRK3	0	11	0.0391287	0	0.983998	0	0.860345	11	ESCA
KMT2D	23	9	0.0109895	0.339252	0.854696	0.146713	1	32	HGSOC
KDM5C	12	5	0.0464045	0.32577	1.20211	0.104463	1	17	HGSOC
BRD4	10	5	0.027526	0.270942	1.02841	0.082622	1	15	HGSOC
ARID2	6	4	0.0248781	0.204134	0.998343	0.0476077	1	10	HGSOC
BRCA1	0	5	0.00591412	0	0.602634	0	0.0768835	5	CCOV
RET	7	0	0.0479844	#NUM!	#NUM!	0.877946	0.297847	7	STAD
GNAS	3	8	0.0225429	0.213373	0.913634	0.0357042	0.285543	11	STAD
RB1	1	7	0.00506174	0.0813555	0.647272	0.00178719	0.096173	8	STAD
FGFR2	0	7	0.000923512	0	0.401009	0	0.0350934	7	STAD
SMO	20	17	0.0405123	1.98414	4.05062	0.982738	0.713934	37	CRC MSS
RNF43	54	47	0.00109352	1.96532	2.99144	1.29497	0.0956832	101	CRC MSS
BRAF	111	117	0.000364553	1.64696	2.17829	1.24481	0.0425312	228	CRC MSS
PTEN	54	60	0.0298229	1.52925	2.26406	1.03092	0.608283	114	CRC MSS
KRAS	600	834	3.49381e-06	1.4095	1.63272	1.21702	0.00122283	1434	CRC MSS
SMAD4	196	252	0.00316585	1.36016	1.67307	1.10476	0.158293	448	CRC MSS
FBXW7	110	248	0.00538468	0.715818	0.911718	0.559349	0.23558	358	CRC MSS
APC	872	1594	1.17383e-05	0.683925	0.812612	0.575786	0.00205421	2466	CRC MSS
TCF7L2	93	224	0.00177932	0.668749	0.866042	0.513254	0.124552	317	CRC MSS
CARD11	25	70	0.0237228	0.588903	0.94796	0.355171	0.572988	95	CRC MSS
ELF3	12	42	0.0225264	0.472739	0.919205	0.225613	0.572988	54	CRC MSS
CIC	9	35	0.0186028	0.425918	0.90792	0.179392	0.542583	44	CRC MSS
FLT1	7	2	0.000560681	13.0026	130.969	2.41143	0.0364443	9	ILC HR+HER2-
ATRX	5	5	0.0492524	3.59893	16.0616	0.806504	0.640281	10	ILC HR+HER2-
SETD2	5	5	0.0492524	3.59893	16.0616	0.806504	0.640281	10	ILC HR+HER2-
ESR1	12	18	0.0222093	2.51821	5.82699	1.05413	0.640281	30	ILC HR+HER2-
CDH1	63	245	0.0465997	0.540983	1.04424	0.286824	0.640281	308	ILC HR+HER2-
RB1	6	5	0.00346541	7.00186	31.237	1.65367	0.124755	11	HCC
BAP1	4	5	0.0440106	4.36621	21.648	0.816304	0.68281	9	HCC
ATR	7	12	0.000446539	6.89283	19.4343	2.25205	0.0596129	19	IDC HR+HER2-
ERBB2	7	24	0.0101775	3.41983	8.41161	1.21689	0.679349	31	IDC HR+HER2-
ARID2	5	19	0.0401632	3.04349	8.63491	0.871817	1	24	IDC HR+HER2-
ESR1	25	115	6.90153e-05	2.82786	4.64787	1.67313	0.0184271	140	IDC HR+HER2-
MLL3	8	37	0.0256659	2.53385	5.70443	0.994528	1	45	IDC HR+HER2-
KMT2C	0	10	0.0352508	0	0.984597	0	0.757878	10	CHOL intra
BTK	10	66	0.0297664	2.22441	4.42283	1.00698	1	76	LUAD
MLL3	9	61	0.0445669	2.16033	4.44314	0.932055	1	70	LUAD
TP53	157	1767	4.60906e-05	1.70728	2.23353	1.30972	0.021386	1924	LUAD
KRAS	67	1280	0.00522436	0.66546	0.891271	0.491934	0.808034	1347	LUAD
RBM10	19	432	0.0333367	0.602926	0.975169	0.352871	1	451	LUAD
MGA	5	4	0.0268376	4.65328	23.9787	0.978282	0.695715	9	CCRCC
VHL	67	270	0.0455173	0.561875	1.03294	0.311833	0.695715	337	CCRCC
STK11	6	4	0.00379316	8.26683	46.9007	1.66163	0.0417248	10	ANSC
ZFHX3	3	7	0.030423	5.90074	28.1816	0.921816	1	10	IDC TN
TP53	5	2	0.0111349	8.56959	96.0877	1.29236	0.244969	7	CESC
POLE	3	9	0.0298413	5.72682	25.2871	0.929699	1	12	HNSC
PIK3CA	9	71	0.0368992	2.54464	6.50343	0.941776	1	80	HNSC
NOTCH1	0	72	0.0117888	0	0.716756	0	1	72	HNSC
FAT1	0	71	0.0118377	0	0.729476	0	1	71	HNSC
HIST1H3E	5	4	0.0310553	4.49804	23.4551	0.934207	0.352968	9	UCEC HM
RNF43	14	78	0.0453975	0.49386	0.984695	0.235194	0.382881	92	UCEC HM
ARID1B	14	79	0.0321691	0.483863	0.964382	0.230502	0.352968	93	UCEC HM
SMARCA4	9	57	0.0435668	0.456658	1.01481	0.18556	0.382881	66	UCEC HM
POLE	16	91	0.0168798	0.454515	0.882918	0.224557	0.309833	107	UCEC HM
CASP8	8	54	0.0382533	0.42886	0.98572	0.165339	0.379983	62	UCEC HM
ROS1	9	60	0.029818	0.425244	0.942613	0.173112	0.352968	69	UCEC HM
BRCA2	12	76	0.0131447	0.423392	0.870272	0.192556	0.276477	88	UCEC HM
PIK3CG	7	49	0.0479779	0.419161	1.0061	0.151016	0.39715	56	UCEC HM
CREBBP	10	67	0.0157994	0.410945	0.883454	0.174922	0.307057	77	UCEC HM
ATM	13	84	0.00624748	0.397848	0.802576	0.185838	0.232473	97	UCEC HM
PIK3CA	32	153	0.00252132	0.390971	0.736633	0.207305	0.167368	185	UCEC HM
MSH6	11	75	0.00780643	0.388459	0.813734	0.17163	0.232473	86	UCEC HM
ARID2	6	46	0.0413863	0.382968	0.967614	0.126669	0.382881	52	UCEC HM
PDGFRA	6	47	0.0280824	0.372523	0.93997	0.123324	0.352968	53	UCEC HM
ATRX	9	67	0.00917393	0.362866	0.800471	0.148238	0.237091	76	UCEC HM
FBXW7	10	74	0.00445065	0.35365	0.757481	0.150979	0.22023	84	UCEC HM
DNMT3A	4	36	0.0406105	0.334414	0.993123	0.0828999	0.382881	40	UCEC HM
NSD1	10	77	0.00188542	0.332281	0.710796	0.141958	0.167368	87	UCEC HM
KIT	5	44	0.0228435	0.331867	0.894227	0.0978292	0.329388	49	UCEC HM
TERT	5	44	0.0228435	0.331867	0.894227	0.0978292	0.329388	49	UCEC HM
PPP2R1A	4	37	0.0411248	0.323498	0.958786	0.080281	0.382881	41	UCEC HM
RPTOR	4	38	0.0270659	0.313157	0.926355	0.0778098	0.352968	42	UCEC HM
POLD1	7	61	0.00418633	0.311405	0.739077	0.113102	0.22023	68	UCEC HM
EPHA3	6	54	0.00813818	0.310205	0.776764	0.103258	0.232473	60	UCEC HM
KDR	5	47	0.0100777	0.305032	0.818662	0.0901524	0.237091	52	UCEC HM
LATS1	4	39	0.0274038	0.303345	0.895714	0.0754595	0.352968	43	UCEC HM
DDR2	5	48	0.00984286	0.296831	0.795697	0.087816	0.237091	53	UCEC HM
CDK12	4	40	0.0178056	0.294023	0.866706	0.0732216	0.309833	44	UCEC HM
EGFR	4	41	0.0180216	0.285155	0.839205	0.0710881	0.309833	45	UCEC HM
SOS1	3	32	0.031182	0.283869	0.960405	0.0536473	0.352968	35	UCEC HM
SF3B1	3	33	0.0310446	0.273717	0.923785	0.0518011	0.352968	36	UCEC HM
FAT1	13	105	3.6699e-05	0.264358	0.531642	0.123723	0.0164045	118	UCEC HM
ERBB4	5	53	0.00262097	0.260463	0.694554	0.0772915	0.167368	58	UCEC HM
AKT3	3	36	0.0130808	0.246639	0.827058	0.0468503	0.276477	39	UCEC HM
KDM5C	6	64	0.000781507	0.244792	0.608334	0.0818806	0.116445	70	UCEC HM
FOXP1	3	38	0.00832119	0.23096	0.771625	0.0439655	0.232473	41	UCEC HM
ERCC2	2	27	0.0335768	0.226836	0.949351	0.0253924	0.352968	29	UCEC HM
SMAD2	2	27	0.0335768	0.226836	0.949351	0.0253924	0.352968	29	UCEC HM
MALT1	2	28	0.034744	0.217536	0.907528	0.0243867	0.352968	30	UCEC HM
AR	4	52	0.00111063	0.210088	0.610084	0.0528283	0.124113	56	UCEC HM
RAF1	2	29	0.0214927	0.208877	0.868848	0.0234872	0.329388	31	UCEC HM
ERCC4	2	31	0.0136074	0.193233	0.799543	0.0217609	0.276477	33	UCEC HM
ALOX12B	2	34	0.00541953	0.173214	0.711897	0.0195802	0.22023	36	UCEC HM
TP63	2	35	0.00528298	0.167302	0.686258	0.0189352	0.22023	37	UCEC HM
FLT3	3	51	0.000426676	0.158989	0.522457	0.0305544	0.095362	54	UCEC HM
RAD54L	1	22	0.0340475	0.140759	0.909056	0.00334513	0.352968	23	UCEC HM
IGF2	1	23	0.0207039	0.13392	0.861202	0.00318856	0.329388	24	UCEC HM
KLF4	1	23	0.0207039	0.13392	0.861202	0.00318856	0.329388	24	UCEC HM
KEAP1	1	27	0.00780291	0.111627	0.707963	0.00267416	0.232473	28	UCEC HM
MAPK3	0	15	0.0262754	0	0.911573	0	0.352968	15	UCEC HM
IFNGR1	0	13	0.0442841	0	1.08282	0	0.382881	13	UCEC HM
TNFRSF14	0	13	0.0442841	0	1.08282	0	0.382881	13	UCEC HM
GPS2	0	14	0.0446079	0	0.990294	0	0.382881	14	UCEC HM
KDM6A	5	16	0.000395901	31.8924	1579.03	3.28347	0.00554262	21	ACYC
ARID1A	3	11	0.0169946	9.82475	82.6692	1.17605	0.118962	14	ACYC
KMT2C	2	8	0.0497832	0.213964	1.11864	0.021491	0.292561	10	GBC
RBM10	1	8	0.0146787	0.106008	0.821387	0.0023423	0.292561	9	GBC
PPP2R1A	13	18	0.0462421	0.442513	1.03172	0.185056	0.526672	31	UCEC CSRC
CTCF	5	18	0.0245124	3.5167	10.0205	1.00557	1	23	PRAD
MLL3	7	33	0.0260802	2.70206	6.36074	0.990483	1	40	PRAD
TP53	63	521	0.000470717	1.87007	2.67069	1.30442	0.0851998	584	PRAD
PTEN	20	154	0.0478832	1.70115	2.83505	0.976616	1	174	PRAD
APC	5	149	0.0369521	0.39425	0.964156	0.124114	1	154	PRAD
SPOP	7	273	0.000200794	0.282724	0.607284	0.110399	0.0726874	280	PRAD
ATM	5	6	0.0481133	3.58625	15.1103	0.812499	0.57933	11	PANET
TGFBR1	5	7	0.0243538	4.09296	15.2502	1.00775	0.575857	12	SKCM
SH2B3	10	17	0.0039548	3.46343	8.23481	1.38232	0.259158	27	SKCM
MLL2	8	16	0.0198299	2.90079	7.37232	1.05094	0.575857	24	SKCM
CTNNB1	16	47	0.0273454	2.02263	3.78247	1.0338	0.575857	63	SKCM
RAC1	14	41	0.0492632	2.01148	3.91131	0.980611	0.61044	55	SKCM
GRIN2A	29	232	0.0296781	0.610477	0.96161	0.378055	0.575857	261	SKCM
TP53	23	193	0.0368041	0.592843	0.969751	0.349818	0.604042	216	SKCM
NF1	25	208	0.0249805	0.592137	0.954562	0.355972	0.575857	233	SKCM
ERBB4	19	172	0.0220328	0.550675	0.933429	0.310117	0.575857	191	SKCM
FLT3	11	111	0.0409493	0.511634	0.989694	0.240732	0.61044	122	SKCM
APC	10	103	0.0482555	0.503545	1.00116	0.227792	0.61044	113	SKCM
HGF	8	88	0.0494586	0.475024	1.01184	0.193843	0.61044	96	SKCM
FLT4	8	90	0.0368985	0.463021	0.985393	0.189058	0.604042	98	SKCM
PREX2	15	165	0.00332695	0.443041	0.78799	0.233592	0.259158	180	SKCM
PAK7	19	203	0.00106003	0.440518	0.744031	0.248826	0.117133	222	SKCM
PDGFRA	6	74	0.0486004	0.425992	1.00252	0.148157	0.61044	80	SKCM
KDR	12	141	0.00410431	0.42155	0.792176	0.205935	0.259158	153	SKCM
ROS1	19	215	0.000261374	0.4064	0.68566	0.229756	0.115527	234	SKCM
CREBBP	6	79	0.0255794	0.395985	0.929328	0.137993	0.575857	85	SKCM
MGA	6	90	0.00658877	0.341699	0.797918	0.119493	0.291224	96	SKCM
FLT1	8	125	0.000884799	0.315041	0.66338	0.129678	0.117133	133	SKCM
NTRK3	6	109	0.000695492	0.273731	0.635227	0.0961248	0.117133	115	SKCM
POLD1	2	41	0.0490358	0.260933	1.02684	0.030204	0.61044	43	SKCM
PRDM14	2	41	0.0490358	0.260933	1.02684	0.030204	0.61044	43	SKCM
EPHB1	3	68	0.005055	0.228478	0.714304	0.0452817	0.279289	71	SKCM
MPL	2	53	0.0104294	0.198336	0.769732	0.023139	0.384151	55	SKCM
MST1R	2	57	0.00727129	0.183326	0.709104	0.0214111	0.292174	59	SKCM
ALOX12B	1	33	0.0476303	0.162745	0.990689	0.0039694	0.61044	34	SKCM
BIRC3	1	34	0.0312682	0.157731	0.958239	0.0038505	0.575857	35	SKCM
DNMT3B	1	35	0.0311174	0.153005	0.927815	0.00373821	0.575857	36	SKCM
DROSHA	1	35	0.0311174	0.153005	0.927815	0.00373821	0.575857	36	SKCM
TP53BP1	1	35	0.0311174	0.153005	0.927815	0.00373821	0.575857	36	SKCM
KDM5A	1	39	0.0212276	0.13652	0.822424	0.00334522	0.575857	40	SKCM
AXIN1	0	35	0.00611516	0	0.60006	0	0.291224	35	SKCM
CRLF2	0	23	0.0364545	0	0.954819	0	0.604042	23	SKCM
PTPRT	3	5	0.0260754	7.6034	50.0198	0.982248	1	8	LNET
FBXW7	5	5	0.0189284	0.198478	0.91921	0.0427624	0.397496	10	APAD
CTCF	2	5	0.0385409	8.64121	56.3619	0.783546	1	7	LUSC
GNAS	2	5	0.0385409	8.64121	56.3619	0.783546	1	7	LUSC
ATM	4	18	0.015659	5.14362	17.6307	1.16452	1	22	LUSC
TP53	4	8	0.00489209	10.3876	60.1585	1.71918	0.0635971	12	THPD
PTPRD	0	6	0.0398287	0	1.14405	0	0.398287	6	CHOL extra
HOXB13	7	5	0.00497014	5.54228	22.8658	1.46338	0.954209	12	CRC HM
BBC3	8	8	0.00897131	3.97922	12.6596	1.25179	0.954209	16	CRC HM
TNFAIP3	21	30	0.000643982	3.17586	6.24128	1.599	0.289148	51	CRC HM
FGF4	8	10	0.0325482	3.16261	9.29341	1.04164	1	18	CRC HM
JAK2	13	23	0.0309859	2.29994	5.05039	1.01018	1	36	CRC HM
ASXL2	21	41	0.0106259	2.22315	4.21836	1.15057	0.954209	62	CRC HM
KRAS	38	92	0.00701931	2.04964	3.55953	1.1827	0.954209	130	CRC HM
ARID5B	18	37	0.0315513	2.03513	3.98304	1.01371	1	55	CRC HM
DNMT3B	17	36	0.0459739	1.94984	3.85998	0.95696	1	53	CRC HM
IRS1	28	66	0.0268826	1.89184	3.36451	1.05314	1	94	CRC HM
MGA	14	92	0.0156432	0.459949	0.886205	0.225266	1	106	CRC HM
RARA	3	34	0.0353469	0.297354	0.988997	0.0567847	1	37	CRC HM
PRKD1	3	35	0.0349078	0.28762	0.954727	0.0550075	1	38	CRC HM
BCL2	0	14	0.046901	0	1.08473	0	1	14	CRC HM
FAT1	3	6	0.0080245	11.1139	62.2195	1.57597	0.240735	9	IDC HR+HER2+
CDKN1B	8	2	0.000479174	13.2834	136.802	2.43336	0.00622926	10	GINET
BRAF	6	9	0.016306	4.23394	14.9931	1.12048	0.375038	15	MUCM
CIC	3	5	0.0172632	7.99916	44.4382	1.16361	1	8	SCLC
TET1	3	8	0.0435504	4.97158	22.7796	0.791807	1	11	SCLC
ATRX	6	27	0.028896	3.21733	9.42077	0.962696	1	33	SCLC
