# Supplementary material for: Pan-cancer clinicopathological and genomic characteristics of peritoneal metastasis
Source: NPJ Precis Oncol. 2025 Dec 13;10:34. doi: 10.1038/s41698-025-01227-7 (PMC12820284; doi:10.1038/s41698-025-01227-7)
Supplement: Supplementary file 11 — Supplementary Data 10 [file 41698_2025_1227_MOESM11_ESM.xlsx]

## Sheet: Sheet1
Comparison of gene mutation rates between PM and non-PM patients
pathway	stat	pvalue	fdr	Hedges_g	CI	CI_low	CI_high
Cell_Cycle	6.33005	7.23841e-08	7.23841e-07	0.832234	0.95	0.424264	1.23629
Hippo	4.76075	1.74816e-05	3.49633e-05	0.834053	0.95	0.426007	1.23818
MYC	4.17647	0.000121197	0.000173139	0.672601	0.95	0.270787	1.07117
NOTCH	5.49808	1.37447e-06	4.58157e-06	0.867057	0.95	0.457597	1.27247
NRF2	2.75881	0.00813346	0.00813346	0.38009	0.95	-0.0134588	0.771736
PI3K	5.29088	2.8325e-06	7.08124e-06	0.73099	0.95	0.327055	1.13143
RTK-RAS	5.6051	9.44179e-07	4.58157e-06	0.85483	0.95	0.4459	1.25976
TGF-Beta	3.70588	0.000535908	0.000595454	0.49385	0.95	0.0975636	0.887693
TP53	4.11303	0.000148717	0.000185896	0.616038	0.95	0.216133	1.01294
WNT	4.24506	9.70075e-05	0.000161679	0.689219	0.95	0.286817	1.0883
Comparison of sample mutation rates between PM and non-PM patients
pathway	stat	pvalue	fdr	Hedges_g	CI	CI_low	CI_high
Cell_Cycle	1.12812	0.264761	0.723677	-0.082281	0.95	-0.471225	0.307082
Hippo	-0.260446	0.795611	0.795611	0.0221022	0.95	-0.36695	0.411042
MYC	-0.866192	0.390607	0.723677	0.100818	0.95	-0.288678	0.489801
NOTCH	-0.571921	0.56999	0.723677	0.0301212	0.95	-0.358962	0.419051
NRF2	1.37538	0.175269	0.723677	-0.193713	0.95	-0.583147	0.196704
PI3K	0.787896	0.434553	0.723677	-0.0439199	0.95	-0.43284	0.345224
RTK-RAS	-0.454733	0.651309	0.723677	0.0215557	0.95	-0.367495	0.410496
TGF-Beta	0.462093	0.64606	0.723677	-0.0287586	0.95	-0.41769	0.360319
TP53	1.05885	0.294861	0.723677	-0.0532856	0.95	-0.442205	0.335905
WNT	0.723078	0.47307	0.723677	-0.049412	0.95	-0.438331	0.339759
