# Supplementary material for: Pan-cancer clinicopathological and genomic characteristics of peritoneal metastasis
Source: NPJ Precis Oncol. 2025 Dec 13;10:34. doi: 10.1038/s41698-025-01227-7 (PMC12820284; doi:10.1038/s41698-025-01227-7)
Supplement: Supplementary file 12 — Supplementary Data 11 [file 41698_2025_1227_MOESM12_ESM.xlsx]

## Sheet: Sheet1
subtype	pathway	p_value	effect_size	FDR	organ	samples_nonPM	samples_PM	PMratio	mlab
CRC MSS	RTK-RAS	2.61984e-05	0.709585	0.00145547	Core GI	1347	889	0.397585	CRC MSS_RTK-RAS
LUAD	TP53	3.29927e-05	0.57279	0.00164963	Thoracic	1983	172	0.0798144	LUAD_TP53
PRAD	TP53	8.92511e-05	0.501664	0.00405687	Genitourinary	603	73	0.107988	PRAD_TP53
CRC MSS	TGF-Beta	0.000267285	0.725248	0.00954591	Core GI	391	300	0.434153	CRC MSS_TGF-Beta
UCEC HM	Hippo	0.000649869	2.77083	0.0216623	Gynecologic	133	24	0.152866	UCEC HM_Hippo
UCEC ENDO	TP53	0.00122065	0.470588	0.0339069	Gynecologic	80	40	0.333333	UCEC ENDO_TP53
SKCM	MYC	0.0028783	2.59296	0.0719576	Skin	129	10	0.0719424	SKCM_MYC
CRC MSS	WNT	0.00605732	1.31192	0.144222	Core GI	1702	973	0.363738	CRC MSS_WNT
APAD	NOTCH	0.00681293	3.56481	0.154839	Core GI	11	18	0.62069	APAD_NOTCH
CCOV	Cell_Cycle	0.00740596	0	0.160999	Gynecologic	0	5	1	CCOV_Cell_Cycle
CRC MSS	NOTCH	0.0118407	1.24985	0.231842	Core GI	491	247	0.334688	CRC MSS_NOTCH
GIST	MYC	0.0132994	0.377197	0.23749	Core GI	15	16	0.516129	GIST_MYC
HNSC	PI3K	0.0150412	0.336402	0.250687	Head and Neck	134	15	0.100671	HNSC_PI3K
BLCA	WNT	0.0160056	0.568413	0.258155	Genitourinary	142	32	0.183908	BLCA_WNT
APAD	Cell_Cycle	0.0178412	0	0.267961	Core GI	0	5	1	APAD_Cell_Cycle
STAD	Cell_Cycle	0.0182213	2.73438	0.267961	Core GI	15	10	0.4	STAD_Cell_Cycle
TGCT SEM	NOTCH	0.0180513	0.141844	0.267961	Genitourinary	2	6	0.75	TGCT SEM_NOTCH
ESCA	WNT	0.0243083	1.95327	0.315954	Core GI	67	15	0.182927	ESCA_WNT
UCEC SEROUS	NOTCH	0.0239885	1.83829	0.315954	Gynecologic	42	41	0.493976	UCEC SEROUS_NOTCH
CCRCC	MYC	0.0263149	0.302093	0.315985	Genitourinary	8	7	0.466667	CCRCC_MYC
UCEC HM	TP53	0.0288666	1.94783	0.317878	Gynecologic	112	23	0.17037	UCEC HM_TP53
BLCA	RTK-RAS	0.0328057	1.55274	0.331597	Genitourinary	592	74	0.111111	BLCA_RTK-RAS
PAAD	TGF-Beta	0.0360338	0.797383	0.339941	Developmental GI Tract	293	220	0.42885	PAAD_TGF-Beta
UTUC	RTK-RAS	0.035994	2.47619	0.339941	Genitourinary	130	21	0.139073	UTUC_RTK-RAS
ESCA	NRF2	0.0449409	0.275756	0.368368	Core GI	5	7	0.583333	ESCA_NRF2
IDC TN	TP53	0.044407	3.15217	0.368368	Breast	290	20	0.0645161	IDC TN_TP53
MUCM	WNT	0.0488226	0.293333	0.381427	Skin	9	5	0.357143	MUCM_WNT
ANSC	NRF2	0.0603942	0.28	0.382242	Core GI	7	5	0.416667	ANSC_NRF2
APAD	Hippo	0.058483	3.94839	0.382242	Core GI	4	5	0.555556	APAD_Hippo
ESCA	MYC	0.0584075	0.331797	0.382242	Core GI	6	7	0.538462	ESCA_MYC
ILC HR+HER2-	Hippo	0.0598209	0.388687	0.382242	Breast	13	9	0.409091	ILC HR+HER2-_Hippo
SKCM	WNT	0.0553928	1.51944	0.382242	Skin	254	34	0.118056	SKCM_WNT
TGCT non-SEM	WNT	0.0543032	0.285714	0.382242	Genitourinary	4	7	0.636364	TGCT non-SEM_WNT
UTUC	TP53	0.0579527	0.463855	0.382242	Genitourinary	77	22	0.222222	UTUC_TP53
CRC HM	MYC	0.0667512	1.65563	0.417195	Core GI	125	25	0.166667	CRC HM_MYC
SARC UPSMFS	TP53	0.0726237	0.428571	0.432426	Soft Tissue	69	14	0.168675	SARC UPSMFS_TP53
SKCM	TP53	0.0735124	1.46211	0.432426	Skin	267	37	0.121711	SKCM_TP53
UCEC SEROUS	TP53	0.0715624	0.318452	0.432426	Gynecologic	107	168	0.610909	UCEC SEROUS_TP53
UCEC CSRC	WNT	0.0772469	0.24085	0.44911	Gynecologic	2	11	0.846154	UCEC CSRC_WNT
GIST	RTK-RAS	0.080707	2.05874	0.463833	Core GI	257	107	0.293956	GIST_RTK-RAS
BLCA	Cell_Cycle	0.084526	0.698361	0.47464	Genitourinary	295	53	0.152299	BLCA_Cell_Cycle
UCEC HM	WNT	0.0838219	1.77721	0.47464	Gynecologic	165	42	0.202899	UCEC HM_WNT
STAD	PI3K	0.108138	1.64488	0.56322	Core GI	30	34	0.53125	STAD_PI3K
CESC	TP53	0.118123	0.295775	0.569487	Gynecologic	5	5	0.5	CESC_TP53
IDC HR+HER2-	TP53	0.120045	0.731299	0.569487	Breast	402	44	0.0986547	IDC HR+HER2-_TP53
LUAD	PI3K	0.123309	0.813872	0.570876	Thoracic	1331	105	0.0731198	LUAD_PI3K
UCEC ENDO	RTK-RAS	0.124972	1.36946	0.573268	Gynecologic	256	63	0.197492	UCEC ENDO_RTK-RAS
SKCM	NOTCH	0.127433	1.35117	0.574176	Skin	384	59	0.133183	SKCM_NOTCH
UCEC HM	RTK-RAS	0.130756	4	0.578377	Gynecologic	206	59	0.222642	UCEC HM_RTK-RAS
LUAD	WNT	0.145873	0.780692	0.607805	Thoracic	538	46	0.0787671	LUAD_WNT
PANET	RTK-RAS	0.147813	0.542595	0.609584	Developmental GI Tract	36	14	0.28	PANET_RTK-RAS
GIST	PI3K	0.15644	0.609756	0.615097	Core GI	25	17	0.404762	GIST_PI3K
LUAD	TGF-Beta	0.157465	0.740914	0.615097	Thoracic	296	27	0.0835913	LUAD_TGF-Beta
UCEC CSRC	NOTCH	0.156182	1.61949	0.615097	Gynecologic	30	31	0.508197	UCEC CSRC_NOTCH
MUCM	RTK-RAS	0.160419	0.436903	0.61594	Skin	103	23	0.18254	MUCM_RTK-RAS
SARC UPSMFS	Cell_Cycle	0.161376	0.490731	0.61594	Soft Tissue	30	7	0.189189	SARC UPSMFS_Cell_Cycle
ANSC	RTK-RAS	0.173817	0.464646	0.625241	Core GI	23	9	0.28125	ANSC_RTK-RAS
APAD	PI3K	0.171815	0.453456	0.625241	Core GI	4	35	0.897436	APAD_PI3K
IDC HR+HER2-	NOTCH	0.166371	0.693565	0.625241	Breast	182	22	0.107843	IDC HR+HER2-_NOTCH
IDC HR+HER2-	RTK-RAS	0.170781	0.742802	0.625241	Breast	297	33	0.1	IDC HR+HER2-_RTK-RAS
SARC LMS	MYC	0.171546	0.347973	0.625241	Soft Tissue	3	6	0.666667	SARC LMS_MYC
UCEC SEROUS	MYC	0.171628	0.392045	0.625241	Gynecologic	3	11	0.785714	UCEC SEROUS_MYC
APAD	WNT	0.180921	2.04444	0.626351	Core GI	8	20	0.714286	APAD_WNT
CRC HM	TP53	0.182672	0.678813	0.626351	Core GI	163	51	0.238318	CRC HM_TP53
HCC	Cell_Cycle	0.182895	0.493103	0.626351	Developmental GI Tract	22	8	0.266667	HCC_Cell_Cycle
PAAD	NOTCH	0.176924	1.32074	0.626351	Developmental GI Tract	81	40	0.330579	PAAD_NOTCH
PANET	NOTCH	0.177272	0.481445	0.626351	Developmental GI Tract	17	8	0.32	PANET_NOTCH
CHOL extra	TP53	0.189582	1.68473	0.638801	Developmental GI Tract	38	21	0.355932	CHOL extra_TP53
CRC HM	TGF-Beta	0.190363	0.68883	0.638801	Core GI	148	47	0.241026	CRC HM_TGF-Beta
GBC	TP53	0.188914	1.60909	0.638801	Developmental GI Tract	59	55	0.482456	GBC_TP53
BLCA	TP53	0.197642	0.756752	0.644822	Genitourinary	477	77	0.138989	BLCA_TP53
CCRCC	RTK-RAS	0.195888	1.54472	0.644822	Genitourinary	76	15	0.164835	CCRCC_RTK-RAS
CHOL intra	TGF-Beta	0.199895	0.563081	0.644822	Developmental GI Tract	16	12	0.428571	CHOL intra_TGF-Beta
ESCA	RTK-RAS	0.199707	0.766206	0.644822	Core GI	141	66	0.318841	ESCA_RTK-RAS
GINET	TP53	0.19577	1.90385	0.644822	Core GI	33	8	0.195122	GINET_TP53
SBS	RTK-RAS	0.198209	2.22523	0.644822	Core GI	38	37	0.493333	SBS_RTK-RAS
BLCA	NOTCH	0.203261	0.77897	0.647985	Genitourinary	363	60	0.141844	BLCA_NOTCH
PAAD	MYC	0.205423	0.634816	0.650071	Developmental GI Tract	16	16	0.5	PAAD_MYC
BLCA	NRF2	0.226889	0.687406	0.660707	Genitourinary	69	14	0.168675	BLCA_NRF2
CCRCC	NRF2	0.225227	0.495177	0.660707	Genitourinary	11	6	0.352941	CCRCC_NRF2
ESCA	Cell_Cycle	0.230495	1.39622	0.660707	Core GI	82	25	0.233645	ESCA_Cell_Cycle
ESCA	PI3K	0.225688	0.740083	0.660707	Core GI	69	35	0.336538	ESCA_PI3K
GINET	Cell_Cycle	0.222971	0.55	0.660707	Core GI	17	10	0.37037	GINET_Cell_Cycle
STAD	WNT	0.226299	1.53014	0.660707	Core GI	19	22	0.536585	STAD_WNT
UCEC HM	PI3K	0.227612	4	0.660707	Gynecologic	207	60	0.224719	UCEC HM_PI3K
CHOL intra	NOTCH	0.243213	1.71073	0.678783	Developmental GI Tract	26	7	0.212121	CHOL intra_NOTCH
SKCM	RTK-RAS	0.247011	1.57603	0.678783	Skin	697	122	0.148962	SKCM_RTK-RAS
UCEC ENDO	Hippo	0.245506	0.663399	0.678783	Gynecologic	29	12	0.292683	UCEC ENDO_Hippo
UCEC SEROUS	RTK-RAS	0.247077	1.35189	0.678783	Gynecologic	41	50	0.549451	UCEC SEROUS_RTK-RAS
SARC LMS	Hippo	0.24933	0.499022	0.68123	Soft Tissue	5	7	0.583333	SARC LMS_Hippo
ESCA	NOTCH	0.253768	0.76875	0.683699	Core GI	82	40	0.327869	ESCA_NOTCH
ILC HR+HER2-	WNT	0.252936	0.557971	0.683699	Breast	12	6	0.333333	ILC HR+HER2-_WNT
SARC UPSMFS	PI3K	0.254336	0.561404	0.683699	Soft Tissue	28	6	0.176471	SARC UPSMFS_PI3K
CRC MSS	PI3K	0.265639	0.913673	0.690789	Core GI	594	378	0.388889	CRC MSS_PI3K
LNET	TP53	0.267793	2.14493	0.690789	Thoracic	74	6	0.075	LNET_TP53
PRAD	TGF-Beta	0.261894	0.569429	0.690789	Genitourinary	43	6	0.122449	PRAD_TGF-Beta
SKCM	Cell_Cycle	0.262749	1.28143	0.690789	Skin	239	36	0.130909	SKCM_Cell_Cycle
TGCT SEM	PI3K	0.261252	0.373333	0.690789	Genitourinary	4	5	0.555556	TGCT SEM_PI3K
IDC HR+HER2-	PI3K	0.286706	0.801225	0.717161	Breast	773	75	0.0884434	IDC HR+HER2-_PI3K
ILC HR+HER2-	PI3K	0.284901	0.721311	0.717161	Breast	192	61	0.241107	ILC HR+HER2-_PI3K
UCEC CSRC	Hippo	0.288299	1.94694	0.717161	Gynecologic	9	7	0.4375	UCEC CSRC_Hippo
HGSOC	WNT	0.295811	0.536489	0.725028	Gynecologic	4	52	0.928571	HGSOC_WNT
PRAD	WNT	0.295592	1.32708	0.725028	Genitourinary	299	19	0.0597484	PRAD_WNT
HGSOC	TP53	0.300623	2.3515	0.729223	Gynecologic	119	835	0.875262	HGSOC_TP53
UCEC ENDO	PI3K	0.301899	1.40438	0.729223	Gynecologic	398	109	0.21499	UCEC ENDO_PI3K
APAD	TGF-Beta	0.304425	0.608696	0.731791	Core GI	7	46	0.867925	APAD_TGF-Beta
CCOV	Hippo	0.309517	0.375	0.734229	Gynecologic	2	8	0.8	CCOV_Hippo
GBC	PI3K	0.314372	0.676667	0.734229	Developmental GI Tract	21	30	0.588235	GBC_PI3K
UCEC CSRC	TP53	0.314211	0.592593	0.734229	Gynecologic	70	105	0.6	UCEC CSRC_TP53
UCEC ENDO	Cell_Cycle	0.311355	1.57669	0.734229	Gynecologic	48	9	0.157895	UCEC ENDO_Cell_Cycle
CRC HM	NOTCH	0.329287	1.9	0.762238	Core GI	266	70	0.208333	CRC HM_NOTCH
SKCM	Hippo	0.333817	1.26743	0.762316	Skin	200	30	0.130435	SKCM_Hippo
UTUC	MYC	0.331015	0.536986	0.762316	Genitourinary	14	5	0.263158	UTUC_MYC
BLCA	MYC	0.33667	1.46469	0.76516	Genitourinary	88	9	0.0927835	BLCA_MYC
APAD	TP53	0.345045	1.46237	0.776685	Core GI	17	62	0.78481	APAD_TP53
HCC	WNT	0.346402	1.52147	0.776685	Developmental GI Tract	81	13	0.138298	HCC_WNT
LUAD	Hippo	0.353838	0.832189	0.786308	Thoracic	404	33	0.0755149	LUAD_Hippo
SCLC	Cell_Cycle	0.360382	0.545913	0.797305	Thoracic	195	19	0.088785	SCLC_Cell_Cycle
PANET	TP53	0.364392	0.646154	0.802626	Developmental GI Tract	28	10	0.263158	PANET_TP53
CCOV	PI3K	0.36884	0.658318	0.805328	Gynecologic	23	43	0.651515	CCOV_PI3K
HGSOC	Hippo	0.368749	1.33778	0.805328	Gynecologic	12	66	0.846154	HGSOC_Hippo
ESCA	TP53	0.378904	1.23967	0.823703	Core GI	315	121	0.277523	ESCA_TP53
UCEC HM	NOTCH	0.390467	1.42745	0.828375	Gynecologic	182	51	0.218884	UCEC HM_NOTCH
UCEC ENDO	WNT	0.404359	1.21443	0.843382	Gynecologic	175	44	0.200913	UCEC ENDO_WNT
PRAD	MYC	0.413062	0.733708	0.853027	Genitourinary	83	9	0.0978261	PRAD_MYC
STAD	NOTCH	0.421734	1.30833	0.853027	Core GI	21	28	0.571429	STAD_NOTCH
UCEC HM	TGF-Beta	0.425333	1.34167	0.853027	Gynecologic	63	15	0.192308	UCEC HM_TGF-Beta
UTUC	Hippo	0.418915	0.679856	0.853027	Genitourinary	21	6	0.222222	UTUC_Hippo
CHOL extra	WNT	0.446393	1.68519	0.87945	Developmental GI Tract	13	6	0.315789	CHOL extra_WNT
TGCT non-SEM	PI3K	0.448323	1.63902	0.87945	Genitourinary	14	5	0.263158	TGCT non-SEM_PI3K
ESCA	Hippo	0.467878	0.784091	0.885414	Core GI	26	13	0.333333	ESCA_Hippo
PRAD	Cell_Cycle	0.471978	0.788754	0.885414	Genitourinary	109	11	0.0916667	PRAD_Cell_Cycle
PRAD	PI3K	0.472811	0.860376	0.885414	Genitourinary	408	37	0.0831461	PRAD_PI3K
SBS	NOTCH	0.459103	0.632479	0.885414	Core GI	8	13	0.619048	SBS_NOTCH
UCEC ENDO	MYC	0.464321	0.787428	0.885414	Gynecologic	34	12	0.26087	UCEC ENDO_MYC
BLCA	TGF-Beta	0.475564	0.778506	0.887246	Genitourinary	66	12	0.153846	BLCA_TGF-Beta
APAD	RTK-RAS	0.496267	0.733686	0.892893	Core GI	26	126	0.828947	APAD_RTK-RAS
CCOV	NOTCH	0.496294	1.74194	0.892893	Gynecologic	5	5	0.5	CCOV_NOTCH
CHOL intra	Cell_Cycle	0.482827	1.5368	0.892893	Developmental GI Tract	17	5	0.227273	CHOL intra_Cell_Cycle
HCC	PI3K	0.483528	0.740809	0.892893	Developmental GI Tract	31	8	0.205128	HCC_PI3K
ILC HR+HER2-	RTK-RAS	0.495512	0.825602	0.892893	Breast	82	27	0.247706	ILC HR+HER2-_RTK-RAS
ILC HR+HER2-	TP53	0.489469	0.773984	0.892893	Breast	42	15	0.263158	ILC HR+HER2-_TP53
UTUC	Cell_Cycle	0.492002	0.719577	0.892893	Genitourinary	34	9	0.209302	UTUC_Cell_Cycle
HGSOC	NOTCH	0.50553	1.17091	0.905968	Gynecologic	21	132	0.862745	HGSOC_NOTCH
CCRCC	PI3K	0.508323	0.832723	0.90772	Genitourinary	88	28	0.241379	CCRCC_PI3K
CCRCC	NOTCH	0.536141	0.761905	0.915116	Genitourinary	28	10	0.263158	CCRCC_NOTCH
CHOL extra	NOTCH	0.522015	0.564516	0.915116	Developmental GI Tract	5	6	0.545455	CHOL extra_NOTCH
CRC HM	RTK-RAS	0.514944	1.85135	0.915116	Core GI	274	74	0.212644	CRC HM_RTK-RAS
GBC	NOTCH	0.540749	1.31119	0.915116	Developmental GI Tract	15	13	0.464286	GBC_NOTCH
GINET	RTK-RAS	0.53429	1.34752	0.915116	Core GI	38	12	0.24	GINET_RTK-RAS
LUAD	Cell_Cycle	0.516263	1.16527	0.915116	Thoracic	526	32	0.0573477	LUAD_Cell_Cycle
PAAD	NRF2	0.519851	1.47047	0.915116	Developmental GI Tract	16	7	0.304348	PAAD_NRF2
PRAD	RTK-RAS	0.541748	0.885057	0.915116	Genitourinary	417	37	0.0814978	PRAD_RTK-RAS
SARC LMS	TP53	0.523572	0.829392	0.915116	Soft Tissue	86	67	0.437908	SARC LMS_TP53
SBS	Cell_Cycle	0.53795	1.7027	0.915116	Core GI	7	5	0.416667	SBS_Cell_Cycle
IDC HR+HER2-	Cell_Cycle	0.548414	0.786963	0.920029	Breast	81	9	0.1	IDC HR+HER2-_Cell_Cycle
UCEC CSRC	RTK-RAS	0.550177	1.22997	0.920029	Gynecologic	34	43	0.558442	UCEC CSRC_RTK-RAS
UCEC HM	NRF2	0.546595	1.23953	0.920029	Gynecologic	78	20	0.204082	UCEC HM_NRF2
UCEC SEROUS	Cell_Cycle	0.552352	1.52294	0.920586	Gynecologic	6	6	0.5	UCEC SEROUS_Cell_Cycle
UCEC HM	MYC	0.554588	1.21064	0.921242	Gynecologic	84	22	0.207547	UCEC HM_MYC
STAD	TGF-Beta	0.56325	0.77322	0.932534	Core GI	10	21	0.677419	STAD_TGF-Beta
UTUC	NOTCH	0.565518	1.32379	0.933197	Genitourinary	74	13	0.149425	UTUC_NOTCH
CHOL extra	Cell_Cycle	0.56947	0.683333	0.936628	Developmental GI Tract	7	7	0.5	CHOL extra_Cell_Cycle
CRC HM	Hippo	0.576137	1.16265	0.938334	Core GI	193	50	0.205761	CRC HM_Hippo
CRC HM	WNT	0.581848	0	0.941502	Core GI	272	75	0.216138	CRC HM_WNT
IDC HR-HER2+	TP53	0.59493	0	0.959564	Breast	88	7	0.0736842	IDC HR-HER2+_TP53
CCRCC	TP53	0.619309	0.854545	0.978798	Genitourinary	47	15	0.241935	CCRCC_TP53
CRC MSS	Hippo	0.614124	1.10493	0.978798	Core GI	103	56	0.352201	CRC MSS_Hippo
GIST	Cell_Cycle	0.626431	0.806202	0.978798	Core GI	13	7	0.35	GIST_Cell_Cycle
PAAD	RTK-RAS	0.624364	0.85866	0.978798	Developmental GI Tract	1026	661	0.39182	PAAD_RTK-RAS
TGCT SEM	RTK-RAS	0.617725	1.38039	0.978798	Genitourinary	32	15	0.319149	TGCT SEM_RTK-RAS
SARC LMS	Cell_Cycle	0.632802	1.22368	0.982612	Soft Tissue	31	19	0.38	SARC LMS_Cell_Cycle
CHOL extra	RTK-RAS	0.674306	0.783333	0.99401	Developmental GI Tract	47	36	0.433735	CHOL extra_RTK-RAS
ESCA	TGF-Beta	0.662273	0.885135	0.99401	Core GI	45	20	0.307692	ESCA_TGF-Beta
HCC	RTK-RAS	0.678979	0.818939	0.99401	Developmental GI Tract	47	11	0.189655	HCC_RTK-RAS
HGSOC	TGF-Beta	0.666849	1.3094	0.99401	Gynecologic	2	11	0.846154	HGSOC_TGF-Beta
IDC HR+HER2-	Hippo	0.664549	0.856019	0.99401	Breast	68	7	0.0933333	IDC HR+HER2-_Hippo
PLMESO	Hippo	0.655721	0.833333	0.99401	Thoracic	64	9	0.123288	PLMESO_Hippo
SARC LS	RTK-RAS	0.671761	1.23499	0.99401	Soft Tissue	18	11	0.37931	SARC LS_RTK-RAS
SCLC	NOTCH	0.67731	1.21032	0.99401	Thoracic	134	10	0.0694444	SCLC_NOTCH
SCLC	RTK-RAS	0.668049	1.24392	0.99401	Thoracic	172	13	0.0702703	SCLC_RTK-RAS
ANSC	NOTCH	0.789101	0.812698	1	Core GI	32	9	0.219512	ANSC_NOTCH
ANSC	PI3K	1	0.917241	1	Core GI	38	10	0.208333	ANSC_PI3K
APAD	MYC	1	0.551471	1	Core GI	1	8	0.888889	APAD_MYC
BLCA	Hippo	0.806912	0.937143	1	Genitourinary	164	25	0.132275	BLCA_Hippo
BLCA	PI3K	0.769095	1.06988	1	Genitourinary	380	53	0.122402	BLCA_PI3K
CCOV	RTK-RAS	1	0.996047	1	Gynecologic	14	23	0.621622	CCOV_RTK-RAS
CCOV	TP53	1	0.945402	1	Gynecologic	7	12	0.631579	CCOV_TP53
CCOV	WNT	0.737345	0.675325	1	Gynecologic	3	7	0.7	CCOV_WNT
CESC	NOTCH	1	0.933333	1	Gynecologic	28	10	0.263158	CESC_NOTCH
CESC	PI3K	1	0.907563	1	Gynecologic	48	17	0.261538	CESC_PI3K
CESC	RTK-RAS	1	0.939394	1	Gynecologic	31	11	0.261905	CESC_RTK-RAS
CHOL extra	PI3K	0.821816	0.888508	1	Developmental GI Tract	14	11	0.44	CHOL extra_PI3K
CHOL extra	TGF-Beta	0.824674	0.865385	1	Developmental GI Tract	15	12	0.444444	CHOL extra_TGF-Beta
CHOL intra	PI3K	0.774767	1.12903	1	Developmental GI Tract	50	20	0.285714	CHOL intra_PI3K
CHOL intra	RTK-RAS	0.911917	0.956327	1	Developmental GI Tract	126	57	0.311475	CHOL intra_RTK-RAS
CHOL intra	TP53	0.70648	1.13316	1	Developmental GI Tract	72	29	0.287129	CHOL intra_TP53
CRC HM	Cell_Cycle	1	1.00356	1	Core GI	118	32	0.213333	CRC HM_Cell_Cycle
CRC HM	NRF2	0.877035	1.06834	1	Core GI	62	16	0.205128	CRC HM_NRF2
CRC HM	PI3K	1	0.966165	1	Core GI	257	70	0.214067	CRC HM_PI3K
CRC MSS	Cell_Cycle	1	0.992219	1	Core GI	88	53	0.375887	CRC MSS_Cell_Cycle
CRC MSS	MYC	0.91792	0.980364	1	Core GI	64	39	0.378641	CRC MSS_MYC
CRC MSS	NRF2	0.848296	1.13711	1	Core GI	19	10	0.344828	CRC MSS_NRF2
CRC MSS	TP53	0.812889	1.02609	1	Core GI	1632	971	0.373031	CRC MSS_TP53
GBC	Cell_Cycle	1	1.1	1	Developmental GI Tract	11	11	0.5	GBC_Cell_Cycle
GBC	RTK-RAS	0.757754	0.904605	1	Developmental GI Tract	33	38	0.535211	GBC_RTK-RAS
GBC	TGF-Beta	0.866185	0.895913	1	Developmental GI Tract	23	27	0.54	GBC_TGF-Beta
GBC	WNT	1	1.02805	1	Developmental GI Tract	16	17	0.515152	GBC_WNT
GINET	WNT	1	1.06481	1	Core GI	25	9	0.264706	GINET_WNT
GIST	TP53	0.826176	0.928642	1	Core GI	17	8	0.32	GIST_TP53
HCC	TP53	0.847689	0.929608	1	Developmental GI Tract	61	13	0.175676	HCC_TP53
HGSOC	Cell_Cycle	0.831139	1.0726	1	Gynecologic	7	47	0.87037	HGSOC_Cell_Cycle
HGSOC	MYC	0.810873	0.726715	1	Gynecologic	4	39	0.906977	HGSOC_MYC
HGSOC	NRF2	1	0.895833	1	Gynecologic	1	8	0.888889	HGSOC_NRF2
HGSOC	PI3K	1	0.97124	1	Gynecologic	20	147	0.88024	HGSOC_PI3K
HGSOC	RTK-RAS	0.836184	0.941456	1	Gynecologic	38	284	0.881988	HGSOC_RTK-RAS
HNSC	RTK-RAS	0.833023	1.13363	1	Head and Neck	151	9	0.05625	HNSC_RTK-RAS
IDC HR+HER2+	PI3K	0.777275	0.760369	1	Breast	110	7	0.0598291	IDC HR+HER2+_PI3K
IDC HR+HER2+	TP53	1	0.8375	1	Breast	134	8	0.056338	IDC HR+HER2+_TP53
IDC TN	RTK-RAS	0.82448	1.24306	1	Breast	102	7	0.0642202	IDC TN_RTK-RAS
ILC HR+HER2-	NOTCH	0.877052	0.957983	1	Breast	57	17	0.22973	ILC HR+HER2-_NOTCH
LGSOC	RTK-RAS	1	0.848485	1	Gynecologic	7	44	0.862745	LGSOC_RTK-RAS
LUAD	MYC	0.7321	0.928708	1	Thoracic	323	24	0.0691643	LUAD_MYC
LUAD	NOTCH	0.745577	0.954316	1	Thoracic	721	52	0.0672704	LUAD_NOTCH
LUAD	NRF2	0.931241	1.03456	1	Thoracic	622	42	0.063253	LUAD_NRF2
LUAD	RTK-RAS	1	0.990536	1	Thoracic	3235	225	0.0650289	LUAD_RTK-RAS
LUSC	Cell_Cycle	0.829142	0.888889	1	Thoracic	169	9	0.0505618	LUSC_Cell_Cycle
PAAD	Cell_Cycle	1	1.00331	1	Developmental GI Tract	274	175	0.389755	PAAD_Cell_Cycle
PAAD	Hippo	0.878388	0.959369	1	Developmental GI Tract	27	18	0.4	PAAD_Hippo
PAAD	PI3K	1	1.00045	1	Developmental GI Tract	100	64	0.390244	PAAD_PI3K
PAAD	TP53	0.953506	0.989885	1	Developmental GI Tract	829	532	0.390889	PAAD_TP53
PAAD	WNT	0.739411	1.06305	1	Developmental GI Tract	104	63	0.377246	PAAD_WNT
PANET	PI3K	1	1.06364	1	Developmental GI Tract	45	11	0.196429	PANET_PI3K
PRAD	Hippo	1	1.12466	1	Genitourinary	83	6	0.0674157	PRAD_Hippo
PRAD	NOTCH	0.897949	0.980974	1	Genitourinary	231	19	0.076	PRAD_NOTCH
SARC LMS	NOTCH	0.816133	0.873016	1	Soft Tissue	11	9	0.45	SARC LMS_NOTCH
SARC LMS	PI3K	0.859318	0.938942	1	Soft Tissue	21	16	0.432432	SARC LMS_PI3K
SARC LMS	RTK-RAS	0.760052	1.14918	1	Soft Tissue	34	22	0.392857	SARC LMS_RTK-RAS
SARC LS	PI3K	0.802054	0.881148	1	Soft Tissue	10	8	0.444444	SARC LS_PI3K
SARC UPSMFS	RTK-RAS	1	1.0396	1	Soft Tissue	60	8	0.117647	SARC UPSMFS_RTK-RAS
SBS	PI3K	1	1.06731	1	Core GI	12	13	0.52	SBS_PI3K
SBS	TGF-Beta	1	0.944444	1	Core GI	17	20	0.540541	SBS_TGF-Beta
SBS	TP53	0.824805	0.828571	1	Core GI	29	35	0.546875	SBS_TP53
SBS	WNT	0.835561	1.15079	1	Core GI	20	21	0.512195	SBS_WNT
SCLC	TP53	1	0.882155	1	Thoracic	262	22	0.0774648	SCLC_TP53
SCLC	WNT	0.78732	0.873191	1	Thoracic	54	5	0.0847458	SCLC_WNT
SKCM	PI3K	0.84802	0.948485	1	Skin	320	59	0.155673	SKCM_PI3K
SKCM	TGF-Beta	0.874103	0.975573	1	Skin	71	13	0.154762	SKCM_TGF-Beta
STAD	Hippo	1	1.04363	1	Core GI	5	8	0.615385	STAD_Hippo
STAD	RTK-RAS	0.903956	0.957027	1	Core GI	48	82	0.630769	STAD_RTK-RAS
STAD	TP53	1	1.02392	1	Core GI	72	119	0.623037	STAD_TP53
TGCT non-SEM	NOTCH	0.79579	0.85042	1	Genitourinary	11	7	0.388889	TGCT non-SEM_NOTCH
TGCT non-SEM	RTK-RAS	0.85514	1.10288	1	Genitourinary	31	16	0.340426	TGCT non-SEM_RTK-RAS
THPD	RTK-RAS	1	0.753247	1	Endocrine	87	7	0.0744681	THPD_RTK-RAS
UCEC CSRC	Cell_Cycle	1	0.949772	1	Gynecologic	6	9	0.6	UCEC CSRC_Cell_Cycle
UCEC CSRC	PI3K	0.880537	1.05911	1	Gynecologic	50	70	0.583333	UCEC CSRC_PI3K
UCEC ENDO	NOTCH	0.795336	1.10327	1	Gynecologic	84	22	0.207547	UCEC ENDO_NOTCH
UCEC HM	Cell_Cycle	0.884617	1.06373	1	Gynecologic	105	30	0.222222	UCEC HM_Cell_Cycle
UCEC SEROUS	Hippo	1	0.849421	1	Gynecologic	4	7	0.636364	UCEC SEROUS_Hippo
UCEC SEROUS	PI3K	0.895281	1.04733	1	Gynecologic	82	121	0.596059	UCEC SEROUS_PI3K
UCEC SEROUS	WNT	1	0.996997	1	Gynecologic	4	6	0.6	UCEC SEROUS_WNT
UTUC	PI3K	1	1.08266	1	Genitourinary	71	14	0.164706	UTUC_PI3K
UTUC	WNT	1	0.940146	1	Genitourinary	23	5	0.178571	UTUC_WNT
