# Supplementary material for: Pan-cancer clinicopathological and genomic characteristics of peritoneal metastasis
Source: NPJ Precis Oncol. 2025 Dec 13;10:34. doi: 10.1038/s41698-025-01227-7 (PMC12820284; doi:10.1038/s41698-025-01227-7)
Supplement: Supplementary file 13 — 1-Supplementary Data 12 [file 41698_2025_1227_MOESM13_ESM.xlsx]

## Sheet: Sheet1
subtype	pathway	p_value	effect_size	FDR	samples_nonPM	samples_PM	PMratio	mlab
Colorectal Cancer	WNT	1.9228e-08	2.00594	9.61402e-07	1498	590	0.282567	Colorectal Cancer_WNT
Colorectal Cancer	TGF-Beta	3.43268e-05	0.672002	0.000858171	447	257	0.365057	Colorectal Cancer_TGF-Beta
Colorectal Cancer	NOTCH	6.15709e-05	1.45921	0.00102618	654	223	0.254276	Colorectal Cancer_NOTCH
Pancreatic Cancer	TGF-Beta	0.0023728	0.691927	0.0296599	185	209	0.530457	Pancreatic Cancer_TGF-Beta
Colorectal Cancer	RTK-RAS	0.0035456	0.73705	0.035456	1207	569	0.320383	Colorectal Cancer_RTK-RAS
Colorectal Cancer	NRF2	0.00646145	1.85103	0.0538454	99	24	0.195122	Colorectal Cancer_NRF2
Prostate Cancer	Cell_Cycle	0.00942013	0.412684	0.0672867	68	13	0.160494	Prostate Cancer_Cell_Cycle
Colorectal Cancer	Hippo	0.0127976	1.38659	0.0799847	270	89	0.247911	Colorectal Cancer_Hippo
Breast Cancer	WNT	0.0215403	0.655729	0.117214	161	44	0.214634	Breast Cancer_WNT
Colorectal Cancer	PI3K	0.0234427	1.23457	0.117214	686	263	0.277134	Colorectal Cancer_PI3K
Breast Cancer	RTK-RAS	0.0386912	0.801781	0.161061	763	164	0.176915	Breast Cancer_RTK-RAS
Colorectal Cancer	Cell_Cycle	0.0397632	1.38051	0.161061	184	60	0.245902	Colorectal Cancer_Cell_Cycle
Pancreatic Cancer	PI3K	0.0418759	0.706504	0.161061	72	85	0.541401	Pancreatic Cancer_PI3K
Non-Small Cell Lung Cancer	NRF2	0.0509938	0.753666	0.163256	510	74	0.126712	Non-Small Cell Lung Cancer_NRF2
Non-Small Cell Lung Cancer	RTK-RAS	0.052242	0.723896	0.163256	2371	289	0.108647	Non-Small Cell Lung Cancer_RTK-RAS
Prostate Cancer	NOTCH	0.0521436	0.544624	0.163256	110	16	0.126984	Prostate Cancer_NOTCH
Breast Cancer	TGF-Beta	0.0632901	0.620087	0.177223	75	22	0.226804	Breast Cancer_TGF-Beta
Prostate Cancer	TGF-Beta	0.0638002	0.382247	0.177223	23	5	0.178571	Prostate Cancer_TGF-Beta
Pancreatic Cancer	RTK-RAS	0.0832218	0.746604	0.219005	653	586	0.472962	Pancreatic Cancer_RTK-RAS
Colorectal Cancer	TP53	0.0970877	1.20026	0.242719	1358	571	0.296008	Colorectal Cancer_TP53
Breast Cancer	MYC	0.122106	0.677944	0.254387	78	21	0.212121	Breast Cancer_MYC
Breast Cancer	NOTCH	0.115613	0.819211	0.254387	441	96	0.178771	Breast Cancer_NOTCH
Non-Small Cell Lung Cancer	NOTCH	0.121505	0.813628	0.254387	690	93	0.118774	Non-Small Cell Lung Cancer_NOTCH
Prostate Cancer	RTK-RAS	0.117854	0.674528	0.254387	234	27	0.103448	Prostate Cancer_RTK-RAS
Pancreatic Cancer	Cell_Cycle	0.196966	0.85138	0.393932	180	176	0.494382	Pancreatic Cancer_Cell_Cycle
Prostate Cancer	TP53	0.211065	0.757806	0.405895	361	37	0.0929648	Prostate Cancer_TP53
Non-Small Cell Lung Cancer	TGF-Beta	0.240198	0.793385	0.42135	224	32	0.125	Non-Small Cell Lung Cancer_TGF-Beta
Pancreatic Cancer	Hippo	0.244383	0.697776	0.42135	22	27	0.55102	Pancreatic Cancer_Hippo
Prostate Cancer	PI3K	0.234622	0.746362	0.42135	223	24	0.097166	Prostate Cancer_PI3K
Pancreatic Cancer	WNT	0.258266	0.827817	0.430443	87	89	0.505682	Pancreatic Cancer_WNT
Non-Small Cell Lung Cancer	Hippo	0.289672	0.833748	0.467214	347	47	0.119289	Non-Small Cell Lung Cancer_Hippo
Non-Small Cell Lung Cancer	PI3K	0.325752	0.887939	0.508988	935	117	0.111217	Non-Small Cell Lung Cancer_PI3K
Non-Small Cell Lung Cancer	MYC	0.389923	0.843595	0.590792	222	30	0.119048	Non-Small Cell Lung Cancer_MYC
Prostate Cancer	Hippo	0.403403	0.69318	0.59324	41	5	0.108696	Prostate Cancer_Hippo
Breast Cancer	NRF2	0.422044	1.56507	0.60292	42	5	0.106383	Breast Cancer_NRF2
Prostate Cancer	WNT	0.444252	0.804679	0.617017	155	16	0.0935673	Prostate Cancer_WNT
Colorectal Cancer	MYC	0.461165	1.1234	0.623196	173	68	0.282158	Colorectal Cancer_MYC
Breast Cancer	PI3K	0.512736	0.932704	0.674653	1306	250	0.160668	Breast Cancer_PI3K
Breast Cancer	Hippo	0.585314	0.887855	0.714019	140	29	0.171598	Breast Cancer_Hippo
Breast Cancer	TP53	0.614056	1.05713	0.714019	1185	213	0.152361	Breast Cancer_TP53
Non-Small Cell Lung Cancer	Cell_Cycle	0.587045	0.919577	0.714019	476	59	0.11028	Non-Small Cell Lung Cancer_Cell_Cycle
Pancreatic Cancer	MYC	0.603452	1.24537	0.714019	20	14	0.411765	Pancreatic Cancer_MYC
Pancreatic Cancer	NOTCH	0.558554	1.13939	0.714019	65	50	0.434783	Pancreatic Cancer_NOTCH
Pancreatic Cancer	NRF2	0.674877	0.791891	0.766906	11	12	0.521739	Pancreatic Cancer_NRF2
Pancreatic Cancer	TP53	0.7189	0.952934	0.798778	544	478	0.46771	Pancreatic Cancer_TP53
Non-Small Cell Lung Cancer	WNT	0.749891	0.949194	0.815099	447	54	0.107784	Non-Small Cell Lung Cancer_WNT
Breast Cancer	Cell_Cycle	0.853421	0.960843	0.896917	203	39	0.161157	Breast Cancer_Cell_Cycle
Non-Small Cell Lung Cancer	TP53	0.86104	0.975779	0.896917	1704	199	0.104572	Non-Small Cell Lung Cancer_TP53
Prostate Cancer	MYC	1	1.08813	1	63	5	0.0735294	Prostate Cancer_MYC
