# Supplementary material for: Pan-cancer clinicopathological and genomic characteristics of peritoneal metastasis
Source: NPJ Precis Oncol. 2025 Dec 13;10:34. doi: 10.1038/s41698-025-01227-7 (PMC12820284; doi:10.1038/s41698-025-01227-7)
Supplement: Supplementary file 14 — 2-Supplementary Data 12 [file 41698_2025_1227_MOESM14_ESM.xlsx]

## Sheet: Sheet1
sid	M	SBS1	SBS2.13	SBS3	SBS4	SBS5	SBS6	SBS8	SBS17	SBS18	SBS26	SBS31	SBS44	oncotree...15	SBS3.8	SBS7	SBS8.23	SBS10	SBS11	SBS12	SBS14	SBS15	SBS16	SBS19	SBS22	SBS23	SBS24	SBS28	SBS30	SBS33	SBS35	SBS38	SBS40	SBS52	SBS88	SBS92	SBS93	SBS96	SBS109	SBS120	SBS.A	SBS.D	Patient.Identifier	Organ.System	Oncotree.Code	Subtype	Subtype.Abbreviation	Sample.Type	Primary.Tumor.Site
P-0001218-T01-IM3	1	0	0	1	0	0	0	0	0	0	0	0	0	breast	0	0	0	0	0	0	0	0	0	0	0	0	0	0	0	0	0	0	0	0	0	0	0	0	0	0	0	0	P-0001218	Breast	IDC	Breast Ductal HR+HER2+	IDC HR+HER2+	Metastasis	Breast
P-0001623-T01-IM3	2	0	0	0	0	1	0	0	0	0	0	0	0	breast	0	0	0	0	0	0	0	0	0	0	0	0	0	0	0	0	0	0	0	0	0	0	0	0	0	0	0	0	P-0001623	Breast	IDC	Breast Ductal HR+HER2+	IDC HR+HER2+	Metastasis	Breast
P-0002767-T01-IM3	1	0	0	0	0	0	0	0	0	0	0	0	0	breast	0	0	0	0	0	0	0	0	0	0	0	0	0	0	0	0	0	0	0	0	0	0	0	0	0	0	0	0	P-0002767	Breast	IDC	Breast Ductal HR+HER2+	IDC HR+HER2+	Metastasis	Breast
P-0004104-T01-IM5	7	0.374177	0	0.165519	0	0.318171	0	0	0	0	0	0	0	breast	0	0	0	0	0	0	0	0	0	0	0	0	0	0	0	0	0	0	0	0	0	0	0	0	0	0	0	0	P-0004104	Breast	IDC	Breast Ductal HR+HER2+	IDC HR+HER2+	Metastasis	Breast
P-0008931-T02-IM6	3	0	0	0	0	1	0	0	0	0	0	0	0	breast	0	0	0	0	0	0	0	0	0	0	0	0	0	0	0	0	0	0	0	0	0	0	0	0	0	0	0	0	P-0008931	Breast	IDC	Breast Ductal HR+HER2+	IDC HR+HER2+	Metastasis	Breast
P-0009815-T01-IM5	4	0	0	0.592734	0	0	0	0	0	0.407266	0	0	0	breast	0	0	0	0	0	0	0	0	0	0	0	0	0	0	0	0	0	0	0	0	0	0	0	0	0	0	0	0	P-0009815	Breast	IDC	Breast Ductal HR+HER2+	IDC HR+HER2+	Primary	Breast
P-0011449-T01-IM5	5	0.743013	0	0.256987	0	0	0	0	0	0	0	0	0	breast	0	0	0	0	0	0	0	0	0	0	0	0	0	0	0	0	0	0	0	0	0	0	0	0	0	0	0	0	P-0011449	Breast	IDC	Breast Ductal HR+HER2+	IDC HR+HER2+	Metastasis	Breast
P-0014255-T01-IM6	1	0	0	0	0	0	0	0	0	0	0	0	0	breast	0	0	0	0	0	0	0	0	0	0	0	0	0	0	0	0	0	0	0	0	0	0	0	0	0	0	0	0	P-0014255	Breast	IDC	Breast Ductal HR+HER2+	IDC HR+HER2+	Metastasis	Breast
P-0014954-T01-IM6	4	0.851883	0	0	0	0	0	0	0	0	0	0	0	breast	0	0	0	0	0	0	0	0	0	0	0	0	0	0	0	0	0	0	0	0	0	0	0	0	0	0	0	0	P-0014954	Breast	IDC	Breast Ductal HR+HER2+	IDC HR+HER2+	Metastasis	Breast
P-0018121-T01-IM6	22	0	0	0	0	1	0	0	0	0	0	0	0	breast	0	0	0	0	0	0	0	0	0	0	0	0	0	0	0	0	0	0	0	0	0	0	0	0	0	0	0	0	P-0018121	Breast	IDC	Breast Ductal HR+HER2+	IDC HR+HER2+	Metastasis	Breast
P-0023189-T01-IM6	2	0.833818	0	0	0	0	0	0	0	0	0	0	0	breast	0	0	0	0	0	0	0	0	0	0	0	0	0	0	0	0	0	0	0	0	0	0	0	0	0	0	0	0	P-0023189	Breast	IDC	Breast Ductal HR+HER2+	IDC HR+HER2+	Primary	Breast
P-0027079-T01-IM6	4	1	0	0	0	0	0	0	0	0	0	0	0	breast	0	0	0	0	0	0	0	0	0	0	0	0	0	0	0	0	0	0	0	0	0	0	0	0	0	0	0	0	P-0027079	Breast	IDC	Breast Ductal HR+HER2+	IDC HR+HER2+	Metastasis	Breast
P-0028675-T02-IM6	1	1	0	0	0	0	0	0	0	0	0	0	0	breast	0	0	0	0	0	0	0	0	0	0	0	0	0	0	0	0	0	0	0	0	0	0	0	0	0	0	0	0	P-0028675	Breast	IDC	Breast Ductal HR+HER2+	IDC HR+HER2+	Metastasis	Breast
P-0000041-T01-IM3	8	0.371818	0	0	0	0.628182	0	0	0	0	0	0	0	breast	0	0	0	0	0	0	0	0	0	0	0	0	0	0	0	0	0	0	0	0	0	0	0	0	0	0	0	0	P-0000041	Breast	IDC	Breast Ductal HR+HER2+	IDC HR+HER2+	Primary	Breast
P-0000058-T01-IM3	1	0	0	0	0	0	0	0	0	0	0	0	0	breast	0	0	0	0	0	0	0	0	0	0	0	0	0	0	0	0	0	0	0	0	0	0	0	0	0	0	0	0	P-0000058	Breast	IDC	Breast Ductal HR+HER2+	IDC HR+HER2+	Metastasis	Breast
P-0000129-T01-IM3	1	0	0	0	0	0	0	0	0	0	0	0	0	breast	0	0	0	0	0	0	0	0	0	0	0	0	0	0	0	0	0	0	0	0	0	0	0	0	0	0	0	0	P-0000129	Breast	IDC	Breast Ductal HR+HER2+	IDC HR+HER2+	Primary	Breast
P-0000131-T02-IM6	0	0	0	0	0	0	0	0	0	0	0	0	0	breast	0	0	0	0	0	0	0	0	0	0	0	0	0	0	0	0	0	0	0	0	0	0	0	0	0	0	0	0	P-0000131	Breast	IDC	Breast Ductal HR+HER2+	IDC HR+HER2+	Metastasis	Breast
P-0000158-T01-IM3	1	0	0	0	0	0	0	0	0	0	0	0	0	breast	0	0	0	0	0	0	0	0	0	0	0	0	0	0	0	0	0	0	0	0	0	0	0	0	0	0	0	0	P-0000158	Breast	IDC	Breast Ductal HR+HER2+	IDC HR+HER2+	Metastasis	Breast
P-0000295-T01-IM3	10	0	0	0	0	0.835786	0	0.105128	0	0	0	0	0	breast	0	0	0	0	0	0	0	0	0	0	0	0	0	0	0	0	0	0	0	0	0	0	0	0	0	0	0	0	P-0000295	Breast	IDC	Breast Ductal HR+HER2+	IDC HR+HER2+	Metastasis	Breast
P-0000296-T01-IM3	3	0.721048	0	0	0	0	0	0	0	0	0	0	0	breast	0	0	0	0	0	0	0	0	0	0	0	0	0	0	0	0	0	0	0	0	0	0	0	0	0	0	0	0	P-0000296	Breast	IDC	Breast Ductal HR+HER2+	IDC HR+HER2+	Primary	Breast
P-0000470-T02-IM5	4	0.549144	0	0	0	0	0	0.436957	0	0	0	0	0	breast	0	0	0	0	0	0	0	0	0	0	0	0	0	0	0	0	0	0	0	0	0	0	0	0	0	0	0	0	P-0000470	Breast	IDC	Breast Ductal HR+HER2+	IDC HR+HER2+	Primary	Breast
P-0000483-T01-IM3	2	1	0	0	0	0	0	0	0	0	0	0	0	breast	0	0	0	0	0	0	0	0	0	0	0	0	0	0	0	0	0	0	0	0	0	0	0	0	0	0	0	0	P-0000483	Breast	IDC	Breast Ductal HR+HER2+	IDC HR+HER2+	Primary	Breast
P-0000550-T05-IM3	1	0	0	0	0	0	0	0	0	0	0	0	0	breast	0	0	0	0	0	0	0	0	0	0	0	0	0	0	0	0	0	0	0	0	0	0	0	0	0	0	0	0	P-0000550	Breast	IDC	Breast Ductal HR+HER2+	IDC HR+HER2+	Metastasis	Breast
P-0000606-T01-IM3	7	0	0.600151	0.399849	0	0	0	0	0	0	0	0	0	breast	0	0	0	0	0	0	0	0	0	0	0	0	0	0	0	0	0	0	0	0	0	0	0	0	0	0	0	0	P-0000606	Breast	IDC	Breast Ductal HR+HER2+	IDC HR+HER2+	Metastasis	Breast
P-0000969-T01-IM3	3	0	0	0.675902	0	0	0	0	0	0	0	0	0	breast	0	0	0	0	0	0	0	0	0	0	0	0	0	0	0	0	0	0	0	0	0	0	0	0	0	0	0	0	P-0000969	Breast	IDC	Breast Ductal HR+HER2+	IDC HR+HER2+	Metastasis	Breast
P-0001226-T01-IM3	5	0.563935	0	0.225903	0	0	0	0	0	0.210162	0	0	0	breast	0	0	0	0	0	0	0	0	0	0	0	0	0	0	0	0	0	0	0	0	0	0	0	0	0	0	0	0	P-0001226	Breast	IDC	Breast Ductal HR+HER2+	IDC HR+HER2+	Metastasis	Breast
P-0001335-T01-IM3	5	0.319123	0	0	0	0.630301	0	0	0	0	0	0	0	breast	0	0	0	0	0	0	0	0	0	0	0	0	0	0	0	0	0	0	0	0	0	0	0	0	0	0	0	0	P-0001335	Breast	IDC	Breast Ductal HR+HER2+	IDC HR+HER2+	Primary	Breast
P-0001338-T01-IM3	3	1	0	0	0	0	0	0	0	0	0	0	0	breast	0	0	0	0	0	0	0	0	0	0	0	0	0	0	0	0	0	0	0	0	0	0	0	0	0	0	0	0	P-0001338	Breast	IDC	Breast Ductal HR+HER2+	IDC HR+HER2+	Metastasis	Breast
P-0001383-T01-IM3	9	0	0	0.513348	0	0.381878	0	0	0	0	0	0	0	breast	0	0	0	0	0	0	0	0	0	0	0	0	0	0	0	0	0	0	0	0	0	0	0	0	0	0	0	0	P-0001383	Breast	IDC	Breast Ductal HR+HER2+	IDC HR+HER2+	Metastasis	Breast
P-0001415-T01-IM3	2	0.993748	0	0	0	0	0	0	0	0	0	0	0	breast	0	0	0	0	0	0	0	0	0	0	0	0	0	0	0	0	0	0	0	0	0	0	0	0	0	0	0	0	P-0001415	Breast	IDC	Breast Ductal HR+HER2+	IDC HR+HER2+	Metastasis	Breast
P-0001483-T01-IM3	2	0	0	0.548764	0	0	0	0	0	0	0	0	0	breast	0	0	0	0	0	0	0	0	0	0	0	0	0	0	0	0	0	0	0	0	0	0	0	0	0	0	0	0	P-0001483	Breast	IDC	Breast Ductal HR+HER2+	IDC HR+HER2+	Primary	Breast
P-0001504-T02-IM5	2	0	0	0	0	1	0	0	0	0	0	0	0	breast	0	0	0	0	0	0	0	0	0	0	0	0	0	0	0	0	0	0	0	0	0	0	0	0	0	0	0	0	P-0001504	Breast	IDC	Breast Ductal HR+HER2+	IDC HR+HER2+	Metastasis	Breast
P-0001558-T01-IM3	2	1	0	0	0	0	0	0	0	0	0	0	0	breast	0	0	0	0	0	0	0	0	0	0	0	0	0	0	0	0	0	0	0	0	0	0	0	0	0	0	0	0	P-0001558	Breast	IDC	Breast Ductal HR+HER2+	IDC HR+HER2+	Primary	Breast
P-0001559-T01-IM3	2	0	0	0	0	1	0	0	0	0	0	0	0	breast	0	0	0	0	0	0	0	0	0	0	0	0	0	0	0	0	0	0	0	0	0	0	0	0	0	0	0	0	P-0001559	Breast	IDC	Breast Ductal HR+HER2+	IDC HR+HER2+	Metastasis	Breast
P-0001568-T01-IM3	10	0	0	0.478112	0	0	0	0	0	0.521888	0	0	0	breast	0	0	0	0	0	0	0	0	0	0	0	0	0	0	0	0	0	0	0	0	0	0	0	0	0	0	0	0	P-0001568	Breast	IDC	Breast Ductal HR+HER2+	IDC HR+HER2+	Primary	Breast
P-0001715-T01-IM3	1	0	0	0	0	0	0	0	0	0	0	0	0	breast	0	0	0	0	0	0	0	0	0	0	0	0	0	0	0	0	0	0	0	0	0	0	0	0	0	0	0	0	P-0001715	Breast	IDC	Breast Ductal HR+HER2+	IDC HR+HER2+	Metastasis	Breast
P-0001762-T01-IM3	3	0.545804	0	0.454196	0	0	0	0	0	0	0	0	0	breast	0	0	0	0	0	0	0	0	0	0	0	0	0	0	0	0	0	0	0	0	0	0	0	0	0	0	0	0	P-0001762	Breast	IDC	Breast Ductal HR+HER2+	IDC HR+HER2+	Primary	Breast
P-0001777-T01-IM3	1	0	0	0	0	0	0	0	0	0	0	0	0	breast	0	0	0	0	0	0	0	0	0	0	0	0	0	0	0	0	0	0	0	0	0	0	0	0	0	0	0	0	P-0001777	Breast	IDC	Breast Ductal HR+HER2+	IDC HR+HER2+	Metastasis	Breast
P-0001785-T02-IM3	2	0	0	0	0	0	0	0.999999	0	0	0	0	0	breast	0	0	0	0	0	0	0	0	0	0	0	0	0	0	0	0	0	0	0	0	0	0	0	0	0	0	0	0	P-0001785	Breast	IDC	Breast Ductal HR+HER2+	IDC HR+HER2+	Primary	Breast
P-0001797-T01-IM3	2	0.663629	0	0	0	0	0	0	0	0	0	0	0	breast	0	0	0	0	0	0	0	0	0	0	0	0	0	0	0	0	0	0	0	0	0	0	0	0	0	0	0	0	P-0001797	Breast	IDC	Breast Ductal HR+HER2+	IDC HR+HER2+	Metastasis	Breast
P-0001862-T01-IM3	1	0	0	0	0	0	0	0	0	0	0	0	0	breast	0	0	0	0	0	0	0	0	0	0	0	0	0	0	0	0	0	0	0	0	0	0	0	0	0	0	0	0	P-0001862	Breast	IDC	Breast Ductal HR+HER2+	IDC HR+HER2+	Metastasis	Breast
P-0001915-T01-IM3	5	0	0	0.530436	0	0.283618	0	0	0	0	0	0	0	breast	0	0	0	0	0	0	0	0	0	0	0	0	0	0	0	0	0	0	0	0	0	0	0	0	0	0	0	0	P-0001915	Breast	IDC	Breast Ductal HR+HER2+	IDC HR+HER2+	Metastasis	Breast
P-0001939-T03-IM6	5	0	0	0	0	0.886555	0	0	0	0	0	0	0	breast	0	0	0	0	0	0	0	0	0	0	0	0	0	0	0	0	0	0	0	0	0	0	0	0	0	0	0	0	P-0001939	Breast	IDC	Breast Ductal HR+HER2+	IDC HR+HER2+	Metastasis	Breast
P-0002023-T01-IM3	1	0	0	0	0	0	0	0	0	0	0	0	0	breast	0	0	0	0	0	0	0	0	0	0	0	0	0	0	0	0	0	0	0	0	0	0	0	0	0	0	0	0	P-0002023	Breast	IDC	Breast Ductal HR+HER2+	IDC HR+HER2+	Primary	Breast
P-0002177-T01-IM3	4	0	0	0	0	0.945445	0	0	0	0	0	0	0	breast	0	0	0	0	0	0	0	0	0	0	0	0	0	0	0	0	0	0	0	0	0	0	0	0	0	0	0	0	P-0002177	Breast	IDC	Breast Ductal HR+HER2+	IDC HR+HER2+	Metastasis	Breast
P-0002228-T01-IM3	3	0	0	0	0	0.718558	0	0	0	0	0	0	0	breast	0	0	0	0	0	0	0	0	0	0	0	0	0	0	0	0	0	0	0	0	0	0	0	0	0	0	0	0	P-0002228	Breast	IDC	Breast Ductal HR+HER2+	IDC HR+HER2+	Primary	Breast
P-0002362-T01-IM3	1	0	0	0	0	0	0	0	0	0	0	0	0	breast	0	0	0	0	0	0	0	0	0	0	0	0	0	0	0	0	0	0	0	0	0	0	0	0	0	0	0	0	P-0002362	Breast	IDC	Breast Ductal HR+HER2+	IDC HR+HER2+	Primary	Breast
P-0002387-T01-IM3	2	0	0	0	0	1	0	0	0	0	0	0	0	breast	0	0	0	0	0	0	0	0	0	0	0	0	0	0	0	0	0	0	0	0	0	0	0	0	0	0	0	0	P-0002387	Breast	IDC	Breast Ductal HR+HER2+	IDC HR+HER2+	Metastasis	Breast
P-0002390-T01-IM3	0	0	0	0	0	0	0	0	0	0	0	0	0	breast	0	0	0	0	0	0	0	0	0	0	0	0	0	0	0	0	0	0	0	0	0	0	0	0	0	0	0	0	P-0002390	Breast	IDC	Breast Ductal HR+HER2+	IDC HR+HER2+	Metastasis	Breast
P-0002514-T01-IM3	2	0.791198	0	0	0	0	0	0	0	0	0	0	0	breast	0	0	0	0	0	0	0	0	0	0	0	0	0	0	0	0	0	0	0	0	0	0	0	0	0	0	0	0	P-0002514	Breast	IDC	Breast Ductal HR+HER2+	IDC HR+HER2+	Metastasis	Breast
P-0002567-T01-IM3	4	0	0	0	0	0	0	0.67791	0	0.32209	0	0	0	breast	0	0	0	0	0	0	0	0	0	0	0	0	0	0	0	0	0	0	0	0	0	0	0	0	0	0	0	0	P-0002567	Breast	IDC	Breast Ductal HR+HER2+	IDC HR+HER2+	Metastasis	Breast
P-0002574-T01-IM3	3	1	0	0	0	0	0	0	0	0	0	0	0	breast	0	0	0	0	0	0	0	0	0	0	0	0	0	0	0	0	0	0	0	0	0	0	0	0	0	0	0	0	P-0002574	Breast	IDC	Breast Ductal HR+HER2+	IDC HR+HER2+	Metastasis	Breast
P-0002775-T01-IM3	9	0	0	0.610316	0	0.147425	0	0	0	0.242259	0	0	0	breast	0	0	0	0	0	0	0	0	0	0	0	0	0	0	0	0	0	0	0	0	0	0	0	0	0	0	0	0	P-0002775	Breast	IDC	Breast Ductal HR+HER2+	IDC HR+HER2+	Metastasis	Breast
P-0002841-T01-IM3	7	0	0	0.173155	0	0.826845	0	0	0	0	0	0	0	breast	0	0	0	0	0	0	0	0	0	0	0	0	0	0	0	0	0	0	0	0	0	0	0	0	0	0	0	0	P-0002841	Breast	IDC	Breast Ductal HR+HER2+	IDC HR+HER2+	Metastasis	Breast
P-0002858-T01-IM3	31	0	0	0	0	0.995413	0	0	0	0	0	0	0	breast	0	0	0	0	0	0	0	0	0	0	0	0	0	0	0	0	0	0	0	0	0	0	0	0	0	0	0	0	P-0002858	Breast	IDC	Breast Ductal HR+HER2+	IDC HR+HER2+	Metastasis	Breast
P-0002995-T02-IM6	15	0.187649	0	0.747063	0	0	0	0	0	0	0	0	0	breast	0	0	0	0	0	0	0	0	0	0	0	0	0	0	0	0	0	0	0	0	0	0	0	0	0	0	0	0	P-0002995	Breast	IDC	Breast Ductal HR+HER2+	IDC HR+HER2+	Primary	Breast
P-0002997-T01-IM3	2	0	0	0	0	1	0	0	0	0	0	0	0	breast	0	0	0	0	0	0	0	0	0	0	0	0	0	0	0	0	0	0	0	0	0	0	0	0	0	0	0	0	P-0002997	Breast	IDC	Breast Ductal HR+HER2+	IDC HR+HER2+	Metastasis	Breast
P-0003057-T01-IM5	4	0.308833	0	0	0	0.691167	0	0	0	0	0	0	0	breast	0	0	0	0	0	0	0	0	0	0	0	0	0	0	0	0	0	0	0	0	0	0	0	0	0	0	0	0	P-0003057	Breast	IDC	Breast Ductal HR+HER2+	IDC HR+HER2+	Metastasis	Breast
P-0003286-T01-IM5	5	0.43879	0	0	0	0	0	0	0	0.56121	0	0	0	breast	0	0	0	0	0	0	0	0	0	0	0	0	0	0	0	0	0	0	0	0	0	0	0	0	0	0	0	0	P-0003286	Breast	IDC	Breast Ductal HR+HER2+	IDC HR+HER2+	Metastasis	Breast
P-0003509-T01-IM5	1	0	0	0	0	0	0	0	0	0	0	0	0	breast	0	0	0	0	0	0	0	0	0	0	0	0	0	0	0	0	0	0	0	0	0	0	0	0	0	0	0	0	P-0003509	Breast	IDC	Breast Ductal HR+HER2+	IDC HR+HER2+	Primary	Breast
P-0003641-T01-IM5	1	0	0	0	0	0	0	0	0	0	0	0	0	breast	0	0	0	0	0	0	0	0	0	0	0	0	0	0	0	0	0	0	0	0	0	0	0	0	0	0	0	0	P-0003641	Breast	IDC	Breast Ductal HR+HER2+	IDC HR+HER2+	Metastasis	Breast
P-0003647-T01-IM5	9	0.201673	0	0.582066	0	0.216261	0	0	0	0	0	0	0	breast	0	0	0	0	0	0	0	0	0	0	0	0	0	0	0	0	0	0	0	0	0	0	0	0	0	0	0	0	P-0003647	Breast	IDC	Breast Ductal HR+HER2+	IDC HR+HER2+	Primary	Breast
P-0003702-T02-IM5	5	0.385963	0	0.614037	0	0	0	0	0	0	0	0	0	breast	0	0	0	0	0	0	0	0	0	0	0	0	0	0	0	0	0	0	0	0	0	0	0	0	0	0	0	0	P-0003702	Breast	IDC	Breast Ductal HR+HER2+	IDC HR+HER2+	Metastasis	Breast
P-0003761-T01-IM5	1	0	0	0	0	0	0	0	0	0	0	0	0	breast	0	0	0	0	0	0	0	0	0	0	0	0	0	0	0	0	0	0	0	0	0	0	0	0	0	0	0	0	P-0003761	Breast	IDC	Breast Ductal HR+HER2+	IDC HR+HER2+	Metastasis	Breast
P-0003986-T01-IM5	2	0.815032	0	0	0	0	0	0	0	0	0	0	0	breast	0	0	0	0	0	0	0	0	0	0	0	0	0	0	0	0	0	0	0	0	0	0	0	0	0	0	0	0	P-0003986	Breast	IDC	Breast Ductal HR+HER2+	IDC HR+HER2+	Primary	Breast
P-0004057-T01-IM5	9	0	0	0.715621	0	0	0	0	0	0.284379	0	0	0	breast	0	0	0	0	0	0	0	0	0	0	0	0	0	0	0	0	0	0	0	0	0	0	0	0	0	0	0	0	P-0004057	Breast	IDC	Breast Ductal HR+HER2+	IDC HR+HER2+	Metastasis	Breast
P-0004168-T01-IM5	5	0	0	0	0	0.234234	0	0	0	0.613715	0	0	0	breast	0	0	0	0	0	0	0	0	0	0	0	0	0	0	0	0	0	0	0	0	0	0	0	0	0	0	0	0	P-0004168	Breast	IDC	Breast Ductal HR+HER2+	IDC HR+HER2+	Metastasis	Breast
P-0004180-T01-IM5	2	0	0	0	0	0	0	1	0	0	0	0	0	breast	0	0	0	0	0	0	0	0	0	0	0	0	0	0	0	0	0	0	0	0	0	0	0	0	0	0	0	0	P-0004180	Breast	IDC	Breast Ductal HR+HER2+	IDC HR+HER2+	Metastasis	Breast
P-0004310-T01-IM5	2	0.666247	0	0	0	0	0	0	0	0	0	0	0	breast	0	0	0	0	0	0	0	0	0	0	0	0	0	0	0	0	0	0	0	0	0	0	0	0	0	0	0	0	P-0004310	Breast	IDC	Breast Ductal HR+HER2+	IDC HR+HER2+	Primary	Breast
P-0004381-T01-IM5	3	0	0	0.47343	0	0.52657	0	0	0	0	0	0	0	breast	0	0	0	0	0	0	0	0	0	0	0	0	0	0	0	0	0	0	0	0	0	0	0	0	0	0	0	0	P-0004381	Breast	IDC	Breast Ductal HR+HER2+	IDC HR+HER2+	Primary	Breast
P-0004459-T01-IM5	4	0.256843	0	0.743157	0	0	0	0	0	0	0	0	0	breast	0	0	0	0	0	0	0	0	0	0	0	0	0	0	0	0	0	0	0	0	0	0	0	0	0	0	0	0	P-0004459	Breast	IDC	Breast Ductal HR+HER2+	IDC HR+HER2+	Metastasis	Breast
P-0004540-T01-IM5	2	1	0	0	0	0	0	0	0	0	0	0	0	breast	0	0	0	0	0	0	0	0	0	0	0	0	0	0	0	0	0	0	0	0	0	0	0	0	0	0	0	0	P-0004540	Breast	IDC	Breast Ductal HR+HER2+	IDC HR+HER2+	Primary	Breast
P-0004589-T01-IM5	10	0.648466	0.196412	0.155122	0	0	0	0	0	0	0	0	0	breast	0	0	0	0	0	0	0	0	0	0	0	0	0	0	0	0	0	0	0	0	0	0	0	0	0	0	0	0	P-0004589	Breast	IDC	Breast Ductal HR+HER2+	IDC HR+HER2+	Metastasis	Breast
P-0004841-T02-IM6	3	0	0	1	0	0	0	0	0	0	0	0	0	breast	0	0	0	0	0	0	0	0	0	0	0	0	0	0	0	0	0	0	0	0	0	0	0	0	0	0	0	0	P-0004841	Breast	IDC	Breast Ductal HR+HER2+	IDC HR+HER2+	Primary	Breast
P-0004912-T01-IM5	2	1	0	0	0	0	0	0	0	0	0	0	0	breast	0	0	0	0	0	0	0	0	0	0	0	0	0	0	0	0	0	0	0	0	0	0	0	0	0	0	0	0	P-0004912	Breast	IDC	Breast Ductal HR+HER2+	IDC HR+HER2+	Metastasis	Breast
P-0004918-T02-IM6	6	0	0	0.183026	0	0.674513	0	0	0	0	0	0	0	breast	0	0	0	0	0	0	0	0	0	0	0	0	0	0	0	0	0	0	0	0	0	0	0	0	0	0	0	0	P-0004918	Breast	IDC	Breast Ductal HR+HER2+	IDC HR+HER2+	Metastasis	Breast
P-0004975-T01-IM5	2	1	0	0	0	0	0	0	0	0	0	0	0	breast	0	0	0	0	0	0	0	0	0	0	0	0	0	0	0	0	0	0	0	0	0	0	0	0	0	0	0	0	P-0004975	Breast	IDC	Breast Ductal HR+HER2+	IDC HR+HER2+	Metastasis	Breast
P-0005005-T01-IM5	1	0	0	1	0	0	0	0	0	0	0	0	0	breast	0	0	0	0	0	0	0	0	0	0	0	0	0	0	0	0	0	0	0	0	0	0	0	0	0	0	0	0	P-0005005	Breast	IDC	Breast Ductal HR+HER2+	IDC HR+HER2+	Primary	Breast
P-0005036-T01-IM5	3	0	0	0	0	0.356296	0	0.643704	0	0	0	0	0	breast	0	0	0	0	0	0	0	0	0	0	0	0	0	0	0	0	0	0	0	0	0	0	0	0	0	0	0	0	P-0005036	Breast	IDC	Breast Ductal HR+HER2+	IDC HR+HER2+	Metastasis	Breast
P-0005342-T01-IM5	3	0	0	0	0	0	0	1	0	0	0	0	0	breast	0	0	0	0	0	0	0	0	0	0	0	0	0	0	0	0	0	0	0	0	0	0	0	0	0	0	0	0	P-0005342	Breast	IDC	Breast Ductal HR+HER2+	IDC HR+HER2+	Metastasis	Breast
P-0005351-T01-IM5	0	0	0	0	0	0	0	0	0	0	0	0	0	breast	0	0	0	0	0	0	0	0	0	0	0	0	0	0	0	0	0	0	0	0	0	0	0	0	0	0	0	0	P-0005351	Breast	IDC	Breast Ductal HR+HER2+	IDC HR+HER2+	Primary	Breast
P-0005368-T01-IM5	2	0	0	0	0	0.61597	0	0	0	0	0	0	0	breast	0	0	0	0	0	0	0	0	0	0	0	0	0	0	0	0	0	0	0	0	0	0	0	0	0	0	0	0	P-0005368	Breast	IDC	Breast Ductal HR+HER2+	IDC HR+HER2+	Primary	Breast
P-0005399-T01-IM5	3	0	0	0	0	0	0	0.51338	0	0	0	0	0	breast	0	0	0	0	0	0	0	0	0	0	0	0	0	0	0	0	0	0	0	0	0	0	0	0	0	0	0	0	P-0005399	Breast	IDC	Breast Ductal HR+HER2+	IDC HR+HER2+	Primary	Breast
P-0005602-T01-IM5	3	0.448158	0	0.551842	0	0	0	0	0	0	0	0	0	breast	0	0	0	0	0	0	0	0	0	0	0	0	0	0	0	0	0	0	0	0	0	0	0	0	0	0	0	0	P-0005602	Breast	IDC	Breast Ductal HR+HER2+	IDC HR+HER2+	Primary	Breast
P-0005631-T01-IM5	4	0	0	0	0	0.786577	0	0	0	0	0	0	0	breast	0	0	0	0	0	0	0	0	0	0	0	0	0	0	0	0	0	0	0	0	0	0	0	0	0	0	0	0	P-0005631	Breast	IDC	Breast Ductal HR+HER2+	IDC HR+HER2+	Metastasis	Breast
P-0005691-T01-IM5	2	0	0	0	0	1	0	0	0	0	0	0	0	breast	0	0	0	0	0	0	0	0	0	0	0	0	0	0	0	0	0	0	0	0	0	0	0	0	0	0	0	0	P-0005691	Breast	IDC	Breast Ductal HR+HER2+	IDC HR+HER2+	Metastasis	Breast
P-0005855-T01-IM5	3	0	0	0	0	0.525447	0	0.474553	0	0	0	0	0	breast	0	0	0	0	0	0	0	0	0	0	0	0	0	0	0	0	0	0	0	0	0	0	0	0	0	0	0	0	P-0005855	Breast	IDC	Breast Ductal HR+HER2+	IDC HR+HER2+	Metastasis	Breast
P-0005859-T01-IM5	1	0	0	0	0	0	0	0	0	0	0	0	0	breast	0	0	0	0	0	0	0	0	0	0	0	0	0	0	0	0	0	0	0	0	0	0	0	0	0	0	0	0	P-0005859	Breast	IDC	Breast Ductal HR+HER2+	IDC HR+HER2+	Primary	Breast
P-0006068-T01-IM5	3	0.972254	0	0	0	0	0	0	0	0	0	0	0	breast	0	0	0	0	0	0	0	0	0	0	0	0	0	0	0	0	0	0	0	0	0	0	0	0	0	0	0	0	P-0006068	Breast	IDC	Breast Ductal HR+HER2+	IDC HR+HER2+	Primary	Breast
P-0006137-T01-IM5	1	0	0	0	0	0	0	0	0	0	0	0	0	breast	0	0	0	0	0	0	0	0	0	0	0	0	0	0	0	0	0	0	0	0	0	0	0	0	0	0	0	0	P-0006137	Breast	IDC	Breast Ductal HR+HER2+	IDC HR+HER2+	Primary	Breast
P-0006156-T01-IM5	4	0	0	0.625768	0	0	0	0	0	0.374232	0	0	0	breast	0	0	0	0	0	0	0	0	0	0	0	0	0	0	0	0	0	0	0	0	0	0	0	0	0	0	0	0	P-0006156	Breast	IDC	Breast Ductal HR+HER2+	IDC HR+HER2+	Metastasis	Breast
P-0006189-T01-IM5	1	0	0	0	0	0	0	0	0	0	0	0	0	breast	0	0	0	0	0	0	0	0	0	0	0	0	0	0	0	0	0	0	0	0	0	0	0	0	0	0	0	0	P-0006189	Breast	IDC	Breast Ductal HR+HER2+	IDC HR+HER2+	Metastasis	Breast
P-0006262-T01-IM5	2	0	0	0.548759	0	0	0	0	0	0	0	0	0	breast	0	0	0	0	0	0	0	0	0	0	0	0	0	0	0	0	0	0	0	0	0	0	0	0	0	0	0	0	P-0006262	Breast	IDC	Breast Ductal HR+HER2+	IDC HR+HER2+	Metastasis	Breast
P-0006497-T01-IM5	2	0	0	0	0	1	0	0	0	0	0	0	0	breast	0	0	0	0	0	0	0	0	0	0	0	0	0	0	0	0	0	0	0	0	0	0	0	0	0	0	0	0	P-0006497	Breast	IDC	Breast Ductal HR+HER2+	IDC HR+HER2+	Primary	Breast
P-0006517-T01-IM5	2	0	0	0	0	1	0	0	0	0	0	0	0	breast	0	0	0	0	0	0	0	0	0	0	0	0	0	0	0	0	0	0	0	0	0	0	0	0	0	0	0	0	P-0006517	Breast	IDC	Breast Ductal HR+HER2+	IDC HR+HER2+	Primary	Breast
P-0006676-T01-IM5	5	0.271255	0	0.67834	0	0	0	0	0	0	0	0	0	breast	0	0	0	0	0	0	0	0	0	0	0	0	0	0	0	0	0	0	0	0	0	0	0	0	0	0	0	0	P-0006676	Breast	IDC	Breast Ductal HR+HER2+	IDC HR+HER2+	Metastasis	Breast
P-0006908-T03-IM6	4	0.422242	0	0.577758	0	0	0	0	0	0	0	0	0	breast	0	0	0	0	0	0	0	0	0	0	0	0	0	0	0	0	0	0	0	0	0	0	0	0	0	0	0	0	P-0006908	Breast	IDC	Breast Ductal HR+HER2+	IDC HR+HER2+	Metastasis	Breast
P-0006996-T01-IM5	6	0.590668	0	0.402391	0	0	0	0	0	0	0	0	0	breast	0	0	0	0	0	0	0	0	0	0	0	0	0	0	0	0	0	0	0	0	0	0	0	0	0	0	0	0	P-0006996	Breast	IDC	Breast Ductal HR+HER2+	IDC HR+HER2+	Metastasis	Breast
P-0007045-T01-IM5	6	0	0.181142	0.258141	0	0.462387	0	0	0	0	0	0	0	breast	0	0	0	0	0	0	0	0	0	0	0	0	0	0	0	0	0	0	0	0	0	0	0	0	0	0	0	0	P-0007045	Breast	IDC	Breast Ductal HR+HER2+	IDC HR+HER2+	Metastasis	Breast
P-0007089-T02-IM5	3	0.356775	0	0.643225	0	0	0	0	0	0	0	0	0	breast	0	0	0	0	0	0	0	0	0	0	0	0	0	0	0	0	0	0	0	0	0	0	0	0	0	0	0	0	P-0007089	Breast	IDC	Breast Ductal HR+HER2+	IDC HR+HER2+	Metastasis	Breast
P-0007146-T01-IM5	2	0	0	0.999999	0	0	0	0	0	0	0	0	0	breast	0	0	0	0	0	0	0	0	0	0	0	0	0	0	0	0	0	0	0	0	0	0	0	0	0	0	0	0	P-0007146	Breast	IDC	Breast Ductal HR+HER2+	IDC HR+HER2+	Metastasis	Breast
P-0007335-T01-IM5	2	0	0	0	0	0.706456	0	0	0	0	0	0	0	breast	0	0	0	0	0	0	0	0	0	0	0	0	0	0	0	0	0	0	0	0	0	0	0	0	0	0	0	0	P-0007335	Breast	IDC	Breast Ductal HR+HER2+	IDC HR+HER2+	Primary	Breast
P-0007340-T01-IM5	3	0.455807	0	0	0	0	0	0.544193	0	0	0	0	0	breast	0	0	0	0	0	0	0	0	0	0	0	0	0	0	0	0	0	0	0	0	0	0	0	0	0	0	0	0	P-0007340	Breast	IDC	Breast Ductal HR+HER2+	IDC HR+HER2+	Metastasis	Breast
P-0007349-T01-IM5	4	0	0	0	0	0	0	0.765206	0	0	0	0	0	breast	0	0	0	0	0	0	0	0	0	0	0	0	0	0	0	0	0	0	0	0	0	0	0	0	0	0	0	0	P-0007349	Breast	IDC	Breast Ductal HR+HER2+	IDC HR+HER2+	Primary	Breast
P-0007685-T02-IM5	3	0	0	0.728714	0	0	0	0	0	0	0	0	0	breast	0	0	0	0	0	0	0	0	0	0	0	0	0	0	0	0	0	0	0	0	0	0	0	0	0	0	0	0	P-0007685	Breast	IDC	Breast Ductal HR+HER2+	IDC HR+HER2+	Primary	Breast
P-0008010-T01-IM5	3	0	0	0.368621	0	0	0	0.631379	0	0	0	0	0	breast	0	0	0	0	0	0	0	0	0	0	0	0	0	0	0	0	0	0	0	0	0	0	0	0	0	0	0	0	P-0008010	Breast	IDC	Breast Ductal HR+HER2+	IDC HR+HER2+	Metastasis	Breast
P-0008215-T01-IM5	5	0.86122	0	0	0	0	0	0	0	0	0	0	0	breast	0	0	0	0	0	0	0	0	0	0	0	0	0	0	0	0	0	0	0	0	0	0	0	0	0	0	0	0	P-0008215	Breast	IDC	Breast Ductal HR+HER2+	IDC HR+HER2+	Primary	Breast
P-0008469-T01-IM5	2	0	0	0	0	1	0	0	0	0	0	0	0	breast	0	0	0	0	0	0	0	0	0	0	0	0	0	0	0	0	0	0	0	0	0	0	0	0	0	0	0	0	P-0008469	Breast	IDC	Breast Ductal HR+HER2+	IDC HR+HER2+	Metastasis	Breast
P-0008559-T01-IM5	3	0	0	0	0	0	0	0	0	0.726271	0	0	0	breast	0	0	0	0	0	0	0	0	0	0	0	0	0	0	0	0	0	0	0	0	0	0	0	0	0	0	0	0	P-0008559	Breast	IDC	Breast Ductal HR+HER2+	IDC HR+HER2+	Primary	Breast
P-0008856-T01-IM5	2	0	0	0	0	1	0	0	0	0	0	0	0	breast	0	0	0	0	0	0	0	0	0	0	0	0	0	0	0	0	0	0	0	0	0	0	0	0	0	0	0	0	P-0008856	Breast	IDC	Breast Ductal HR+HER2+	IDC HR+HER2+	Primary	Breast
P-0008910-T02-IM5	2	0	0	0	0	1	0	0	0	0	0	0	0	breast	0	0	0	0	0	0	0	0	0	0	0	0	0	0	0	0	0	0	0	0	0	0	0	0	0	0	0	0	P-0008910	Breast	IDC	Breast Ductal HR+HER2+	IDC HR+HER2+	Metastasis	Breast
P-0009001-T01-IM5	2	0	0	0	0	0.619505	0	0	0	0	0	0	0	breast	0	0	0	0	0	0	0	0	0	0	0	0	0	0	0	0	0	0	0	0	0	0	0	0	0	0	0	0	P-0009001	Breast	IDC	Breast Ductal HR+HER2+	IDC HR+HER2+	Primary	Breast
P-0009249-T01-IM5	10	0.209788	0	0	0	0.790212	0	0	0	0	0	0	0	breast	0	0	0	0	0	0	0	0	0	0	0	0	0	0	0	0	0	0	0	0	0	0	0	0	0	0	0	0	P-0009249	Breast	IDC	Breast Ductal HR+HER2+	IDC HR+HER2+	Metastasis	Breast
P-0009330-T01-IM5	4	0.860353	0	0	0	0	0	0	0	0	0	0	0	breast	0	0	0	0	0	0	0	0	0	0	0	0	0	0	0	0	0	0	0	0	0	0	0	0	0	0	0	0	P-0009330	Breast	IDC	Breast Ductal HR+HER2+	IDC HR+HER2+	Primary	Breast
P-0009356-T01-IM5	3	0.657616	0	0	0	0.342384	0	0	0	0	0	0	0	breast	0	0	0	0	0	0	0	0	0	0	0	0	0	0	0	0	0	0	0	0	0	0	0	0	0	0	0	0	P-0009356	Breast	IDC	Breast Ductal HR+HER2+	IDC HR+HER2+	Primary	Breast
P-0009416-T01-IM5	2	0.703083	0	0	0	0	0	0	0	0	0	0	0	breast	0	0	0	0	0	0	0	0	0	0	0	0	0	0	0	0	0	0	0	0	0	0	0	0	0	0	0	0	P-0009416	Breast	IDC	Breast Ductal HR+HER2+	IDC HR+HER2+	Metastasis	Breast
P-0009460-T01-IM5	2	0.544489	0	0	0	0	0	0	0	0	0	0	0	breast	0	0	0	0	0	0	0	0	0	0	0	0	0	0	0	0	0	0	0	0	0	0	0	0	0	0	0	0	P-0009460	Breast	IDC	Breast Ductal HR+HER2+	IDC HR+HER2+	Primary	Breast
P-0009480-T01-IM5	1	0	0	0	0	0	0	0	0	0	0	0	0	breast	0	0	0	0	0	0	0	0	0	0	0	0	0	0	0	0	0	0	0	0	0	0	0	0	0	0	0	0	P-0009480	Breast	IDC	Breast Ductal HR+HER2+	IDC HR+HER2+	Primary	Breast
P-0009557-T01-IM5	4	0	0	1	0	0	0	0	0	0	0	0	0	breast	0	0	0	0	0	0	0	0	0	0	0	0	0	0	0	0	0	0	0	0	0	0	0	0	0	0	0	0	P-0009557	Breast	IDC	Breast Ductal HR+HER2+	IDC HR+HER2+	Metastasis	Breast
P-0009594-T01-IM5	1	1	0	0	0	0	0	0	0	0	0	0	0	breast	0	0	0	0	0	0	0	0	0	0	0	0	0	0	0	0	0	0	0	0	0	0	0	0	0	0	0	0	P-0009594	Breast	IDC	Breast Ductal HR+HER2+	IDC HR+HER2+	Primary	Breast
P-0009759-T01-IM5	1	0	0	0	0	0	0	0	0	0	0	0	0	breast	0	0	0	0	0	0	0	0	0	0	0	0	0	0	0	0	0	0	0	0	0	0	0	0	0	0	0	0	P-0009759	Breast	IDC	Breast Ductal HR+HER2+	IDC HR+HER2+	Primary	Breast
P-0009791-T01-IM5	10	0	0	0.482588	0	0	0	0.517412	0	0	0	0	0	breast	0	0	0	0	0	0	0	0	0	0	0	0	0	0	0	0	0	0	0	0	0	0	0	0	0	0	0	0	P-0009791	Breast	IDC	Breast Ductal HR+HER2+	IDC HR+HER2+	Primary	Breast
P-0009841-T01-IM5	3	1	0	0	0	0	0	0	0	0	0	0	0	breast	0	0	0	0	0	0	0	0	0	0	0	0	0	0	0	0	0	0	0	0	0	0	0	0	0	0	0	0	P-0009841	Breast	IDC	Breast Ductal HR+HER2+	IDC HR+HER2+	Primary	Breast
P-0010095-T01-IM5	4	0.87746	0	0	0	0	0	0	0	0	0	0	0	breast	0	0	0	0	0	0	0	0	0	0	0	0	0	0	0	0	0	0	0	0	0	0	0	0	0	0	0	0	P-0010095	Breast	IDC	Breast Ductal HR+HER2+	IDC HR+HER2+	Metastasis	Breast
P-0010349-T01-IM5	4	0.84896	0	0	0	0	0	0	0	0	0	0	0	breast	0	0	0	0	0	0	0	0	0	0	0	0	0	0	0	0	0	0	0	0	0	0	0	0	0	0	0	0	P-0010349	Breast	IDC	Breast Ductal HR+HER2+	IDC HR+HER2+	Primary	Breast
P-0010458-T01-IM5	2	0.66627	0	0	0	0	0	0	0	0	0	0	0	breast	0	0	0	0	0	0	0	0	0	0	0	0	0	0	0	0	0	0	0	0	0	0	0	0	0	0	0	0	P-0010458	Breast	IDC	Breast Ductal HR+HER2+	IDC HR+HER2+	Primary	Breast
P-0010993-T01-IM5	7	0	0	0	0	0	0	0.590519	0	0.409481	0	0	0	breast	0	0	0	0	0	0	0	0	0	0	0	0	0	0	0	0	0	0	0	0	0	0	0	0	0	0	0	0	P-0010993	Breast	IDC	Breast Ductal HR+HER2+	IDC HR+HER2+	Metastasis	Breast
P-0010996-T01-IM5	2	0.666246	0	0	0	0	0	0	0	0	0	0	0	breast	0	0	0	0	0	0	0	0	0	0	0	0	0	0	0	0	0	0	0	0	0	0	0	0	0	0	0	0	P-0010996	Breast	IDC	Breast Ductal HR+HER2+	IDC HR+HER2+	Metastasis	Breast
P-0011042-T01-IM5	3	0.629499	0	0	0	0	0	0.370501	0	0	0	0	0	breast	0	0	0	0	0	0	0	0	0	0	0	0	0	0	0	0	0	0	0	0	0	0	0	0	0	0	0	0	P-0011042	Breast	IDC	Breast Ductal HR+HER2+	IDC HR+HER2+	Metastasis	Breast
P-0011348-T01-IM5	0	0	0	0	0	0	0	0	0	0	0	0	0	breast	0	0	0	0	0	0	0	0	0	0	0	0	0	0	0	0	0	0	0	0	0	0	0	0	0	0	0	0	P-0011348	Breast	IDC	Breast Ductal HR+HER2+	IDC HR+HER2+	Primary	Breast
P-0011542-T01-IM5	3	0	0	0	0	1	0	0	0	0	0	0	0	breast	0	0	0	0	0	0	0	0	0	0	0	0	0	0	0	0	0	0	0	0	0	0	0	0	0	0	0	0	P-0011542	Breast	IDC	Breast Ductal HR+HER2+	IDC HR+HER2+	Metastasis	Breast
P-0011568-T01-IM5	4	0.346845	0	0.335889	0	0.317266	0	0	0	0	0	0	0	breast	0	0	0	0	0	0	0	0	0	0	0	0	0	0	0	0	0	0	0	0	0	0	0	0	0	0	0	0	P-0011568	Breast	IDC	Breast Ductal HR+HER2+	IDC HR+HER2+	Primary	Breast
P-0012307-T01-IM5	3	0	0	0	0	0.998074	0	0	0	0	0	0	0	breast	0	0	0	0	0	0	0	0	0	0	0	0	0	0	0	0	0	0	0	0	0	0	0	0	0	0	0	0	P-0012307	Breast	IDC	Breast Ductal HR+HER2+	IDC HR+HER2+	Primary	Breast
P-0012582-T03-IM5	9	0	0	0.357455	0	0.642545	0	0	0	0	0	0	0	breast	0	0	0	0	0	0	0	0	0	0	0	0	0	0	0	0	0	0	0	0	0	0	0	0	0	0	0	0	P-0012582	Breast	IDC	Breast Ductal HR+HER2+	IDC HR+HER2+	Metastasis	Breast
P-0012591-T01-IM5	3	0	0	0	0	0	0	0	0	0.675761	0	0	0	breast	0	0	0	0	0	0	0	0	0	0	0	0	0	0	0	0	0	0	0	0	0	0	0	0	0	0	0	0	P-0012591	Breast	IDC	Breast Ductal HR+HER2+	IDC HR+HER2+	Primary	Breast
P-0012707-T01-IM5	2	1	0	0	0	0	0	0	0	0	0	0	0	breast	0	0	0	0	0	0	0	0	0	0	0	0	0	0	0	0	0	0	0	0	0	0	0	0	0	0	0	0	P-0012707	Breast	IDC	Breast Ductal HR+HER2+	IDC HR+HER2+	Metastasis	Breast
P-0012843-T01-IM5	2	1	0	0	0	0	0	0	0	0	0	0	0	breast	0	0	0	0	0	0	0	0	0	0	0	0	0	0	0	0	0	0	0	0	0	0	0	0	0	0	0	0	P-0012843	Breast	IDC	Breast Ductal HR+HER2+	IDC HR+HER2+	Primary	Breast
P-0012975-T01-IM5	3	0	0	0.654327	0	0.345673	0	0	0	0	0	0	0	breast	0	0	0	0	0	0	0	0	0	0	0	0	0	0	0	0	0	0	0	0	0	0	0	0	0	0	0	0	P-0012975	Breast	IDC	Breast Ductal HR+HER2+	IDC HR+HER2+	Primary	Breast
P-0012981-T01-IM5	0	0	0	0	0	0	0	0	0	0	0	0	0	breast	0	0	0	0	0	0	0	0	0	0	0	0	0	0	0	0	0	0	0	0	0	0	0	0	0	0	0	0	P-0012981	Breast	IDC	Breast Ductal HR+HER2+	IDC HR+HER2+	Primary	Breast
P-0013033-T01-IM5	3	0	0	0.588698	0	0.411302	0	0	0	0	0	0	0	breast	0	0	0	0	0	0	0	0	0	0	0	0	0	0	0	0	0	0	0	0	0	0	0	0	0	0	0	0	P-0013033	Breast	IDC	Breast Ductal HR+HER2+	IDC HR+HER2+	Primary	Breast
P-0013151-T01-IM5	1	0	0	0	0	0	0	0	0	0	0	0	0	breast	0	0	0	0	0	0	0	0	0	0	0	0	0	0	0	0	0	0	0	0	0	0	0	0	0	0	0	0	P-0013151	Breast	IDC	Breast Ductal HR+HER2+	IDC HR+HER2+	Primary	Breast
P-0013345-T02-IM6	3	0	0	0	0	0	0	1	0	0	0	0	0	breast	0	0	0	0	0	0	0	0	0	0	0	0	0	0	0	0	0	0	0	0	0	0	0	0	0	0	0	0	P-0013345	Breast	IDC	Breast Ductal HR+HER2+	IDC HR+HER2+	Metastasis	Breast
P-0013385-T01-IM5	0	0	0	0	0	0	0	0	0	0	0	0	0	breast	0	0	0	0	0	0	0	0	0	0	0	0	0	0	0	0	0	0	0	0	0	0	0	0	0	0	0	0	P-0013385	Breast	IDC	Breast Ductal HR+HER2+	IDC HR+HER2+	Metastasis	Breast
P-0013731-T01-IM5	15	0	0	0	0	1	0	0	0	0	0	0	0	breast	0	0	0	0	0	0	0	0	0	0	0	0	0	0	0	0	0	0	0	0	0	0	0	0	0	0	0	0	P-0013731	Breast	IDC	Breast Ductal HR+HER2+	IDC HR+HER2+	Metastasis	Breast
P-0014063-T01-IM5	6	0.22047	0	0.437317	0	0.342214	0	0	0	0	0	0	0	breast	0	0	0	0	0	0	0	0	0	0	0	0	0	0	0	0	0	0	0	0	0	0	0	0	0	0	0	0	P-0014063	Breast	IDC	Breast Ductal HR+HER2+	IDC HR+HER2+	Metastasis	Breast
P-0014219-T01-IM6	1	0	0	0	0	0	0	0	0	0	0	0	0	breast	0	0	0	0	0	0	0	0	0	0	0	0	0	0	0	0	0	0	0	0	0	0	0	0	0	0	0	0	P-0014219	Breast	IDC	Breast Ductal HR+HER2+	IDC HR+HER2+	Primary	Breast
P-0014244-T01-IM6	3	0	0	0.804508	0	0	0	0	0	0	0	0	0	breast	0	0	0	0	0	0	0	0	0	0	0	0	0	0	0	0	0	0	0	0	0	0	0	0	0	0	0	0	P-0014244	Breast	IDC	Breast Ductal HR+HER2+	IDC HR+HER2+	Metastasis	Breast
P-0014464-T02-IM6	1	0	0	0	0	0	0	0	0	0	0	0	0	breast	0	0	0	0	0	0	0	0	0	0	0	0	0	0	0	0	0	0	0	0	0	0	0	0	0	0	0	0	P-0014464	Breast	IDC	Breast Ductal HR+HER2+	IDC HR+HER2+	Primary	Breast
P-0014755-T01-IM6	11	0.38531	0	0	0	0	0	0	0	0.566484	0	0	0	breast	0	0	0	0	0	0	0	0	0	0	0	0	0	0	0	0	0	0	0	0	0	0	0	0	0	0	0	0	P-0014755	Breast	IDC	Breast Ductal HR+HER2+	IDC HR+HER2+	Metastasis	Breast
P-0014763-T01-IM6	4	0.276266	0	0.723734	0	0	0	0	0	0	0	0	0	breast	0	0	0	0	0	0	0	0	0	0	0	0	0	0	0	0	0	0	0	0	0	0	0	0	0	0	0	0	P-0014763	Breast	IDC	Breast Ductal HR+HER2+	IDC HR+HER2+	Primary	Breast
P-0014810-T01-IM6	3	0.628772	0	0.371228	0	0	0	0	0	0	0	0	0	breast	0	0	0	0	0	0	0	0	0	0	0	0	0	0	0	0	0	0	0	0	0	0	0	0	0	0	0	0	P-0014810	Breast	IDC	Breast Ductal HR+HER2+	IDC HR+HER2+	Primary	Breast
P-0014855-T01-IM6	4	0	0	0.298681	0	0.701319	0	0	0	0	0	0	0	breast	0	0	0	0	0	0	0	0	0	0	0	0	0	0	0	0	0	0	0	0	0	0	0	0	0	0	0	0	P-0014855	Breast	IDC	Breast Ductal HR+HER2+	IDC HR+HER2+	Primary	Breast
P-0015291-T01-IM6	1	0	0	0	0	0	0	0	0	0	0	0	0	breast	0	0	0	0	0	0	0	0	0	0	0	0	0	0	0	0	0	0	0	0	0	0	0	0	0	0	0	0	P-0015291	Breast	IDC	Breast Ductal HR+HER2+	IDC HR+HER2+	Metastasis	Breast
P-0015349-T01-IM6	2	1	0	0	0	0	0	0	0	0	0	0	0	breast	0	0	0	0	0	0	0	0	0	0	0	0	0	0	0	0	0	0	0	0	0	0	0	0	0	0	0	0	P-0015349	Breast	IDC	Breast Ductal HR+HER2+	IDC HR+HER2+	Primary	Breast
P-0015688-T01-IM6	1	0	0	0	0	0	0	0	0	0	0	0	0	breast	0	0	0	0	0	0	0	0	0	0	0	0	0	0	0	0	0	0	0	0	0	0	0	0	0	0	0	0	P-0015688	Breast	IDC	Breast Ductal HR+HER2+	IDC HR+HER2+	Primary	Breast
P-0015707-T01-IM6	2	0.637928	0	0	0	0	0	0	0	0	0	0	0	breast	0	0	0	0	0	0	0	0	0	0	0	0	0	0	0	0	0	0	0	0	0	0	0	0	0	0	0	0	P-0015707	Breast	IDC	Breast Ductal HR+HER2+	IDC HR+HER2+	Primary	Breast
P-0015843-T01-IM6	2	1	0	0	0	0	0	0	0	0	0	0	0	breast	0	0	0	0	0	0	0	0	0	0	0	0	0	0	0	0	0	0	0	0	0	0	0	0	0	0	0	0	P-0015843	Breast	IDC	Breast Ductal HR+HER2+	IDC HR+HER2+	Metastasis	Breast
P-0015848-T01-IM6	3	0	0	1	0	0	0	0	0	0	0	0	0	breast	0	0	0	0	0	0	0	0	0	0	0	0	0	0	0	0	0	0	0	0	0	0	0	0	0	0	0	0	P-0015848	Breast	IDC	Breast Ductal HR+HER2+	IDC HR+HER2+	Metastasis	Breast
P-0016143-T01-IM6	3	0	0	0	0	0.706438	0	0	0	0	0	0	0	breast	0	0	0	0	0	0	0	0	0	0	0	0	0	0	0	0	0	0	0	0	0	0	0	0	0	0	0	0	P-0016143	Breast	IDC	Breast Ductal HR+HER2+	IDC HR+HER2+	Metastasis	Breast
P-0016179-T01-IM6	4	0.913299	0	0	0	0	0	0	0	0	0	0	0	breast	0	0	0	0	0	0	0	0	0	0	0	0	0	0	0	0	0	0	0	0	0	0	0	0	0	0	0	0	P-0016179	Breast	IDC	Breast Ductal HR+HER2+	IDC HR+HER2+	Metastasis	Breast
P-0016244-T01-IM6	16	0.160801	0	0	0	0.839199	0	0	0	0	0	0	0	breast	0	0	0	0	0	0	0	0	0	0	0	0	0	0	0	0	0	0	0	0	0	0	0	0	0	0	0	0	P-0016244	Breast	IDC	Breast Ductal HR+HER2+	IDC HR+HER2+	Metastasis	Breast
P-0016397-T01-IM6	2	0.564142	0	0	0	0	0	0	0	0	0	0	0	breast	0	0	0	0	0	0	0	0	0	0	0	0	0	0	0	0	0	0	0	0	0	0	0	0	0	0	0	0	P-0016397	Breast	IDC	Breast Ductal HR+HER2+	IDC HR+HER2+	Primary	Breast
P-0016627-T02-IM6	4	0	0	0.355938	0	0.644062	0	0	0	0	0	0	0	breast	0	0	0	0	0	0	0	0	0	0	0	0	0	0	0	0	0	0	0	0	0	0	0	0	0	0	0	0	P-0016627	Breast	IDC	Breast Ductal HR+HER2+	IDC HR+HER2+	Primary	Breast
P-0016667-T01-IM6	2	0.666246	0	0	0	0	0	0	0	0	0	0	0	breast	0	0	0	0	0	0	0	0	0	0	0	0	0	0	0	0	0	0	0	0	0	0	0	0	0	0	0	0	P-0016667	Breast	IDC	Breast Ductal HR+HER2+	IDC HR+HER2+	Primary	Breast
P-0016721-T01-IM6	6	0	0	0	0	0	0	0	0	0.94538	0	0	0	breast	0	0	0	0	0	0	0	0	0	0	0	0	0	0	0	0	0	0	0	0	0	0	0	0	0	0	0	0	P-0016721	Breast	IDC	Breast Ductal HR+HER2+	IDC HR+HER2+	Metastasis	Breast
P-0016785-T01-IM6	1	0	0	0	0	0	0	0	0	0	0	0	0	breast	0	0	0	0	0	0	0	0	0	0	0	0	0	0	0	0	0	0	0	0	0	0	0	0	0	0	0	0	P-0016785	Breast	IDC	Breast Ductal HR+HER2+	IDC HR+HER2+	Primary	Breast
P-0016807-T01-IM6	5	0.256336	0	0.743664	0	0	0	0	0	0	0	0	0	breast	0	0	0	0	0	0	0	0	0	0	0	0	0	0	0	0	0	0	0	0	0	0	0	0	0	0	0	0	P-0016807	Breast	IDC	Breast Ductal HR+HER2+	IDC HR+HER2+	Primary	Breast
P-0016822-T01-IM6	4	0.440681	0	0	0	0.559319	0	0	0	0	0	0	0	breast	0	0	0	0	0	0	0	0	0	0	0	0	0	0	0	0	0	0	0	0	0	0	0	0	0	0	0	0	P-0016822	Breast	IDC	Breast Ductal HR+HER2+	IDC HR+HER2+	Primary	Breast
P-0017034-T01-IM6	4	0	0	0	0	1	0	0	0	0	0	0	0	breast	0	0	0	0	0	0	0	0	0	0	0	0	0	0	0	0	0	0	0	0	0	0	0	0	0	0	0	0	P-0017034	Breast	IDC	Breast Ductal HR+HER2+	IDC HR+HER2+	Primary	Breast
P-0017190-T01-IM6	7	0.168374	0.54896	0	0	0	0	0.249539	0	0	0	0	0	breast	0	0	0	0	0	0	0	0	0	0	0	0	0	0	0	0	0	0	0	0	0	0	0	0	0	0	0	0	P-0017190	Breast	IDC	Breast Ductal HR+HER2+	IDC HR+HER2+	Primary	Breast
P-0017428-T01-IM6	2	0.707051	0	0	0	0	0	0	0	0	0	0	0	breast	0	0	0	0	0	0	0	0	0	0	0	0	0	0	0	0	0	0	0	0	0	0	0	0	0	0	0	0	P-0017428	Breast	IDC	Breast Ductal HR+HER2+	IDC HR+HER2+	Metastasis	Breast
P-0017603-T01-IM5	0	0	0	0	0	0	0	0	0	0	0	0	0	breast	0	0	0	0	0	0	0	0	0	0	0	0	0	0	0	0	0	0	0	0	0	0	0	0	0	0	0	0	P-0017603	Breast	IDC	Breast Ductal HR+HER2+	IDC HR+HER2+	Primary	Breast
P-0017724-T01-IM6	3	0	0	0	0	1	0	0	0	0	0	0	0	breast	0	0	0	0	0	0	0	0	0	0	0	0	0	0	0	0	0	0	0	0	0	0	0	0	0	0	0	0	P-0017724	Breast	IDC	Breast Ductal HR+HER2+	IDC HR+HER2+	Primary	Breast
P-0017739-T01-IM6	1	0	0	0	0	0	0	0	0	0	0	0	0	breast	0	0	0	0	0	0	0	0	0	0	0	0	0	0	0	0	0	0	0	0	0	0	0	0	0	0	0	0	P-0017739	Breast	IDC	Breast Ductal HR+HER2+	IDC HR+HER2+	Primary	Breast
P-0017990-T01-IM6	4	0.375218	0	0.624782	0	0	0	0	0	0	0	0	0	breast	0	0	0	0	0	0	0	0	0	0	0	0	0	0	0	0	0	0	0	0	0	0	0	0	0	0	0	0	P-0017990	Breast	IDC	Breast Ductal HR+HER2+	IDC HR+HER2+	Metastasis	Breast
P-0018574-T01-IM6	1	1	0	0	0	0	0	0	0	0	0	0	0	breast	0	0	0	0	0	0	0	0	0	0	0	0	0	0	0	0	0	0	0	0	0	0	0	0	0	0	0	0	P-0018574	Breast	IDC	Breast Ductal HR+HER2+	IDC HR+HER2+	Primary	Breast
P-0018860-T02-IM6	1	0	0	0	0	0	0	0	0	0	0	0	0	breast	0	0	0	0	0	0	0	0	0	0	0	0	0	0	0	0	0	0	0	0	0	0	0	0	0	0	0	0	P-0018860	Breast	IDC	Breast Ductal HR+HER2+	IDC HR+HER2+	Primary	Breast
P-0019187-T01-IM6	2	0	0	0	0	1	0	0	0	0	0	0	0	breast	0	0	0	0	0	0	0	0	0	0	0	0	0	0	0	0	0	0	0	0	0	0	0	0	0	0	0	0	P-0019187	Breast	IDC	Breast Ductal HR+HER2+	IDC HR+HER2+	Primary	Breast
P-0019345-T01-IM6	2	0	0	0	0	1	0	0	0	0	0	0	0	breast	0	0	0	0	0	0	0	0	0	0	0	0	0	0	0	0	0	0	0	0	0	0	0	0	0	0	0	0	P-0019345	Breast	IDC	Breast Ductal HR+HER2+	IDC HR+HER2+	Primary	Breast
P-0019349-T01-IM6	2	0	0	1	0	0	0	0	0	0	0	0	0	breast	0	0	0	0	0	0	0	0	0	0	0	0	0	0	0	0	0	0	0	0	0	0	0	0	0	0	0	0	P-0019349	Breast	IDC	Breast Ductal HR+HER2+	IDC HR+HER2+	Primary	Breast
P-0019492-T01-IM6	0	0	0	0	0	0	0	0	0	0	0	0	0	breast	0	0	0	0	0	0	0	0	0	0	0	0	0	0	0	0	0	0	0	0	0	0	0	0	0	0	0	0	P-0019492	Breast	IDC	Breast Ductal HR+HER2+	IDC HR+HER2+	Primary	Breast
P-0019544-T01-IM6	1	0	0	0	0	0	0	0	0	0	0	0	0	breast	0	0	0	0	0	0	0	0	0	0	0	0	0	0	0	0	0	0	0	0	0	0	0	0	0	0	0	0	P-0019544	Breast	IDC	Breast Ductal HR+HER2+	IDC HR+HER2+	Primary	Breast
P-0019763-T01-IM6	1	0	0	0	0	0	0	0	0	0	0	0	0	breast	0	0	0	0	0	0	0	0	0	0	0	0	0	0	0	0	0	0	0	0	0	0	0	0	0	0	0	0	P-0019763	Breast	IDC	Breast Ductal HR+HER2+	IDC HR+HER2+	Primary	Breast
P-0019764-T01-IM6	2	0.953254	0	0	0	0	0	0	0	0	0	0	0	breast	0	0	0	0	0	0	0	0	0	0	0	0	0	0	0	0	0	0	0	0	0	0	0	0	0	0	0	0	P-0019764	Breast	IDC	Breast Ductal HR+HER2+	IDC HR+HER2+	Metastasis	Breast
P-0019773-T01-IM6	4	0.468596	0	0	0	0.418247	0	0	0	0	0	0	0	breast	0	0	0	0	0	0	0	0	0	0	0	0	0	0	0	0	0	0	0	0	0	0	0	0	0	0	0	0	P-0019773	Breast	IDC	Breast Ductal HR+HER2+	IDC HR+HER2+	Primary	Breast
P-0019839-T01-IM6	1	0	0	0	0	0	0	0	0	0	0	0	0	breast	0	0	0	0	0	0	0	0	0	0	0	0	0	0	0	0	0	0	0	0	0	0	0	0	0	0	0	0	P-0019839	Breast	IDC	Breast Ductal HR+HER2+	IDC HR+HER2+	Primary	Breast
P-0019974-T01-IM6	1	0	0	1	0	0	0	0	0	0	0	0	0	breast	0	0	0	0	0	0	0	0	0	0	0	0	0	0	0	0	0	0	0	0	0	0	0	0	0	0	0	0	P-0019974	Breast	IDC	Breast Ductal HR+HER2+	IDC HR+HER2+	Primary	Breast
P-0020225-T01-IM6	0	0	0	0	0	0	0	0	0	0	0	0	0	breast	0	0	0	0	0	0	0	0	0	0	0	0	0	0	0	0	0	0	0	0	0	0	0	0	0	0	0	0	P-0020225	Breast	IDC	Breast Ductal HR+HER2+	IDC HR+HER2+	Primary	Breast
P-0020402-T01-IM6	3	0.477946	0	0.522054	0	0	0	0	0	0	0	0	0	breast	0	0	0	0	0	0	0	0	0	0	0	0	0	0	0	0	0	0	0	0	0	0	0	0	0	0	0	0	P-0020402	Breast	IDC	Breast Ductal HR+HER2+	IDC HR+HER2+	Primary	Breast
P-0020440-T01-IM6	1	0	0	0	0	0	0	0	0	0	0	0	0	breast	0	0	0	0	0	0	0	0	0	0	0	0	0	0	0	0	0	0	0	0	0	0	0	0	0	0	0	0	P-0020440	Breast	IDC	Breast Ductal HR+HER2+	IDC HR+HER2+	Primary	Breast
P-0020553-T01-IM6	2	0.846207	0	0	0	0	0	0	0	0	0	0	0	breast	0	0	0	0	0	0	0	0	0	0	0	0	0	0	0	0	0	0	0	0	0	0	0	0	0	0	0	0	P-0020553	Breast	IDC	Breast Ductal HR+HER2+	IDC HR+HER2+	Primary	Breast
P-0020648-T01-IM6	2	1	0	0	0	0	0	0	0	0	0	0	0	breast	0	0	0	0	0	0	0	0	0	0	0	0	0	0	0	0	0	0	0	0	0	0	0	0	0	0	0	0	P-0020648	Breast	IDC	Breast Ductal HR+HER2+	IDC HR+HER2+	Primary	Breast
P-0020730-T01-IM6	12	0.119954	0	0.673622	0	0.138611	0	0	0	0	0	0	0	breast	0	0	0	0	0	0	0	0	0	0	0	0	0	0	0	0	0	0	0	0	0	0	0	0	0	0	0	0	P-0020730	Breast	IDC	Breast Ductal HR+HER2+	IDC HR+HER2+	Primary	Breast
P-0021173-T01-IM6	10	0	0	0.799276	0	0	0	0	0	0.107552	0	0	0	breast	0	0	0	0	0	0	0	0	0	0	0	0	0	0	0	0	0	0	0	0	0	0	0	0	0	0	0	0	P-0021173	Breast	IDC	Breast Ductal HR+HER2+	IDC HR+HER2+	Primary	Breast
P-0021182-T01-IM6	2	1	0	0	0	0	0	0	0	0	0	0	0	breast	0	0	0	0	0	0	0	0	0	0	0	0	0	0	0	0	0	0	0	0	0	0	0	0	0	0	0	0	P-0021182	Breast	IDC	Breast Ductal HR+HER2+	IDC HR+HER2+	Primary	Breast
P-0021204-T01-IM6	1	0	0	0	0	0	0	0	0	0	0	0	0	breast	0	0	0	0	0	0	0	0	0	0	0	0	0	0	0	0	0	0	0	0	0	0	0	0	0	0	0	0	P-0021204	Breast	IDC	Breast Ductal HR+HER2+	IDC HR+HER2+	Metastasis	Breast
P-0021334-T01-IM6	3	0.470911	0	0	0	0.529089	0	0	0	0	0	0	0	breast	0	0	0	0	0	0	0	0	0	0	0	0	0	0	0	0	0	0	0	0	0	0	0	0	0	0	0	0	P-0021334	Breast	IDC	Breast Ductal HR+HER2+	IDC HR+HER2+	Primary	Breast
P-0021372-T01-IM6	1	0	0	0	0	0	0	0	0	0	0	0	0	breast	0	0	0	0	0	0	0	0	0	0	0	0	0	0	0	0	0	0	0	0	0	0	0	0	0	0	0	0	P-0021372	Breast	IDC	Breast Ductal HR+HER2+	IDC HR+HER2+	Metastasis	Breast
P-0021466-T01-IM6	4	0.337126	0	0.662874	0	0	0	0	0	0	0	0	0	breast	0	0	0	0	0	0	0	0	0	0	0	0	0	0	0	0	0	0	0	0	0	0	0	0	0	0	0	0	P-0021466	Breast	IDC	Breast Ductal HR+HER2+	IDC HR+HER2+	Primary	Breast
P-0021479-T01-IM6	2	1	0	0	0	0	0	0	0	0	0	0	0	breast	0	0	0	0	0	0	0	0	0	0	0	0	0	0	0	0	0	0	0	0	0	0	0	0	0	0	0	0	P-0021479	Breast	IDC	Breast Ductal HR+HER2+	IDC HR+HER2+	Primary	Breast
P-0021555-T01-IM6	2	0	0	0	0	1	0	0	0	0	0	0	0	breast	0	0	0	0	0	0	0	0	0	0	0	0	0	0	0	0	0	0	0	0	0	0	0	0	0	0	0	0	P-0021555	Breast	IDC	Breast Ductal HR+HER2+	IDC HR+HER2+	Primary	Breast
P-0021706-T01-IM6	1	0	0	0	0	0	0	0	0	0	0	0	0	breast	0	0	0	0	0	0	0	0	0	0	0	0	0	0	0	0	0	0	0	0	0	0	0	0	0	0	0	0	P-0021706	Breast	IDC	Breast Ductal HR+HER2+	IDC HR+HER2+	Primary	Breast
P-0021890-T02-IM6	7	0.176614	0	0.14475	0	0.678636	0	0	0	0	0	0	0	breast	0	0	0	0	0	0	0	0	0	0	0	0	0	0	0	0	0	0	0	0	0	0	0	0	0	0	0	0	P-0021890	Breast	IDC	Breast Ductal HR+HER2+	IDC HR+HER2+	Primary	Breast
P-0022080-T01-IM6	3	0.565395	0	0	0	0	0	0.434605	0	0	0	0	0	breast	0	0	0	0	0	0	0	0	0	0	0	0	0	0	0	0	0	0	0	0	0	0	0	0	0	0	0	0	P-0022080	Breast	IDC	Breast Ductal HR+HER2+	IDC HR+HER2+	Primary	Breast
P-0022231-T01-IM6	14	0	0	0.701283	0	0.101862	0	0	0	0.1461	0	0	0	breast	0	0	0	0	0	0	0	0	0	0	0	0	0	0	0	0	0	0	0	0	0	0	0	0	0	0	0	0	P-0022231	Breast	IDC	Breast Ductal HR+HER2+	IDC HR+HER2+	Metastasis	Breast
P-0022390-T01-IM6	1	0	0	0	0	0	0	0	0	0	0	0	0	breast	0	0	0	0	0	0	0	0	0	0	0	0	0	0	0	0	0	0	0	0	0	0	0	0	0	0	0	0	P-0022390	Breast	IDC	Breast Ductal HR+HER2+	IDC HR+HER2+	Primary	Breast
P-0022444-T01-IM6	17	0.406592	0	0	0	0.289869	0	0.303539	0	0	0	0	0	breast	0	0	0	0	0	0	0	0	0	0	0	0	0	0	0	0	0	0	0	0	0	0	0	0	0	0	0	0	P-0022444	Breast	IDC	Breast Ductal HR+HER2+	IDC HR+HER2+	Primary	Breast
P-0022568-T01-IM6	2	0.884612	0	0	0	0	0	0	0	0	0	0	0	breast	0	0	0	0	0	0	0	0	0	0	0	0	0	0	0	0	0	0	0	0	0	0	0	0	0	0	0	0	P-0022568	Breast	IDC	Breast Ductal HR+HER2+	IDC HR+HER2+	Primary	Breast
P-0022569-T01-IM6	2	0	0	0	0	0	0	1	0	0	0	0	0	breast	0	0	0	0	0	0	0	0	0	0	0	0	0	0	0	0	0	0	0	0	0	0	0	0	0	0	0	0	P-0022569	Breast	IDC	Breast Ductal HR+HER2+	IDC HR+HER2+	Primary	Breast
P-0022590-T01-IM6	2	0	0	0	0	1	0	0	0	0	0	0	0	breast	0	0	0	0	0	0	0	0	0	0	0	0	0	0	0	0	0	0	0	0	0	0	0	0	0	0	0	0	P-0022590	Breast	IDC	Breast Ductal HR+HER2+	IDC HR+HER2+	Primary	Breast
P-0022767-T01-IM6	2	1	0	0	0	0	0	0	0	0	0	0	0	breast	0	0	0	0	0	0	0	0	0	0	0	0	0	0	0	0	0	0	0	0	0	0	0	0	0	0	0	0	P-0022767	Breast	IDC	Breast Ductal HR+HER2+	IDC HR+HER2+	Primary	Breast
P-0022784-T01-IM6	2	0	0	0	0	0	0	1	0	0	0	0	0	breast	0	0	0	0	0	0	0	0	0	0	0	0	0	0	0	0	0	0	0	0	0	0	0	0	0	0	0	0	P-0022784	Breast	IDC	Breast Ductal HR+HER2+	IDC HR+HER2+	Primary	Breast
P-0022882-T01-IM6	3	0.899673	0	0	0	0	0	0	0	0	0	0	0	breast	0	0	0	0	0	0	0	0	0	0	0	0	0	0	0	0	0	0	0	0	0	0	0	0	0	0	0	0	P-0022882	Breast	IDC	Breast Ductal HR+HER2+	IDC HR+HER2+	Primary	Breast
P-0022967-T01-IM6	4	0.665195	0	0.334805	0	0	0	0	0	0	0	0	0	breast	0	0	0	0	0	0	0	0	0	0	0	0	0	0	0	0	0	0	0	0	0	0	0	0	0	0	0	0	P-0022967	Breast	IDC	Breast Ductal HR+HER2+	IDC HR+HER2+	Metastasis	Breast
P-0023004-T01-IM6	2	0	0	0	0	1	0	0	0	0	0	0	0	breast	0	0	0	0	0	0	0	0	0	0	0	0	0	0	0	0	0	0	0	0	0	0	0	0	0	0	0	0	P-0023004	Breast	IDC	Breast Ductal HR+HER2+	IDC HR+HER2+	Primary	Breast
P-0023010-T02-IM6	3	0	0	0	0	1	0	0	0	0	0	0	0	breast	0	0	0	0	0	0	0	0	0	0	0	0	0	0	0	0	0	0	0	0	0	0	0	0	0	0	0	0	P-0023010	Breast	IDC	Breast Ductal HR+HER2+	IDC HR+HER2+	Primary	Breast
P-0023021-T01-IM6	1	0	0	0	0	0	0	0	0	0	0	0	0	breast	0	0	0	0	0	0	0	0	0	0	0	0	0	0	0	0	0	0	0	0	0	0	0	0	0	0	0	0	P-0023021	Breast	IDC	Breast Ductal HR+HER2+	IDC HR+HER2+	Primary	Breast
P-0023047-T01-IM6	1	0	0	0	0	0	0	0	0	0	0	0	0	breast	0	0	0	0	0	0	0	0	0	0	0	0	0	0	0	0	0	0	0	0	0	0	0	0	0	0	0	0	P-0023047	Breast	IDC	Breast Ductal HR+HER2+	IDC HR+HER2+	Primary	Breast
P-0023054-T01-IM6	3	0	0	0.696317	0	0	0	0	0	0	0	0	0	breast	0	0	0	0	0	0	0	0	0	0	0	0	0	0	0	0	0	0	0	0	0	0	0	0	0	0	0	0	P-0023054	Breast	IDC	Breast Ductal HR+HER2+	IDC HR+HER2+	Primary	Breast
P-0023188-T01-IM6	0	0	0	0	0	0	0	0	0	0	0	0	0	breast	0	0	0	0	0	0	0	0	0	0	0	0	0	0	0	0	0	0	0	0	0	0	0	0	0	0	0	0	P-0023188	Breast	IDC	Breast Ductal HR+HER2+	IDC HR+HER2+	Primary	Breast
P-0023275-T02-IM6	1	0	0	0	0	0	0	0	0	0	0	0	0	breast	0	0	0	0	0	0	0	0	0	0	0	0	0	0	0	0	0	0	0	0	0	0	0	0	0	0	0	0	P-0023275	Breast	IDC	Breast Ductal HR+HER2+	IDC HR+HER2+	Primary	Breast
P-0023355-T01-IM6	0	0	0	0	0	0	0	0	0	0	0	0	0	breast	0	0	0	0	0	0	0	0	0	0	0	0	0	0	0	0	0	0	0	0	0	0	0	0	0	0	0	0	P-0023355	Breast	IDC	Breast Ductal HR+HER2+	IDC HR+HER2+	Primary	Breast
P-0023676-T01-IM6	1	0	0	0	0	0	0	0	0	0	0	0	0	breast	0	0	0	0	0	0	0	0	0	0	0	0	0	0	0	0	0	0	0	0	0	0	0	0	0	0	0	0	P-0023676	Breast	IDC	Breast Ductal HR+HER2+	IDC HR+HER2+	Primary	Breast
P-0023720-T01-IM6	1	0	0	0	0	0	0	0	0	0	0	0	0	breast	0	0	0	0	0	0	0	0	0	0	0	0	0	0	0	0	0	0	0	0	0	0	0	0	0	0	0	0	P-0023720	Breast	IDC	Breast Ductal HR+HER2+	IDC HR+HER2+	Primary	Breast
P-0023897-T01-IM6	1	0	0	0	0	0	0	0	0	0	0	0	0	breast	0	0	0	0	0	0	0	0	0	0	0	0	0	0	0	0	0	0	0	0	0	0	0	0	0	0	0	0	P-0023897	Breast	IDC	Breast Ductal HR+HER2+	IDC HR+HER2+	Primary	Breast
P-0023944-T01-IM6	2	0	0	0.999997	0	0	0	0	0	0	0	0	0	breast	0	0	0	0	0	0	0	0	0	0	0	0	0	0	0	0	0	0	0	0	0	0	0	0	0	0	0	0	P-0023944	Breast	IDC	Breast Ductal HR+HER2+	IDC HR+HER2+	Primary	Breast
P-0024198-T01-IM6	1	0	0	0	0	0	0	0	0	0	0	0	0	breast	0	0	0	0	0	0	0	0	0	0	0	0	0	0	0	0	0	0	0	0	0	0	0	0	0	0	0	0	P-0024198	Breast	IDC	Breast Ductal HR+HER2+	IDC HR+HER2+	Primary	Breast
P-0024518-T01-IM6	2	0	0	1	0	0	0	0	0	0	0	0	0	breast	0	0	0	0	0	0	0	0	0	0	0	0	0	0	0	0	0	0	0	0	0	0	0	0	0	0	0	0	P-0024518	Breast	IDC	Breast Ductal HR+HER2+	IDC HR+HER2+	Primary	Breast
P-0024523-T01-IM6	7	0.446547	0	0.14988	0	0.403573	0	0	0	0	0	0	0	breast	0	0	0	0	0	0	0	0	0	0	0	0	0	0	0	0	0	0	0	0	0	0	0	0	0	0	0	0	P-0024523	Breast	IDC	Breast Ductal HR+HER2+	IDC HR+HER2+	Primary	Breast
P-0024741-T01-IM6	2	0	0	0	0	1	0	0	0	0	0	0	0	breast	0	0	0	0	0	0	0	0	0	0	0	0	0	0	0	0	0	0	0	0	0	0	0	0	0	0	0	0	P-0024741	Breast	IDC	Breast Ductal HR+HER2+	IDC HR+HER2+	Primary	Breast
P-0024776-T01-IM6	3	0	0	0	0	1	0	0	0	0	0	0	0	breast	0	0	0	0	0	0	0	0	0	0	0	0	0	0	0	0	0	0	0	0	0	0	0	0	0	0	0	0	P-0024776	Breast	IDC	Breast Ductal HR+HER2+	IDC HR+HER2+	Primary	Breast
P-0024887-T01-IM6	2	1	0	0	0	0	0	0	0	0	0	0	0	breast	0	0	0	0	0	0	0	0	0	0	0	0	0	0	0	0	0	0	0	0	0	0	0	0	0	0	0	0	P-0024887	Breast	IDC	Breast Ductal HR+HER2+	IDC HR+HER2+	Primary	Breast
P-0025225-T01-IM6	4	0.441236	0	0	0	0.558764	0	0	0	0	0	0	0	breast	0	0	0	0	0	0	0	0	0	0	0	0	0	0	0	0	0	0	0	0	0	0	0	0	0	0	0	0	P-0025225	Breast	IDC	Breast Ductal HR+HER2+	IDC HR+HER2+	Primary	Breast
P-0025458-T01-IM6	3	0	0	0	0	1	0	0	0	0	0	0	0	breast	0	0	0	0	0	0	0	0	0	0	0	0	0	0	0	0	0	0	0	0	0	0	0	0	0	0	0	0	P-0025458	Breast	IDC	Breast Ductal HR+HER2+	IDC HR+HER2+	Metastasis	Breast
P-0025483-T02-IM6	1	0	0	0	0	0	0	0	0	0	0	0	0	breast	0	0	0	0	0	0	0	0	0	0	0	0	0	0	0	0	0	0	0	0	0	0	0	0	0	0	0	0	P-0025483	Breast	IDC	Breast Ductal HR+HER2+	IDC HR+HER2+	Primary	Breast
P-0025643-T02-IM6	2	0	0	0	0	1	0	0	0	0	0	0	0	breast	0	0	0	0	0	0	0	0	0	0	0	0	0	0	0	0	0	0	0	0	0	0	0	0	0	0	0	0	P-0025643	Breast	IDC	Breast Ductal HR+HER2+	IDC HR+HER2+	Primary	Breast
P-0025696-T01-IM6	4	0.263461	0	0	0	0.736539	0	0	0	0	0	0	0	breast	0	0	0	0	0	0	0	0	0	0	0	0	0	0	0	0	0	0	0	0	0	0	0	0	0	0	0	0	P-0025696	Breast	IDC	Breast Ductal HR+HER2+	IDC HR+HER2+	Primary	Breast
P-0025704-T01-IM6	3	0	0	0.510892	0	0	0	0.422109	0	0	0	0	0	breast	0	0	0	0	0	0	0	0	0	0	0	0	0	0	0	0	0	0	0	0	0	0	0	0	0	0	0	0	P-0025704	Breast	IDC	Breast Ductal HR+HER2+	IDC HR+HER2+	Metastasis	Breast
P-0025864-T01-IM6	3	1	0	0	0	0	0	0	0	0	0	0	0	breast	0	0	0	0	0	0	0	0	0	0	0	0	0	0	0	0	0	0	0	0	0	0	0	0	0	0	0	0	P-0025864	Breast	IDC	Breast Ductal HR+HER2+	IDC HR+HER2+	Primary	Breast
P-0025881-T02-IM6	3	0.493928	0	0	0	0	0	0	0	0.349249	0	0	0	breast	0	0	0	0	0	0	0	0	0	0	0	0	0	0	0	0	0	0	0	0	0	0	0	0	0	0	0	0	P-0025881	Breast	IDC	Breast Ductal HR+HER2+	IDC HR+HER2+	Metastasis	Breast
P-0026283-T01-IM6	3	0	0	0	0	1	0	0	0	0	0	0	0	breast	0	0	0	0	0	0	0	0	0	0	0	0	0	0	0	0	0	0	0	0	0	0	0	0	0	0	0	0	P-0026283	Breast	IDC	Breast Ductal HR+HER2+	IDC HR+HER2+	Primary	Breast
P-0026670-T01-IM6	2	0.703076	0	0	0	0	0	0	0	0	0	0	0	breast	0	0	0	0	0	0	0	0	0	0	0	0	0	0	0	0	0	0	0	0	0	0	0	0	0	0	0	0	P-0026670	Breast	IDC	Breast Ductal HR+HER2+	IDC HR+HER2+	Primary	Breast
P-0026797-T01-IM6	3	0.701527	0	0	0	0	0	0	0	0	0	0	0	breast	0	0	0	0	0	0	0	0	0	0	0	0	0	0	0	0	0	0	0	0	0	0	0	0	0	0	0	0	P-0026797	Breast	IDC	Breast Ductal HR+HER2+	IDC HR+HER2+	Primary	Breast
P-0027276-T01-IM6	0	0	0	0	0	0	0	0	0	0	0	0	0	breast	0	0	0	0	0	0	0	0	0	0	0	0	0	0	0	0	0	0	0	0	0	0	0	0	0	0	0	0	P-0027276	Breast	IDC	Breast Ductal HR+HER2+	IDC HR+HER2+	Primary	Breast
P-0027312-T01-IM6	2	0	0	0	0	0	0	1	0	0	0	0	0	breast	0	0	0	0	0	0	0	0	0	0	0	0	0	0	0	0	0	0	0	0	0	0	0	0	0	0	0	0	P-0027312	Breast	IDC	Breast Ductal HR+HER2+	IDC HR+HER2+	Metastasis	Breast
P-0028038-T01-IM6	3	0	0	0.353196	0	0	0	0.41876	0	0	0	0	0	breast	0	0	0	0	0	0	0	0	0	0	0	0	0	0	0	0	0	0	0	0	0	0	0	0	0	0	0	0	P-0028038	Breast	IDC	Breast Ductal HR+HER2+	IDC HR+HER2+	Primary	Breast
P-0028374-T01-IM6	1	0	0	0	0	0	0	0	0	0	0	0	0	breast	0	0	0	0	0	0	0	0	0	0	0	0	0	0	0	0	0	0	0	0	0	0	0	0	0	0	0	0	P-0028374	Breast	IDC	Breast Ductal HR+HER2+	IDC HR+HER2+	Primary	Breast
P-0000183-T01-IM3	2	0	0	0	0	0.999997	0	0	0	0	0	0	0	breast	0	0	0	0	0	0	0	0	0	0	0	0	0	0	0	0	0	0	0	0	0	0	0	0	0	0	0	0	P-0000183	Breast	IDC	Breast Ductal HR+HER2-	IDC HR+HER2-	Primary	Breast
P-0000247-T01-IM3	1	0	0	0	0	1	0	0	0	0	0	0	0	breast	0	0	0	0	0	0	0	0	0	0	0	0	0	0	0	0	0	0	0	0	0	0	0	0	0	0	0	0	P-0000247	Breast	IDC	Breast Ductal HR+HER2-	IDC HR+HER2-	Metastasis	Breast
P-0000274-T01-IM3	2	0.909609	0	0	0	0	0	0	0	0	0	0	0	breast	0	0	0	0	0	0	0	0	0	0	0	0	0	0	0	0	0	0	0	0	0	0	0	0	0	0	0	0	P-0000274	Breast	IDC	Breast Ductal HR+HER2-	IDC HR+HER2-	Primary	Breast
P-0000508-T01-IM3	1	0	0	0	0	0	0	0	0	0	0	0	0	breast	0	0	0	0	0	0	0	0	0	0	0	0	0	0	0	0	0	0	0	0	0	0	0	0	0	0	0	0	P-0000508	Breast	IDC	Breast Ductal HR+HER2-	IDC HR+HER2-	Primary	Breast
P-0000584-T03-IM6	3	0	0	0	0	0	0	1	0	0	0	0	0	breast	0	0	0	0	0	0	0	0	0	0	0	0	0	0	0	0	0	0	0	0	0	0	0	0	0	0	0	0	P-0000584	Breast	IDC	Breast Ductal HR+HER2-	IDC HR+HER2-	Metastasis	Breast
P-0000778-T01-IM3	1	0	0	0	0	0	0	0	0	0	0	0	0	breast	0	0	0	0	0	0	0	0	0	0	0	0	0	0	0	0	0	0	0	0	0	0	0	0	0	0	0	0	P-0000778	Breast	IDC	Breast Ductal HR+HER2-	IDC HR+HER2-	Primary	Breast
P-0000871-T01-IM3	1	0	0	1	0	0	0	0	0	0	0	0	0	breast	0	0	0	0	0	0	0	0	0	0	0	0	0	0	0	0	0	0	0	0	0	0	0	0	0	0	0	0	P-0000871	Breast	IDC	Breast Ductal HR+HER2-	IDC HR+HER2-	Metastasis	Breast
P-0000921-T01-IM3	2	0	0	0.999997	0	0	0	0	0	0	0	0	0	breast	0	0	0	0	0	0	0	0	0	0	0	0	0	0	0	0	0	0	0	0	0	0	0	0	0	0	0	0	P-0000921	Breast	IDC	Breast Ductal HR+HER2-	IDC HR+HER2-	Primary	Breast
P-0001166-T01-IM3	4	0.397035	0	0	0	0.602965	0	0	0	0	0	0	0	breast	0	0	0	0	0	0	0	0	0	0	0	0	0	0	0	0	0	0	0	0	0	0	0	0	0	0	0	0	P-0001166	Breast	IDC	Breast Ductal HR+HER2-	IDC HR+HER2-	Primary	Breast
P-0001184-T02-IM5	3	0	0	0	0	0.703802	0	0	0	0	0	0	0	breast	0	0	0	0	0	0	0	0	0	0	0	0	0	0	0	0	0	0	0	0	0	0	0	0	0	0	0	0	P-0001184	Breast	IDC	Breast Ductal HR+HER2-	IDC HR+HER2-	Metastasis	Breast
P-0001372-T01-IM3	8	0	0	0	0	0	0	0	0	0.983821	0	0	0	breast	0	0	0	0	0	0	0	0	0	0	0	0	0	0	0	0	0	0	0	0	0	0	0	0	0	0	0	0	P-0001372	Breast	IDC	Breast Ductal HR+HER2-	IDC HR+HER2-	Primary	Breast
P-0001505-T01-IM3	2	0.666246	0	0	0	0	0	0	0	0	0	0	0	breast	0	0	0	0	0	0	0	0	0	0	0	0	0	0	0	0	0	0	0	0	0	0	0	0	0	0	0	0	P-0001505	Breast	IDC	Breast Ductal HR+HER2-	IDC HR+HER2-	Metastasis	Breast
P-0001643-T01-IM3	1	1	0	0	0	0	0	0	0	0	0	0	0	breast	0	0	0	0	0	0	0	0	0	0	0	0	0	0	0	0	0	0	0	0	0	0	0	0	0	0	0	0	P-0001643	Breast	IDC	Breast Ductal HR+HER2-	IDC HR+HER2-	Metastasis	Breast
P-0001877-T01-IM3	2	0	0	0	0	1	0	0	0	0	0	0	0	breast	0	0	0	0	0	0	0	0	0	0	0	0	0	0	0	0	0	0	0	0	0	0	0	0	0	0	0	0	P-0001877	Breast	IDC	Breast Ductal HR+HER2-	IDC HR+HER2-	Primary	Breast
P-0001887-T01-IM3	1	0	1	0	0	0	0	0	0	0	0	0	0	breast	0	0	0	0	0	0	0	0	0	0	0	0	0	0	0	0	0	0	0	0	0	0	0	0	0	0	0	0	P-0001887	Breast	IDC	Breast Ductal HR+HER2-	IDC HR+HER2-	Metastasis	Breast
P-0001952-T02-IM3	5	0	0	0	0	0.980253	0	0	0	0	0	0	0	breast	0	0	0	0	0	0	0	0	0	0	0	0	0	0	0	0	0	0	0	0	0	0	0	0	0	0	0	0	P-0001952	Breast	IDC	Breast Ductal HR+HER2-	IDC HR+HER2-	Metastasis	Breast
P-0002053-T01-IM3	3	0.610304	0	0	0	0.389696	0	0	0	0	0	0	0	breast	0	0	0	0	0	0	0	0	0	0	0	0	0	0	0	0	0	0	0	0	0	0	0	0	0	0	0	0	P-0002053	Breast	IDC	Breast Ductal HR+HER2-	IDC HR+HER2-	Metastasis	Breast
P-0002088-T01-IM3	0	0	0	0	0	0	0	0	0	0	0	0	0	breast	0	0	0	0	0	0	0	0	0	0	0	0	0	0	0	0	0	0	0	0	0	0	0	0	0	0	0	0	P-0002088	Breast	IDC	Breast Ductal HR+HER2-	IDC HR+HER2-	Metastasis	Breast
P-0002399-T01-IM3	0	0	0	0	0	0	0	0	0	0	0	0	0	breast	0	0	0	0	0	0	0	0	0	0	0	0	0	0	0	0	0	0	0	0	0	0	0	0	0	0	0	0	P-0002399	Breast	IDC	Breast Ductal HR+HER2-	IDC HR+HER2-	Primary	Breast
P-0002562-T01-IM3	8	0.321496	0	0.46496	0	0.213544	0	0	0	0	0	0	0	breast	0	0	0	0	0	0	0	0	0	0	0	0	0	0	0	0	0	0	0	0	0	0	0	0	0	0	0	0	P-0002562	Breast	IDC	Breast Ductal HR+HER2-	IDC HR+HER2-	Metastasis	Breast
P-0002625-T01-IM3	4	0	0	0	0	0.412313	0	0.587687	0	0	0	0	0	breast	0	0	0	0	0	0	0	0	0	0	0	0	0	0	0	0	0	0	0	0	0	0	0	0	0	0	0	0	P-0002625	Breast	IDC	Breast Ductal HR+HER2-	IDC HR+HER2-	Metastasis	Breast
P-0002705-T01-IM3	1	0	0	0	0	0	0	0	0	0	0	0	0	breast	0	0	0	0	0	0	0	0	0	0	0	0	0	0	0	0	0	0	0	0	0	0	0	0	0	0	0	0	P-0002705	Breast	IDC	Breast Ductal HR+HER2-	IDC HR+HER2-	Primary	Breast
P-0002761-T01-IM3	2	0.688651	0	0	0	0	0	0	0	0	0	0	0	breast	0	0	0	0	0	0	0	0	0	0	0	0	0	0	0	0	0	0	0	0	0	0	0	0	0	0	0	0	P-0002761	Breast	IDC	Breast Ductal HR+HER2-	IDC HR+HER2-	Primary	Breast
P-0002922-T01-IM3	15	0	0	0	0	0.99987	0	0	0	0	0	0	0	breast	0	0	0	0	0	0	0	0	0	0	0	0	0	0	0	0	0	0	0	0	0	0	0	0	0	0	0	0	P-0002922	Breast	IDC	Breast Ductal HR+HER2-	IDC HR+HER2-	Metastasis	Breast
P-0003179-T01-IM5	8	0	0	0.20135	0	0.79865	0	0	0	0	0	0	0	breast	0	0	0	0	0	0	0	0	0	0	0	0	0	0	0	0	0	0	0	0	0	0	0	0	0	0	0	0	P-0003179	Breast	IDC	Breast Ductal HR+HER2-	IDC HR+HER2-	Primary	Breast
P-0003265-T01-IM5	4	0	0	0.909993	0	0	0	0	0	0	0	0	0	breast	0	0	0	0	0	0	0	0	0	0	0	0	0	0	0	0	0	0	0	0	0	0	0	0	0	0	0	0	P-0003265	Breast	IDC	Breast Ductal HR+HER2-	IDC HR+HER2-	Metastasis	Breast
P-0003273-T01-IM5	1	0	0	0	0	0	0	0	0	0	0	0	0	breast	0	0	0	0	0	0	0	0	0	0	0	0	0	0	0	0	0	0	0	0	0	0	0	0	0	0	0	0	P-0003273	Breast	IDC	Breast Ductal HR+HER2-	IDC HR+HER2-	Metastasis	Breast
P-0003306-T01-IM5	4	0.837104	0	0	0	0	0	0	0	0	0	0	0	breast	0	0	0	0	0	0	0	0	0	0	0	0	0	0	0	0	0	0	0	0	0	0	0	0	0	0	0	0	P-0003306	Breast	IDC	Breast Ductal HR+HER2-	IDC HR+HER2-	Metastasis	Breast
P-0003376-T02-IM5	4	0	0	0.552048	0	0.447952	0	0	0	0	0	0	0	breast	0	0	0	0	0	0	0	0	0	0	0	0	0	0	0	0	0	0	0	0	0	0	0	0	0	0	0	0	P-0003376	Breast	IDC	Breast Ductal HR+HER2-	IDC HR+HER2-	Primary	Breast
P-0003393-T01-IM5	5	0.283186	0	0.234761	0	0	0	0.482052	0	0	0	0	0	breast	0	0	0	0	0	0	0	0	0	0	0	0	0	0	0	0	0	0	0	0	0	0	0	0	0	0	0	0	P-0003393	Breast	IDC	Breast Ductal HR+HER2-	IDC HR+HER2-	Metastasis	Breast
P-0003522-T01-IM5	3	0	0	0	0	1	0	0	0	0	0	0	0	breast	0	0	0	0	0	0	0	0	0	0	0	0	0	0	0	0	0	0	0	0	0	0	0	0	0	0	0	0	P-0003522	Breast	IDC	Breast Ductal HR+HER2-	IDC HR+HER2-	Metastasis	Breast
P-0003784-T01-IM5	8	0	0	0	0	1	0	0	0	0	0	0	0	breast	0	0	0	0	0	0	0	0	0	0	0	0	0	0	0	0	0	0	0	0	0	0	0	0	0	0	0	0	P-0003784	Breast	IDC	Breast Ductal HR+HER2-	IDC HR+HER2-	Metastasis	Breast
P-0003866-T06-IM6	3	0	0	0.336412	0	0.663588	0	0	0	0	0	0	0	breast	0	0	0	0	0	0	0	0	0	0	0	0	0	0	0	0	0	0	0	0	0	0	0	0	0	0	0	0	P-0003866	Breast	IDC	Breast Ductal HR+HER2-	IDC HR+HER2-	Metastasis	Breast
P-0003985-T01-IM3	1	0	0	0	0	1	0	0	0	0	0	0	0	breast	0	0	0	0	0	0	0	0	0	0	0	0	0	0	0	0	0	0	0	0	0	0	0	0	0	0	0	0	P-0003985	Breast	IDC	Breast Ductal HR+HER2-	IDC HR+HER2-	Metastasis	Breast
P-0004388-T01-IM5	24	0	0	0	0	0.997928	0	0	0	0	0	0	0	breast	0	0	0	0	0	0	0	0	0	0	0	0	0	0	0	0	0	0	0	0	0	0	0	0	0	0	0	0	P-0004388	Breast	IDC	Breast Ductal HR+HER2-	IDC HR+HER2-	Metastasis	Breast
P-0004537-T01-IM5	15	0	0	0.528455	0	0	0	0	0	0.471544	0	0	0	breast	0	0	0	0	0	0	0	0	0	0	0	0	0	0	0	0	0	0	0	0	0	0	0	0	0	0	0	0	P-0004537	Breast	IDC	Breast Ductal HR+HER2-	IDC HR+HER2-	Metastasis	Breast
P-0004728-T01-IM5	1	0	0	0	0	0	0	0	0	0	0	0	0	breast	0	0	0	0	0	0	0	0	0	0	0	0	0	0	0	0	0	0	0	0	0	0	0	0	0	0	0	0	P-0004728	Breast	IDC	Breast Ductal HR+HER2-	IDC HR+HER2-	Metastasis	Breast
P-0004753-T01-IM5	6	0.174039	0	0.202748	0	0	0	0	0	0.623213	0	0	0	breast	0	0	0	0	0	0	0	0	0	0	0	0	0	0	0	0	0	0	0	0	0	0	0	0	0	0	0	0	P-0004753	Breast	IDC	Breast Ductal HR+HER2-	IDC HR+HER2-	Metastasis	Breast
P-0004896-T02-IM6	4	0.320609	0	0	0	0	0	0	0	0.55666	0	0	0	breast	0	0	0	0	0	0	0	0	0	0	0	0	0	0	0	0	0	0	0	0	0	0	0	0	0	0	0	0	P-0004896	Breast	IDC	Breast Ductal HR+HER2-	IDC HR+HER2-	Metastasis	Breast
P-0005360-T01-IM5	6	0.26022	0	0.73978	0	0	0	0	0	0	0	0	0	breast	0	0	0	0	0	0	0	0	0	0	0	0	0	0	0	0	0	0	0	0	0	0	0	0	0	0	0	0	P-0005360	Breast	IDC	Breast Ductal HR+HER2-	IDC HR+HER2-	Metastasis	Breast
P-0005423-T03-IM6	5	0	0	0	0	0	0	0	0	1	0	0	0	breast	0	0	0	0	0	0	0	0	0	0	0	0	0	0	0	0	0	0	0	0	0	0	0	0	0	0	0	0	P-0005423	Breast	IDC	Breast Ductal HR+HER2-	IDC HR+HER2-	Metastasis	Breast
P-0005426-T01-IM5	0	0	0	0	0	0	0	0	0	0	0	0	0	breast	0	0	0	0	0	0	0	0	0	0	0	0	0	0	0	0	0	0	0	0	0	0	0	0	0	0	0	0	P-0005426	Breast	IDC	Breast Ductal HR+HER2-	IDC HR+HER2-	Metastasis	Breast
P-0005613-T01-IM5	1	0	0	0	0	0	0	0	0	0	0	0	0	breast	0	0	0	0	0	0	0	0	0	0	0	0	0	0	0	0	0	0	0	0	0	0	0	0	0	0	0	0	P-0005613	Breast	IDC	Breast Ductal HR+HER2-	IDC HR+HER2-	Metastasis	Breast
P-0005904-T01-IM5	2	0	0	0	0	1	0	0	0	0	0	0	0	breast	0	0	0	0	0	0	0	0	0	0	0	0	0	0	0	0	0	0	0	0	0	0	0	0	0	0	0	0	P-0005904	Breast	IDC	Breast Ductal HR+HER2-	IDC HR+HER2-	Metastasis	Breast
P-0005950-T01-IM5	4	0.345777	0	0	0	0.390421	0	0	0	0.263803	0	0	0	breast	0	0	0	0	0	0	0	0	0	0	0	0	0	0	0	0	0	0	0	0	0	0	0	0	0	0	0	0	P-0005950	Breast	IDC	Breast Ductal HR+HER2-	IDC HR+HER2-	Metastasis	Breast
P-0005972-T01-IM5	3	0	0	0	0	1	0	0	0	0	0	0	0	breast	0	0	0	0	0	0	0	0	0	0	0	0	0	0	0	0	0	0	0	0	0	0	0	0	0	0	0	0	P-0005972	Breast	IDC	Breast Ductal HR+HER2-	IDC HR+HER2-	Primary	Breast
P-0006161-T03-IM5	6	0.521598	0	0.196902	0	0.2815	0	0	0	0	0	0	0	breast	0	0	0	0	0	0	0	0	0	0	0	0	0	0	0	0	0	0	0	0	0	0	0	0	0	0	0	0	P-0006161	Breast	IDC	Breast Ductal HR+HER2-	IDC HR+HER2-	Metastasis	Breast
P-0006283-T01-IM5	3	0	0	0.523068	0	0	0	0.476932	0	0	0	0	0	breast	0	0	0	0	0	0	0	0	0	0	0	0	0	0	0	0	0	0	0	0	0	0	0	0	0	0	0	0	P-0006283	Breast	IDC	Breast Ductal HR+HER2-	IDC HR+HER2-	Metastasis	Breast
P-0006286-T02-IM5	5	0	0.458835	0	0	0	0	0.519573	0	0	0	0	0	breast	0	0	0	0	0	0	0	0	0	0	0	0	0	0	0	0	0	0	0	0	0	0	0	0	0	0	0	0	P-0006286	Breast	IDC	Breast Ductal HR+HER2-	IDC HR+HER2-	Metastasis	Breast
P-0006376-T03-IM6	3	1	0	0	0	0	0	0	0	0	0	0	0	breast	0	0	0	0	0	0	0	0	0	0	0	0	0	0	0	0	0	0	0	0	0	0	0	0	0	0	0	0	P-0006376	Breast	IDC	Breast Ductal HR+HER2-	IDC HR+HER2-	Metastasis	Breast
P-0006436-T01-IM5	1	0	0	0	0	0	0	0	0	0	0	0	0	breast	0	0	0	0	0	0	0	0	0	0	0	0	0	0	0	0	0	0	0	0	0	0	0	0	0	0	0	0	P-0006436	Breast	IDC	Breast Ductal HR+HER2-	IDC HR+HER2-	Primary	Breast
P-0006741-T01-IM5	3	0	0	0	0	0	0	1	0	0	0	0	0	breast	0	0	0	0	0	0	0	0	0	0	0	0	0	0	0	0	0	0	0	0	0	0	0	0	0	0	0	0	P-0006741	Breast	IDC	Breast Ductal HR+HER2-	IDC HR+HER2-	Metastasis	Breast
P-0006866-T01-IM5	4	0	0	0.384568	0	0	0	0	0	0.615432	0	0	0	breast	0	0	0	0	0	0	0	0	0	0	0	0	0	0	0	0	0	0	0	0	0	0	0	0	0	0	0	0	P-0006866	Breast	IDC	Breast Ductal HR+HER2-	IDC HR+HER2-	Metastasis	Breast
P-0008082-T01-IM5	14	0.159186	0.0850922	0	0	0	0	0.708146	0	0	0	0	0	breast	0	0	0	0	0	0	0	0	0	0	0	0	0	0	0	0	0	0	0	0	0	0	0	0	0	0	0	0	P-0008082	Breast	IDC	Breast Ductal HR+HER2-	IDC HR+HER2-	Metastasis	Breast
P-0008179-T01-IM5	2	0	0	0	0	0.56003	0	0	0	0	0	0	0	breast	0	0	0	0	0	0	0	0	0	0	0	0	0	0	0	0	0	0	0	0	0	0	0	0	0	0	0	0	P-0008179	Breast	IDC	Breast Ductal HR+HER2-	IDC HR+HER2-	Metastasis	Breast
P-0008400-T01-IM5	1	0	0	0	0	0	0	0	0	0	0	0	0	breast	0	0	0	0	0	0	0	0	0	0	0	0	0	0	0	0	0	0	0	0	0	0	0	0	0	0	0	0	P-0008400	Breast	IDC	Breast Ductal HR+HER2-	IDC HR+HER2-	Metastasis	Breast
P-0008488-T02-IM5	8	0	0	0.387548	0	0	0	0.210039	0	0.402413	0	0	0	breast	0	0	0	0	0	0	0	0	0	0	0	0	0	0	0	0	0	0	0	0	0	0	0	0	0	0	0	0	P-0008488	Breast	IDC	Breast Ductal HR+HER2-	IDC HR+HER2-	Metastasis	Breast
P-0008694-T01-IM5	4	0	0	0	0	1	0	0	0	0	0	0	0	breast	0	0	0	0	0	0	0	0	0	0	0	0	0	0	0	0	0	0	0	0	0	0	0	0	0	0	0	0	P-0008694	Breast	IDC	Breast Ductal HR+HER2-	IDC HR+HER2-	Primary	Breast
P-0008760-T01-IM5	4	0	0	0.379225	0	0.552818	0	0	0	0	0	0	0	breast	0	0	0	0	0	0	0	0	0	0	0	0	0	0	0	0	0	0	0	0	0	0	0	0	0	0	0	0	P-0008760	Breast	IDC	Breast Ductal HR+HER2-	IDC HR+HER2-	Metastasis	Breast
P-0008795-T01-IM5	1	0	0	0	0	0	0	0	0	0	0	0	0	breast	0	0	0	0	0	0	0	0	0	0	0	0	0	0	0	0	0	0	0	0	0	0	0	0	0	0	0	0	P-0008795	Breast	IDC	Breast Ductal HR+HER2-	IDC HR+HER2-	Metastasis	Breast
P-0008833-T01-IM5	7	0.199714	0	0	0	0.800286	0	0	0	0	0	0	0	breast	0	0	0	0	0	0	0	0	0	0	0	0	0	0	0	0	0	0	0	0	0	0	0	0	0	0	0	0	P-0008833	Breast	IDC	Breast Ductal HR+HER2-	IDC HR+HER2-	Metastasis	Breast
P-0009122-T02-IM6	4	0	0	0	0	0.803294	0	0	0	0	0	0	0	breast	0	0	0	0	0	0	0	0	0	0	0	0	0	0	0	0	0	0	0	0	0	0	0	0	0	0	0	0	P-0009122	Breast	IDC	Breast Ductal HR+HER2-	IDC HR+HER2-	Metastasis	Breast
P-0009333-T01-IM5	6	0.392142	0	0.178742	0	0.429115	0	0	0	0	0	0	0	breast	0	0	0	0	0	0	0	0	0	0	0	0	0	0	0	0	0	0	0	0	0	0	0	0	0	0	0	0	P-0009333	Breast	IDC	Breast Ductal HR+HER2-	IDC HR+HER2-	Metastasis	Breast
P-0009364-T02-IM6	38	0	0	0	0	1	0	0	0	0	0	0	0	breast	0	0	0	0	0	0	0	0	0	0	0	0	0	0	0	0	0	0	0	0	0	0	0	0	0	0	0	0	P-0009364	Breast	IDC	Breast Ductal HR+HER2-	IDC HR+HER2-	Metastasis	Breast
P-0009829-T01-IM5	2	0	0	0	0	0	0	1	0	0	0	0	0	breast	0	0	0	0	0	0	0	0	0	0	0	0	0	0	0	0	0	0	0	0	0	0	0	0	0	0	0	0	P-0009829	Breast	IDC	Breast Ductal HR+HER2-	IDC HR+HER2-	Metastasis	Breast
P-0009874-T02-IM5	3	0.611534	0	0	0	0.388466	0	0	0	0	0	0	0	breast	0	0	0	0	0	0	0	0	0	0	0	0	0	0	0	0	0	0	0	0	0	0	0	0	0	0	0	0	P-0009874	Breast	IDC	Breast Ductal HR+HER2-	IDC HR+HER2-	Metastasis	Breast
P-0010043-T01-IM5	4	0.354042	0	0.645958	0	0	0	0	0	0	0	0	0	breast	0	0	0	0	0	0	0	0	0	0	0	0	0	0	0	0	0	0	0	0	0	0	0	0	0	0	0	0	P-0010043	Breast	IDC	Breast Ductal HR+HER2-	IDC HR+HER2-	Metastasis	Breast
P-0010427-T02-IM6	4	0	0	0	0	0.793209	0	0	0	0	0	0	0	breast	0	0	0	0	0	0	0	0	0	0	0	0	0	0	0	0	0	0	0	0	0	0	0	0	0	0	0	0	P-0010427	Breast	IDC	Breast Ductal HR+HER2-	IDC HR+HER2-	Metastasis	Breast
P-0011261-T01-IM5	4	0	0	0	0	0	0	0	0	0.838048	0	0	0	breast	0	0	0	0	0	0	0	0	0	0	0	0	0	0	0	0	0	0	0	0	0	0	0	0	0	0	0	0	P-0011261	Breast	IDC	Breast Ductal HR+HER2-	IDC HR+HER2-	Metastasis	Breast
P-0011355-T01-IM5	30	0	0	0	0	0.97001	0	0	0	0	0	0	0	breast	0	0	0	0	0	0	0	0	0	0	0	0	0	0	0	0	0	0	0	0	0	0	0	0	0	0	0	0	P-0011355	Breast	IDC	Breast Ductal HR+HER2-	IDC HR+HER2-	Primary	Breast
P-0011365-T01-IM5	5	0.562726	0	0.437274	0	0	0	0	0	0	0	0	0	breast	0	0	0	0	0	0	0	0	0	0	0	0	0	0	0	0	0	0	0	0	0	0	0	0	0	0	0	0	P-0011365	Breast	IDC	Breast Ductal HR+HER2-	IDC HR+HER2-	Metastasis	Breast
P-0012148-T01-IM5	2	0.721983	0	0	0	0	0	0	0	0	0	0	0	breast	0	0	0	0	0	0	0	0	0	0	0	0	0	0	0	0	0	0	0	0	0	0	0	0	0	0	0	0	P-0012148	Breast	IDC	Breast Ductal HR+HER2-	IDC HR+HER2-	Metastasis	Breast
P-0012278-T02-IM6	3	0	0	1	0	0	0	0	0	0	0	0	0	breast	0	0	0	0	0	0	0	0	0	0	0	0	0	0	0	0	0	0	0	0	0	0	0	0	0	0	0	0	P-0012278	Breast	IDC	Breast Ductal HR+HER2-	IDC HR+HER2-	Metastasis	Breast
P-0012897-T01-IM5	5	0	0	0	0	0.278064	0	0.560182	0	0	0	0	0	breast	0	0	0	0	0	0	0	0	0	0	0	0	0	0	0	0	0	0	0	0	0	0	0	0	0	0	0	0	P-0012897	Breast	IDC	Breast Ductal HR+HER2-	IDC HR+HER2-	Metastasis	Breast
P-0013059-T02-IM6	2	0	0	0	0	0.947211	0	0	0	0	0	0	0	breast	0	0	0	0	0	0	0	0	0	0	0	0	0	0	0	0	0	0	0	0	0	0	0	0	0	0	0	0	P-0013059	Breast	IDC	Breast Ductal HR+HER2-	IDC HR+HER2-	Metastasis	Breast
P-0013117-T01-IM5	5	0	0	0	0	0	0	0.906655	0	0	0	0	0	breast	0	0	0	0	0	0	0	0	0	0	0	0	0	0	0	0	0	0	0	0	0	0	0	0	0	0	0	0	P-0013117	Breast	IDC	Breast Ductal HR+HER2-	IDC HR+HER2-	Metastasis	Breast
P-0013219-T01-IM5	2	0.773091	0	0	0	0	0	0	0	0	0	0	0	breast	0	0	0	0	0	0	0	0	0	0	0	0	0	0	0	0	0	0	0	0	0	0	0	0	0	0	0	0	P-0013219	Breast	IDC	Breast Ductal HR+HER2-	IDC HR+HER2-	Primary	Breast
P-0013369-T01-IM5	2	0	0	1	0	0	0	0	0	0	0	0	0	breast	0	0	0	0	0	0	0	0	0	0	0	0	0	0	0	0	0	0	0	0	0	0	0	0	0	0	0	0	P-0013369	Breast	IDC	Breast Ductal HR+HER2-	IDC HR+HER2-	Metastasis	Breast
P-0014130-T01-IM5	3	0	0.34876	0.65124	0	0	0	0	0	0	0	0	0	breast	0	0	0	0	0	0	0	0	0	0	0	0	0	0	0	0	0	0	0	0	0	0	0	0	0	0	0	0	P-0014130	Breast	IDC	Breast Ductal HR+HER2-	IDC HR+HER2-	Metastasis	Breast
P-0014280-T01-IM6	1	0	0	0	0	0	0	0	0	0	0	0	0	breast	0	0	0	0	0	0	0	0	0	0	0	0	0	0	0	0	0	0	0	0	0	0	0	0	0	0	0	0	P-0014280	Breast	IDC	Breast Ductal HR+HER2-	IDC HR+HER2-	Primary	Breast
P-0014407-T01-IM6	2	0	0	0	0	1	0	0	0	0	0	0	0	breast	0	0	0	0	0	0	0	0	0	0	0	0	0	0	0	0	0	0	0	0	0	0	0	0	0	0	0	0	P-0014407	Breast	IDC	Breast Ductal HR+HER2-	IDC HR+HER2-	Metastasis	Breast
P-0014483-T01-IM6	6	0.250963	0	0	0	0.416902	0	0.167685	0	0	0	0	0	breast	0	0	0	0	0	0	0	0	0	0	0	0	0	0	0	0	0	0	0	0	0	0	0	0	0	0	0	0	P-0014483	Breast	IDC	Breast Ductal HR+HER2-	IDC HR+HER2-	Metastasis	Breast
P-0014583-T01-IM6	4	0	0	0.78374	0	0	0	0	0	0	0	0	0	breast	0	0	0	0	0	0	0	0	0	0	0	0	0	0	0	0	0	0	0	0	0	0	0	0	0	0	0	0	P-0014583	Breast	IDC	Breast Ductal HR+HER2-	IDC HR+HER2-	Primary	Breast
P-0014622-T01-IM6	2	0	0	0	0	1	0	0	0	0	0	0	0	breast	0	0	0	0	0	0	0	0	0	0	0	0	0	0	0	0	0	0	0	0	0	0	0	0	0	0	0	0	P-0014622	Breast	IDC	Breast Ductal HR+HER2-	IDC HR+HER2-	Primary	Breast
P-0014627-T01-IM6	6	0.579786	0	0	0	0.420214	0	0	0	0	0	0	0	breast	0	0	0	0	0	0	0	0	0	0	0	0	0	0	0	0	0	0	0	0	0	0	0	0	0	0	0	0	P-0014627	Breast	IDC	Breast Ductal HR+HER2-	IDC HR+HER2-	Metastasis	Breast
P-0014702-T01-IM6	12	0.222481	0	0.777519	0	0	0	0	0	0	0	0	0	breast	0	0	0	0	0	0	0	0	0	0	0	0	0	0	0	0	0	0	0	0	0	0	0	0	0	0	0	0	P-0014702	Breast	IDC	Breast Ductal HR+HER2-	IDC HR+HER2-	Metastasis	Breast
P-0014905-T01-IM6	5	0	0	0.974934	0	0	0	0	0	0	0	0	0	breast	0	0	0	0	0	0	0	0	0	0	0	0	0	0	0	0	0	0	0	0	0	0	0	0	0	0	0	0	P-0014905	Breast	IDC	Breast Ductal HR+HER2-	IDC HR+HER2-	Metastasis	Breast
P-0014913-T01-IM6	4	0.887034	0	0	0	0	0	0	0	0	0	0	0	breast	0	0	0	0	0	0	0	0	0	0	0	0	0	0	0	0	0	0	0	0	0	0	0	0	0	0	0	0	P-0014913	Breast	IDC	Breast Ductal HR+HER2-	IDC HR+HER2-	Metastasis	Breast
P-0015207-T01-IM6	1	0	1	0	0	0	0	0	0	0	0	0	0	breast	0	0	0	0	0	0	0	0	0	0	0	0	0	0	0	0	0	0	0	0	0	0	0	0	0	0	0	0	P-0015207	Breast	IDC	Breast Ductal HR+HER2-	IDC HR+HER2-	Primary	Breast
P-0015476-T01-IM6	3	0.752906	0	0	0	0	0	0	0	0	0	0	0	breast	0	0	0	0	0	0	0	0	0	0	0	0	0	0	0	0	0	0	0	0	0	0	0	0	0	0	0	0	P-0015476	Breast	IDC	Breast Ductal HR+HER2-	IDC HR+HER2-	Metastasis	Breast
P-0016125-T01-IM6	1	0	0	0	0	0	0	0	0	0	0	0	0	breast	0	0	0	0	0	0	0	0	0	0	0	0	0	0	0	0	0	0	0	0	0	0	0	0	0	0	0	0	P-0016125	Breast	IDC	Breast Ductal HR+HER2-	IDC HR+HER2-	Primary	Breast
P-0016473-T01-IM6	6	0.303013	0.316871	0	0	0.282977	0	0	0	0	0	0	0	breast	0	0	0	0	0	0	0	0	0	0	0	0	0	0	0	0	0	0	0	0	0	0	0	0	0	0	0	0	P-0016473	Breast	IDC	Breast Ductal HR+HER2-	IDC HR+HER2-	Metastasis	Breast
P-0017203-T01-IM6	6	0.226948	0	0.547657	0	0	0	0.225396	0	0	0	0	0	breast	0	0	0	0	0	0	0	0	0	0	0	0	0	0	0	0	0	0	0	0	0	0	0	0	0	0	0	0	P-0017203	Breast	IDC	Breast Ductal HR+HER2-	IDC HR+HER2-	Primary	Breast
P-0017368-T01-IM6	8	0.557654	0	0.442335	0	0	0	0	0	0	0	0	0	breast	0	0	0	0	0	0	0	0	0	0	0	0	0	0	0	0	0	0	0	0	0	0	0	0	0	0	0	0	P-0017368	Breast	IDC	Breast Ductal HR+HER2-	IDC HR+HER2-	Metastasis	Breast
P-0017935-T01-IM6	2	0	0	0	0	1	0	0	0	0	0	0	0	breast	0	0	0	0	0	0	0	0	0	0	0	0	0	0	0	0	0	0	0	0	0	0	0	0	0	0	0	0	P-0017935	Breast	IDC	Breast Ductal HR+HER2-	IDC HR+HER2-	Metastasis	Breast
P-0018089-T01-IM6	13	0.134384	0	0	0	0.865616	0	0	0	0	0	0	0	breast	0	0	0	0	0	0	0	0	0	0	0	0	0	0	0	0	0	0	0	0	0	0	0	0	0	0	0	0	P-0018089	Breast	IDC	Breast Ductal HR+HER2-	IDC HR+HER2-	Metastasis	Breast
P-0018269-T01-IM6	4	0	0	0	0	0	0	0.874985	0	0	0	0	0	breast	0	0	0	0	0	0	0	0	0	0	0	0	0	0	0	0	0	0	0	0	0	0	0	0	0	0	0	0	P-0018269	Breast	IDC	Breast Ductal HR+HER2-	IDC HR+HER2-	Primary	Breast
P-0018552-T01-IM6	3	0	0	0	0	1	0	0	0	0	0	0	0	breast	0	0	0	0	0	0	0	0	0	0	0	0	0	0	0	0	0	0	0	0	0	0	0	0	0	0	0	0	P-0018552	Breast	IDC	Breast Ductal HR+HER2-	IDC HR+HER2-	Primary	Breast
P-0018690-T01-IM6	5	0	0	0	0	0.893074	0	0	0	0	0	0	0	breast	0	0	0	0	0	0	0	0	0	0	0	0	0	0	0	0	0	0	0	0	0	0	0	0	0	0	0	0	P-0018690	Breast	IDC	Breast Ductal HR+HER2-	IDC HR+HER2-	Metastasis	Breast
P-0018869-T03-IM6	6	0.523957	0	0	0	0.363519	0	0	0	0	0	0	0	breast	0	0	0	0	0	0	0	0	0	0	0	0	0	0	0	0	0	0	0	0	0	0	0	0	0	0	0	0	P-0018869	Breast	IDC	Breast Ductal HR+HER2-	IDC HR+HER2-	Metastasis	Breast
P-0018882-T01-IM6	4	0.44325	0	0	0	0.353097	0	0	0	0	0	0	0	breast	0	0	0	0	0	0	0	0	0	0	0	0	0	0	0	0	0	0	0	0	0	0	0	0	0	0	0	0	P-0018882	Breast	IDC	Breast Ductal HR+HER2-	IDC HR+HER2-	Primary	Breast
P-0019033-T01-IM6	1	0	0	0	0	0	0	0	0	0	0	0	0	breast	0	0	0	0	0	0	0	0	0	0	0	0	0	0	0	0	0	0	0	0	0	0	0	0	0	0	0	0	P-0019033	Breast	IDC	Breast Ductal HR+HER2-	IDC HR+HER2-	Primary	Breast
P-0020360-T03-IM6	1	0	0	0	0	0	0	0	0	0	0	0	0	breast	0	0	0	0	0	0	0	0	0	0	0	0	0	0	0	0	0	0	0	0	0	0	0	0	0	0	0	0	P-0020360	Breast	IDC	Breast Ductal HR+HER2-	IDC HR+HER2-	Metastasis	Breast
P-0020707-T03-IM6	10	0.25907	0	0.206654	0	0.534276	0	0	0	0	0	0	0	breast	0	0	0	0	0	0	0	0	0	0	0	0	0	0	0	0	0	0	0	0	0	0	0	0	0	0	0	0	P-0020707	Breast	IDC	Breast Ductal HR+HER2-	IDC HR+HER2-	Metastasis	Breast
P-0022088-T01-IM6	4	0.380662	0	0	0	0.29468	0	0	0	0.324658	0	0	0	breast	0	0	0	0	0	0	0	0	0	0	0	0	0	0	0	0	0	0	0	0	0	0	0	0	0	0	0	0	P-0022088	Breast	IDC	Breast Ductal HR+HER2-	IDC HR+HER2-	Primary	Breast
P-0022337-T01-IM6	3	0	0	0	0	1	0	0	0	0	0	0	0	breast	0	0	0	0	0	0	0	0	0	0	0	0	0	0	0	0	0	0	0	0	0	0	0	0	0	0	0	0	P-0022337	Breast	IDC	Breast Ductal HR+HER2-	IDC HR+HER2-	Metastasis	Breast
P-0022571-T01-IM6	2	0	0	0	0	0	0	0.730618	0	0	0	0	0	breast	0	0	0	0	0	0	0	0	0	0	0	0	0	0	0	0	0	0	0	0	0	0	0	0	0	0	0	0	P-0022571	Breast	IDC	Breast Ductal HR+HER2-	IDC HR+HER2-	Metastasis	Breast
P-0023321-T01-IM6	4	0.392565	0	0.607435	0	0	0	0	0	0	0	0	0	breast	0	0	0	0	0	0	0	0	0	0	0	0	0	0	0	0	0	0	0	0	0	0	0	0	0	0	0	0	P-0023321	Breast	IDC	Breast Ductal HR+HER2-	IDC HR+HER2-	Metastasis	Breast
P-0024043-T01-IM6	4	0.710051	0	0	0	0.289949	0	0	0	0	0	0	0	breast	0	0	0	0	0	0	0	0	0	0	0	0	0	0	0	0	0	0	0	0	0	0	0	0	0	0	0	0	P-0024043	Breast	IDC	Breast Ductal HR+HER2-	IDC HR+HER2-	Metastasis	Breast
P-0024568-T01-IM6	3	0	0	0.738357	0	0	0	0	0	0	0	0	0	breast	0	0	0	0	0	0	0	0	0	0	0	0	0	0	0	0	0	0	0	0	0	0	0	0	0	0	0	0	P-0024568	Breast	IDC	Breast Ductal HR+HER2-	IDC HR+HER2-	Primary	Breast
P-0024840-T01-IM6	3	0	0	0	0	1	0	0	0	0	0	0	0	breast	0	0	0	0	0	0	0	0	0	0	0	0	0	0	0	0	0	0	0	0	0	0	0	0	0	0	0	0	P-0024840	Breast	IDC	Breast Ductal HR+HER2-	IDC HR+HER2-	Metastasis	Breast
P-0026070-T01-IM6	3	0	0	0	0	1	0	0	0	0	0	0	0	breast	0	0	0	0	0	0	0	0	0	0	0	0	0	0	0	0	0	0	0	0	0	0	0	0	0	0	0	0	P-0026070	Breast	IDC	Breast Ductal HR+HER2-	IDC HR+HER2-	Primary	Breast
P-0026671-T02-IM6	1	0	0	0	0	0	0	0	0	0	0	0	0	breast	0	0	0	0	0	0	0	0	0	0	0	0	0	0	0	0	0	0	0	0	0	0	0	0	0	0	0	0	P-0026671	Breast	IDC	Breast Ductal HR+HER2-	IDC HR+HER2-	Primary	Breast
P-0027115-T01-IM6	1	1	0	0	0	0	0	0	0	0	0	0	0	breast	0	0	0	0	0	0	0	0	0	0	0	0	0	0	0	0	0	0	0	0	0	0	0	0	0	0	0	0	P-0027115	Breast	IDC	Breast Ductal HR+HER2-	IDC HR+HER2-	Primary	Breast
P-0028262-T01-IM6	2	0	0	0	0	1	0	0	0	0	0	0	0	breast	0	0	0	0	0	0	0	0	0	0	0	0	0	0	0	0	0	0	0	0	0	0	0	0	0	0	0	0	P-0028262	Breast	IDC	Breast Ductal HR+HER2-	IDC HR+HER2-	Primary	Breast
P-0028515-T01-IM6	5	0.648998	0	0.240771	0	0	0	0	0	0	0	0	0	breast	0	0	0	0	0	0	0	0	0	0	0	0	0	0	0	0	0	0	0	0	0	0	0	0	0	0	0	0	P-0028515	Breast	IDC	Breast Ductal HR+HER2-	IDC HR+HER2-	Metastasis	Breast
P-0032151-T02-IM6	1	0	0	0	0	1	0	0	0	0	0	0	0	breast	0	0	0	0	0	0	0	0	0	0	0	0	0	0	0	0	0	0	0	0	0	0	0	0	0	0	0	0	P-0032151	Breast	IDC	Breast Ductal HR+HER2-	IDC HR+HER2-	Primary	Breast
P-0033219-T02-IM6	2	0	0	1	0	0	0	0	0	0	0	0	0	breast	0	0	0	0	0	0	0	0	0	0	0	0	0	0	0	0	0	0	0	0	0	0	0	0	0	0	0	0	P-0033219	Breast	IDC	Breast Ductal HR+HER2-	IDC HR+HER2-	Metastasis	Breast
P-0035754-T01-IM6	2	0	0	0	0	1	0	0	0	0	0	0	0	breast	0	0	0	0	0	0	0	0	0	0	0	0	0	0	0	0	0	0	0	0	0	0	0	0	0	0	0	0	P-0035754	Breast	IDC	Breast Ductal HR+HER2-	IDC HR+HER2-	Primary	Breast
P-0000004-T01-IM3	3	0	0	0	0	1	0	0	0	0	0	0	0	breast	0	0	0	0	0	0	0	0	0	0	0	0	0	0	0	0	0	0	0	0	0	0	0	0	0	0	0	0	P-0000004	Breast	IDC	Breast Ductal HR+HER2-	IDC HR+HER2-	Primary	Breast
P-0000015-T01-IM3	6	0.278477	0.265715	0.235756	0	0	0	0.220052	0	0	0	0	0	breast	0	0	0	0	0	0	0	0	0	0	0	0	0	0	0	0	0	0	0	0	0	0	0	0	0	0	0	0	P-0000015	Breast	IDC	Breast Ductal HR+HER2-	IDC HR+HER2-	Metastasis	Breast
P-0000066-T02-IM5	4	0	0.554703	0	0	0.267621	0	0	0	0	0	0	0	breast	0	0	0	0	0	0	0	0	0	0	0	0	0	0	0	0	0	0	0	0	0	0	0	0	0	0	0	0	P-0000066	Breast	IDC	Breast Ductal HR+HER2-	IDC HR+HER2-	Metastasis	Breast
P-0000081-T02-IM6	3	0.614197	0	0	0	0.385803	0	0	0	0	0	0	0	breast	0	0	0	0	0	0	0	0	0	0	0	0	0	0	0	0	0	0	0	0	0	0	0	0	0	0	0	0	P-0000081	Breast	IDC	Breast Ductal HR+HER2-	IDC HR+HER2-	Metastasis	Breast
P-0000098-T01-IM3	0	0	0	0	0	0	0	0	0	0	0	0	0	breast	0	0	0	0	0	0	0	0	0	0	0	0	0	0	0	0	0	0	0	0	0	0	0	0	0	0	0	0	P-0000098	Breast	IDC	Breast Ductal HR+HER2-	IDC HR+HER2-	Primary	Breast
P-0000102-T02-IM3	3	0	0	0.474595	0	0.525405	0	0	0	0	0	0	0	breast	0	0	0	0	0	0	0	0	0	0	0	0	0	0	0	0	0	0	0	0	0	0	0	0	0	0	0	0	P-0000102	Breast	IDC	Breast Ductal HR+HER2-	IDC HR+HER2-	Metastasis	Breast
P-0000106-T01-IM3	3	0	0	0	0	0.805218	0	0	0	0	0	0	0	breast	0	0	0	0	0	0	0	0	0	0	0	0	0	0	0	0	0	0	0	0	0	0	0	0	0	0	0	0	P-0000106	Breast	IDC	Breast Ductal HR+HER2-	IDC HR+HER2-	Metastasis	Breast
P-0000107-T01-IM3	3	0	0	0	0	0.689111	0	0	0	0	0	0	0	breast	0	0	0	0	0	0	0	0	0	0	0	0	0	0	0	0	0	0	0	0	0	0	0	0	0	0	0	0	P-0000107	Breast	IDC	Breast Ductal HR+HER2-	IDC HR+HER2-	Primary	Breast
P-0000120-T02-IM6	9	0.238399	0	0.756347	0	0	0	0	0	0	0	0	0	breast	0	0	0	0	0	0	0	0	0	0	0	0	0	0	0	0	0	0	0	0	0	0	0	0	0	0	0	0	P-0000120	Breast	IDC	Breast Ductal HR+HER2-	IDC HR+HER2-	Metastasis	Breast
P-0000126-T01-IM3	4	0	0	0	0	1	0	0	0	0	0	0	0	breast	0	0	0	0	0	0	0	0	0	0	0	0	0	0	0	0	0	0	0	0	0	0	0	0	0	0	0	0	P-0000126	Breast	IDC	Breast Ductal HR+HER2-	IDC HR+HER2-	Primary	Breast
P-0000136-T01-IM3	1	0	0	0	0	0	0	0	0	0	0	0	0	breast	0	0	0	0	0	0	0	0	0	0	0	0	0	0	0	0	0	0	0	0	0	0	0	0	0	0	0	0	P-0000136	Breast	IDC	Breast Ductal HR+HER2-	IDC HR+HER2-	Primary	Breast
P-0000152-T02-IM5	6	0.805265	0	0	0	0	0	0.194735	0	0	0	0	0	breast	0	0	0	0	0	0	0	0	0	0	0	0	0	0	0	0	0	0	0	0	0	0	0	0	0	0	0	0	P-0000152	Breast	IDC	Breast Ductal HR+HER2-	IDC HR+HER2-	Metastasis	Breast
P-0000153-T02-IM3	1	0	0	0	0	0	0	0	0	0	0	0	0	breast	0	0	0	0	0	0	0	0	0	0	0	0	0	0	0	0	0	0	0	0	0	0	0	0	0	0	0	0	P-0000153	Breast	IDC	Breast Ductal HR+HER2-	IDC HR+HER2-	Primary	Breast
P-0000175-T03-IM3	2	0	0	0	0	1	0	0	0	0	0	0	0	breast	0	0	0	0	0	0	0	0	0	0	0	0	0	0	0	0	0	0	0	0	0	0	0	0	0	0	0	0	P-0000175	Breast	IDC	Breast Ductal HR+HER2-	IDC HR+HER2-	Primary	Breast
P-0000188-T01-IM3	3	0.859043	0	0	0	0	0	0	0	0	0	0	0	breast	0	0	0	0	0	0	0	0	0	0	0	0	0	0	0	0	0	0	0	0	0	0	0	0	0	0	0	0	P-0000188	Breast	IDC	Breast Ductal HR+HER2-	IDC HR+HER2-	Primary	Breast
P-0000191-T01-IM3	4	0	0	0.882469	0	0	0	0	0	0	0	0	0	breast	0	0	0	0	0	0	0	0	0	0	0	0	0	0	0	0	0	0	0	0	0	0	0	0	0	0	0	0	P-0000191	Breast	IDC	Breast Ductal HR+HER2-	IDC HR+HER2-	Primary	Breast
P-0000195-T01-IM3	1	0	0	0	0	0	0	0	0	0	0	0	0	breast	0	0	0	0	0	0	0	0	0	0	0	0	0	0	0	0	0	0	0	0	0	0	0	0	0	0	0	0	P-0000195	Breast	IDC	Breast Ductal HR+HER2-	IDC HR+HER2-	Primary	Breast
P-0000204-T02-IM3	6	0	0.841579	0	0	0	0	0	0	0	0	0	0	breast	0	0	0	0	0	0	0	0	0	0	0	0	0	0	0	0	0	0	0	0	0	0	0	0	0	0	0	0	P-0000204	Breast	IDC	Breast Ductal HR+HER2-	IDC HR+HER2-	Metastasis	Breast
P-0000216-T01-IM3	8	0.177184	0	0.789713	0	0	0	0	0	0	0	0	0	breast	0	0	0	0	0	0	0	0	0	0	0	0	0	0	0	0	0	0	0	0	0	0	0	0	0	0	0	0	P-0000216	Breast	IDC	Breast Ductal HR+HER2-	IDC HR+HER2-	Metastasis	Breast
P-0000224-T01-IM3	3	0	0.574801	0	0	0	0	0	0	0	0	0	0	breast	0	0	0	0	0	0	0	0	0	0	0	0	0	0	0	0	0	0	0	0	0	0	0	0	0	0	0	0	P-0000224	Breast	IDC	Breast Ductal HR+HER2-	IDC HR+HER2-	Metastasis	Breast
P-0000234-T01-IM3	3	0	0	0	0	0.878203	0	0	0	0	0	0	0	breast	0	0	0	0	0	0	0	0	0	0	0	0	0	0	0	0	0	0	0	0	0	0	0	0	0	0	0	0	P-0000234	Breast	IDC	Breast Ductal HR+HER2-	IDC HR+HER2-	Metastasis	Breast
P-0000242-T02-IM3	3	0	0	1	0	0	0	0	0	0	0	0	0	breast	0	0	0	0	0	0	0	0	0	0	0	0	0	0	0	0	0	0	0	0	0	0	0	0	0	0	0	0	P-0000242	Breast	IDC	Breast Ductal HR+HER2-	IDC HR+HER2-	Metastasis	Breast
P-0000317-T01-IM3	3	0.53231	0	0	0	0.46769	0	0	0	0	0	0	0	breast	0	0	0	0	0	0	0	0	0	0	0	0	0	0	0	0	0	0	0	0	0	0	0	0	0	0	0	0	P-0000317	Breast	IDC	Breast Ductal HR+HER2-	IDC HR+HER2-	Primary	Breast
P-0000337-T02-IM5	4	0.320603	0	0.384595	0	0	0	0	0	0	0	0	0	breast	0	0	0	0	0	0	0	0	0	0	0	0	0	0	0	0	0	0	0	0	0	0	0	0	0	0	0	0	P-0000337	Breast	IDC	Breast Ductal HR+HER2-	IDC HR+HER2-	Metastasis	Breast
P-0000346-T01-IM3	3	0.999999	0	0	0	0	0	0	0	0	0	0	0	breast	0	0	0	0	0	0	0	0	0	0	0	0	0	0	0	0	0	0	0	0	0	0	0	0	0	0	0	0	P-0000346	Breast	IDC	Breast Ductal HR+HER2-	IDC HR+HER2-	Metastasis	Breast
P-0000356-T01-IM3	3	0.552564	0	0	0	0.447436	0	0	0	0	0	0	0	breast	0	0	0	0	0	0	0	0	0	0	0	0	0	0	0	0	0	0	0	0	0	0	0	0	0	0	0	0	P-0000356	Breast	IDC	Breast Ductal HR+HER2-	IDC HR+HER2-	Primary	Breast
P-0000392-T01-IM3	3	0	0	0	0	0.899806	0	0	0	0	0	0	0	breast	0	0	0	0	0	0	0	0	0	0	0	0	0	0	0	0	0	0	0	0	0	0	0	0	0	0	0	0	P-0000392	Breast	IDC	Breast Ductal HR+HER2-	IDC HR+HER2-	Metastasis	Breast
P-0000398-T01-IM3	2	1	0	0	0	0	0	0	0	0	0	0	0	breast	0	0	0	0	0	0	0	0	0	0	0	0	0	0	0	0	0	0	0	0	0	0	0	0	0	0	0	0	P-0000398	Breast	IDC	Breast Ductal HR+HER2-	IDC HR+HER2-	Metastasis	Breast
P-0000409-T01-IM3	6	0	0	0.552577	0	0	0	0	0	0.224908	0	0	0	breast	0	0	0	0	0	0	0	0	0	0	0	0	0	0	0	0	0	0	0	0	0	0	0	0	0	0	0	0	P-0000409	Breast	IDC	Breast Ductal HR+HER2-	IDC HR+HER2-	Primary	Breast
P-0000412-T01-IM3	0	0	0	0	0	0	0	0	0	0	0	0	0	breast	0	0	0	0	0	0	0	0	0	0	0	0	0	0	0	0	0	0	0	0	0	0	0	0	0	0	0	0	P-0000412	Breast	IDC	Breast Ductal HR+HER2-	IDC HR+HER2-	Primary	Breast
P-0000414-T01-IM3	2	0	0	0	0	1	0	0	0	0	0	0	0	breast	0	0	0	0	0	0	0	0	0	0	0	0	0	0	0	0	0	0	0	0	0	0	0	0	0	0	0	0	P-0000414	Breast	IDC	Breast Ductal HR+HER2-	IDC HR+HER2-	Primary	Breast
P-0000428-T01-IM3	1	0	0	0	0	0	0	0	0	0	0	0	0	breast	0	0	0	0	0	0	0	0	0	0	0	0	0	0	0	0	0	0	0	0	0	0	0	0	0	0	0	0	P-0000428	Breast	IDC	Breast Ductal HR+HER2-	IDC HR+HER2-	Primary	Breast
P-0000435-T01-IM3	2	0	0	0	0	1	0	0	0	0	0	0	0	breast	0	0	0	0	0	0	0	0	0	0	0	0	0	0	0	0	0	0	0	0	0	0	0	0	0	0	0	0	P-0000435	Breast	IDC	Breast Ductal HR+HER2-	IDC HR+HER2-	Metastasis	Breast
P-0000445-T01-IM3	2	0	0	0	0	1	0	0	0	0	0	0	0	breast	0	0	0	0	0	0	0	0	0	0	0	0	0	0	0	0	0	0	0	0	0	0	0	0	0	0	0	0	P-0000445	Breast	IDC	Breast Ductal HR+HER2-	IDC HR+HER2-	Primary	Breast
P-0000462-T01-IM3	2	0	0	0	0	1	0	0	0	0	0	0	0	breast	0	0	0	0	0	0	0	0	0	0	0	0	0	0	0	0	0	0	0	0	0	0	0	0	0	0	0	0	P-0000462	Breast	IDC	Breast Ductal HR+HER2-	IDC HR+HER2-	Primary	Breast
P-0000464-T01-IM3	1	0	0	0	0	0	0	0	0	0	0	0	0	breast	0	0	0	0	0	0	0	0	0	0	0	0	0	0	0	0	0	0	0	0	0	0	0	0	0	0	0	0	P-0000464	Breast	IDC	Breast Ductal HR+HER2-	IDC HR+HER2-	Metastasis	Breast
P-0000466-T01-IM3	3	0.608086	0	0	0	0.391914	0	0	0	0	0	0	0	breast	0	0	0	0	0	0	0	0	0	0	0	0	0	0	0	0	0	0	0	0	0	0	0	0	0	0	0	0	P-0000466	Breast	IDC	Breast Ductal HR+HER2-	IDC HR+HER2-	Primary	Breast
P-0000468-T01-IM3	4	0	0	0.475037	0	0	0	0.524963	0	0	0	0	0	breast	0	0	0	0	0	0	0	0	0	0	0	0	0	0	0	0	0	0	0	0	0	0	0	0	0	0	0	0	P-0000468	Breast	IDC	Breast Ductal HR+HER2-	IDC HR+HER2-	Metastasis	Breast
P-0000469-T01-IM3	6	0.180328	0	0.332327	0	0.487346	0	0	0	0	0	0	0	breast	0	0	0	0	0	0	0	0	0	0	0	0	0	0	0	0	0	0	0	0	0	0	0	0	0	0	0	0	P-0000469	Breast	IDC	Breast Ductal HR+HER2-	IDC HR+HER2-	Metastasis	Breast
P-0000471-T01-IM3	1	0	0	0	0	1	0	0	0	0	0	0	0	breast	0	0	0	0	0	0	0	0	0	0	0	0	0	0	0	0	0	0	0	0	0	0	0	0	0	0	0	0	P-0000471	Breast	IDC	Breast Ductal HR+HER2-	IDC HR+HER2-	Metastasis	Breast
P-0000472-T01-IM3	2	0.566503	0	0	0	0	0	0	0	0	0	0	0	breast	0	0	0	0	0	0	0	0	0	0	0	0	0	0	0	0	0	0	0	0	0	0	0	0	0	0	0	0	P-0000472	Breast	IDC	Breast Ductal HR+HER2-	IDC HR+HER2-	Metastasis	Breast
P-0000473-T01-IM3	4	0	0	0	0	1	0	0	0	0	0	0	0	breast	0	0	0	0	0	0	0	0	0	0	0	0	0	0	0	0	0	0	0	0	0	0	0	0	0	0	0	0	P-0000473	Breast	IDC	Breast Ductal HR+HER2-	IDC HR+HER2-	Metastasis	Breast
P-0000490-T01-IM3	1	0	0	0	0	0	0	0	0	0	0	0	0	breast	0	0	0	0	0	0	0	0	0	0	0	0	0	0	0	0	0	0	0	0	0	0	0	0	0	0	0	0	P-0000490	Breast	IDC	Breast Ductal HR+HER2-	IDC HR+HER2-	Primary	Breast
P-0000495-T01-IM3	9	0.12706	0	0	0	0.601864	0	0.271075	0	0	0	0	0	breast	0	0	0	0	0	0	0	0	0	0	0	0	0	0	0	0	0	0	0	0	0	0	0	0	0	0	0	0	P-0000495	Breast	IDC	Breast Ductal HR+HER2-	IDC HR+HER2-	Metastasis	Breast
P-0000519-T01-IM3	3	0	0	0	0	0	0	0.999999	0	0	0	0	0	breast	0	0	0	0	0	0	0	0	0	0	0	0	0	0	0	0	0	0	0	0	0	0	0	0	0	0	0	0	P-0000519	Breast	IDC	Breast Ductal HR+HER2-	IDC HR+HER2-	Metastasis	Breast
P-0000522-T01-IM3	0	0	0	0	0	0	0	0	0	0	0	0	0	breast	0	0	0	0	0	0	0	0	0	0	0	0	0	0	0	0	0	0	0	0	0	0	0	0	0	0	0	0	P-0000522	Breast	IDC	Breast Ductal HR+HER2-	IDC HR+HER2-	Metastasis	Breast
P-0000525-T02-IM3	6	0.498907	0	0	0	0.501093	0	0	0	0	0	0	0	breast	0	0	0	0	0	0	0	0	0	0	0	0	0	0	0	0	0	0	0	0	0	0	0	0	0	0	0	0	P-0000525	Breast	IDC	Breast Ductal HR+HER2-	IDC HR+HER2-	Metastasis	Breast
P-0000530-T01-IM3	1	0	0	0	0	0	0	0	0	0	0	0	0	breast	0	0	0	0	0	0	0	0	0	0	0	0	0	0	0	0	0	0	0	0	0	0	0	0	0	0	0	0	P-0000530	Breast	IDC	Breast Ductal HR+HER2-	IDC HR+HER2-	Primary	Breast
P-0000595-T02-IM5	0	0	0	0	0	0	0	0	0	0	0	0	0	breast	0	0	0	0	0	0	0	0	0	0	0	0	0	0	0	0	0	0	0	0	0	0	0	0	0	0	0	0	P-0000595	Breast	IDC	Breast Ductal HR+HER2-	IDC HR+HER2-	Metastasis	Breast
P-0000620-T01-IM3	3	0.384906	0	0	0	0	0	0	0	0	0	0	0	breast	0	0	0	0	0	0	0	0	0	0	0	0	0	0	0	0	0	0	0	0	0	0	0	0	0	0	0	0	P-0000620	Breast	IDC	Breast Ductal HR+HER2-	IDC HR+HER2-	Primary	Breast
P-0000624-T02-IM5	2	1	0	0	0	0	0	0	0	0	0	0	0	breast	0	0	0	0	0	0	0	0	0	0	0	0	0	0	0	0	0	0	0	0	0	0	0	0	0	0	0	0	P-0000624	Breast	IDC	Breast Ductal HR+HER2-	IDC HR+HER2-	Metastasis	Breast
P-0000658-T01-IM3	1	0	0	0	0	0	0	0	0	0	0	0	0	breast	0	0	0	0	0	0	0	0	0	0	0	0	0	0	0	0	0	0	0	0	0	0	0	0	0	0	0	0	P-0000658	Breast	IDC	Breast Ductal HR+HER2-	IDC HR+HER2-	Primary	Breast
P-0000661-T01-IM3	3	0.471254	0	0	0	0.481407	0	0	0	0	0	0	0	breast	0	0	0	0	0	0	0	0	0	0	0	0	0	0	0	0	0	0	0	0	0	0	0	0	0	0	0	0	P-0000661	Breast	IDC	Breast Ductal HR+HER2-	IDC HR+HER2-	Primary	Breast
P-0000669-T01-IM3	2	0	0	0	0	1	0	0	0	0	0	0	0	breast	0	0	0	0	0	0	0	0	0	0	0	0	0	0	0	0	0	0	0	0	0	0	0	0	0	0	0	0	P-0000669	Breast	IDC	Breast Ductal HR+HER2-	IDC HR+HER2-	Primary	Breast
P-0000690-T03-IM5	3	0.491226	0	0	0	0.508774	0	0	0	0	0	0	0	breast	0	0	0	0	0	0	0	0	0	0	0	0	0	0	0	0	0	0	0	0	0	0	0	0	0	0	0	0	P-0000690	Breast	IDC	Breast Ductal HR+HER2-	IDC HR+HER2-	Metastasis	Breast
P-0000694-T01-IM3	3	0	0	0	0	0.674596	0	0	0	0	0	0	0	breast	0	0	0	0	0	0	0	0	0	0	0	0	0	0	0	0	0	0	0	0	0	0	0	0	0	0	0	0	P-0000694	Breast	IDC	Breast Ductal HR+HER2-	IDC HR+HER2-	Primary	Breast
P-0000704-T01-IM3	9	0	0	0.414239	0	0	0	0	0	0.58576	0	0	0	breast	0	0	0	0	0	0	0	0	0	0	0	0	0	0	0	0	0	0	0	0	0	0	0	0	0	0	0	0	P-0000704	Breast	IDC	Breast Ductal HR+HER2-	IDC HR+HER2-	Metastasis	Breast
P-0000795-T01-IM3	4	0	0	0.301723	0	0.654127	0	0	0	0	0	0	0	breast	0	0	0	0	0	0	0	0	0	0	0	0	0	0	0	0	0	0	0	0	0	0	0	0	0	0	0	0	P-0000795	Breast	IDC	Breast Ductal HR+HER2-	IDC HR+HER2-	Metastasis	Breast
P-0000805-T01-IM3	1	0	0	1	0	0	0	0	0	0	0	0	0	breast	0	0	0	0	0	0	0	0	0	0	0	0	0	0	0	0	0	0	0	0	0	0	0	0	0	0	0	0	P-0000805	Breast	IDC	Breast Ductal HR+HER2-	IDC HR+HER2-	Metastasis	Breast
P-0000816-T01-IM3	5	0	0	1	0	0	0	0	0	0	0	0	0	breast	0	0	0	0	0	0	0	0	0	0	0	0	0	0	0	0	0	0	0	0	0	0	0	0	0	0	0	0	P-0000816	Breast	IDC	Breast Ductal HR+HER2-	IDC HR+HER2-	Metastasis	Breast
P-0000830-T01-IM3	1	0	0	0	0	0	0	0	0	0	0	0	0	breast	0	0	0	0	0	0	0	0	0	0	0	0	0	0	0	0	0	0	0	0	0	0	0	0	0	0	0	0	P-0000830	Breast	IDC	Breast Ductal HR+HER2-	IDC HR+HER2-	Primary	Breast
P-0000861-T01-IM3	2	0	0	0	0	1	0	0	0	0	0	0	0	breast	0	0	0	0	0	0	0	0	0	0	0	0	0	0	0	0	0	0	0	0	0	0	0	0	0	0	0	0	P-0000861	Breast	IDC	Breast Ductal HR+HER2-	IDC HR+HER2-	Metastasis	Breast
P-0000864-T01-IM3	1	0	0	0	0	0	0	0	0	0	0	0	0	breast	0	0	0	0	0	0	0	0	0	0	0	0	0	0	0	0	0	0	0	0	0	0	0	0	0	0	0	0	P-0000864	Breast	IDC	Breast Ductal HR+HER2-	IDC HR+HER2-	Metastasis	Breast
P-0000887-T01-IM3	3	0.488751	0	0	0	0.511249	0	0	0	0	0	0	0	breast	0	0	0	0	0	0	0	0	0	0	0	0	0	0	0	0	0	0	0	0	0	0	0	0	0	0	0	0	P-0000887	Breast	IDC	Breast Ductal HR+HER2-	IDC HR+HER2-	Metastasis	Breast
P-0000920-T01-IM3	1	0	0	0	0	0	0	0	0	0	0	0	0	breast	0	0	0	0	0	0	0	0	0	0	0	0	0	0	0	0	0	0	0	0	0	0	0	0	0	0	0	0	P-0000920	Breast	IDC	Breast Ductal HR+HER2-	IDC HR+HER2-	Primary	Breast
P-0000946-T01-IM3	1	0	0	0	0	0	0	0	0	0	0	0	0	breast	0	0	0	0	0	0	0	0	0	0	0	0	0	0	0	0	0	0	0	0	0	0	0	0	0	0	0	0	P-0000946	Breast	IDC	Breast Ductal HR+HER2-	IDC HR+HER2-	Primary	Breast
P-0000965-T01-IM3	3	0	0	1	0	0	0	0	0	0	0	0	0	breast	0	0	0	0	0	0	0	0	0	0	0	0	0	0	0	0	0	0	0	0	0	0	0	0	0	0	0	0	P-0000965	Breast	IDC	Breast Ductal HR+HER2-	IDC HR+HER2-	Primary	Breast
P-0000973-T01-IM3	5	0.244136	0	0.755864	0	0	0	0	0	0	0	0	0	breast	0	0	0	0	0	0	0	0	0	0	0	0	0	0	0	0	0	0	0	0	0	0	0	0	0	0	0	0	P-0000973	Breast	IDC	Breast Ductal HR+HER2-	IDC HR+HER2-	Primary	Breast
P-0000984-T02-IM5	4	0.442216	0	0	0	0.557784	0	0	0	0	0	0	0	breast	0	0	0	0	0	0	0	0	0	0	0	0	0	0	0	0	0	0	0	0	0	0	0	0	0	0	0	0	P-0000984	Breast	IDC	Breast Ductal HR+HER2-	IDC HR+HER2-	Metastasis	Breast
P-0000985-T01-IM3	0	0	0	0	0	0	0	0	0	0	0	0	0	breast	0	0	0	0	0	0	0	0	0	0	0	0	0	0	0	0	0	0	0	0	0	0	0	0	0	0	0	0	P-0000985	Breast	IDC	Breast Ductal HR+HER2-	IDC HR+HER2-	Metastasis	Breast
P-0001011-T01-IM3	2	0	0	0	0	0	0	1	0	0	0	0	0	breast	0	0	0	0	0	0	0	0	0	0	0	0	0	0	0	0	0	0	0	0	0	0	0	0	0	0	0	0	P-0001011	Breast	IDC	Breast Ductal HR+HER2-	IDC HR+HER2-	Primary	Breast
P-0001043-T01-IM3	4	0	0	0	0	0.51988	0	0	0	0.48012	0	0	0	breast	0	0	0	0	0	0	0	0	0	0	0	0	0	0	0	0	0	0	0	0	0	0	0	0	0	0	0	0	P-0001043	Breast	IDC	Breast Ductal HR+HER2-	IDC HR+HER2-	Primary	Breast
P-0001078-T01-IM3	4	0	0	0	0	1	0	0	0	0	0	0	0	breast	0	0	0	0	0	0	0	0	0	0	0	0	0	0	0	0	0	0	0	0	0	0	0	0	0	0	0	0	P-0001078	Breast	IDC	Breast Ductal HR+HER2-	IDC HR+HER2-	Metastasis	Breast
P-0001099-T01-IM3	4	0	0	0	0	1	0	0	0	0	0	0	0	breast	0	0	0	0	0	0	0	0	0	0	0	0	0	0	0	0	0	0	0	0	0	0	0	0	0	0	0	0	P-0001099	Breast	IDC	Breast Ductal HR+HER2-	IDC HR+HER2-	Primary	Breast
P-0001118-T01-IM3	1	0	0	0	0	0	0	0	0	0	0	0	0	breast	0	0	0	0	0	0	0	0	0	0	0	0	0	0	0	0	0	0	0	0	0	0	0	0	0	0	0	0	P-0001118	Breast	IDC	Breast Ductal HR+HER2-	IDC HR+HER2-	Metastasis	Breast
P-0001149-T01-IM3	1	0	0	0	0	0	0	0	0	0	0	0	0	breast	0	0	0	0	0	0	0	0	0	0	0	0	0	0	0	0	0	0	0	0	0	0	0	0	0	0	0	0	P-0001149	Breast	IDC	Breast Ductal HR+HER2-	IDC HR+HER2-	Primary	Breast
P-0001168-T01-IM3	2	1	0	0	0	0	0	0	0	0	0	0	0	breast	0	0	0	0	0	0	0	0	0	0	0	0	0	0	0	0	0	0	0	0	0	0	0	0	0	0	0	0	P-0001168	Breast	IDC	Breast Ductal HR+HER2-	IDC HR+HER2-	Metastasis	Breast
P-0001183-T01-IM3	5	0.309997	0	0.253113	0	0	0	0	0	0.328707	0	0	0	breast	0	0	0	0	0	0	0	0	0	0	0	0	0	0	0	0	0	0	0	0	0	0	0	0	0	0	0	0	P-0001183	Breast	IDC	Breast Ductal HR+HER2-	IDC HR+HER2-	Metastasis	Breast
P-0001258-T01-IM3	2	0	0	1	0	0	0	0	0	0	0	0	0	breast	0	0	0	0	0	0	0	0	0	0	0	0	0	0	0	0	0	0	0	0	0	0	0	0	0	0	0	0	P-0001258	Breast	IDC	Breast Ductal HR+HER2-	IDC HR+HER2-	Metastasis	Breast
P-0001341-T01-IM3	3	0	0	0.645061	0	0	0	0	0	0	0	0	0	breast	0	0	0	0	0	0	0	0	0	0	0	0	0	0	0	0	0	0	0	0	0	0	0	0	0	0	0	0	P-0001341	Breast	IDC	Breast Ductal HR+HER2-	IDC HR+HER2-	Primary	Breast
P-0001354-T01-IM3	1	0	0	0	0	0	0	0	0	0	0	0	0	breast	0	0	0	0	0	0	0	0	0	0	0	0	0	0	0	0	0	0	0	0	0	0	0	0	0	0	0	0	P-0001354	Breast	IDC	Breast Ductal HR+HER2-	IDC HR+HER2-	Metastasis	Breast
P-0001366-T01-IM3	2	0	0	0	0	1	0	0	0	0	0	0	0	breast	0	0	0	0	0	0	0	0	0	0	0	0	0	0	0	0	0	0	0	0	0	0	0	0	0	0	0	0	P-0001366	Breast	IDC	Breast Ductal HR+HER2-	IDC HR+HER2-	Metastasis	Breast
P-0001395-T01-IM3	2	0	0	0	0	1	0	0	0	0	0	0	0	breast	0	0	0	0	0	0	0	0	0	0	0	0	0	0	0	0	0	0	0	0	0	0	0	0	0	0	0	0	P-0001395	Breast	IDC	Breast Ductal HR+HER2-	IDC HR+HER2-	Metastasis	Breast
P-0001396-T05-IM6	5	0.590407	0	0	0	0.345219	0	0	0	0	0	0	0	breast	0	0	0	0	0	0	0	0	0	0	0	0	0	0	0	0	0	0	0	0	0	0	0	0	0	0	0	0	P-0001396	Breast	IDC	Breast Ductal HR+HER2-	IDC HR+HER2-	Metastasis	Breast
P-0001417-T01-IM3	2	0	0	0.519051	0	0	0	0	0	0	0	0	0	breast	0	0	0	0	0	0	0	0	0	0	0	0	0	0	0	0	0	0	0	0	0	0	0	0	0	0	0	0	P-0001417	Breast	IDC	Breast Ductal HR+HER2-	IDC HR+HER2-	Primary	Breast
P-0001419-T01-IM3	2	1	0	0	0	0	0	0	0	0	0	0	0	breast	0	0	0	0	0	0	0	0	0	0	0	0	0	0	0	0	0	0	0	0	0	0	0	0	0	0	0	0	P-0001419	Breast	IDC	Breast Ductal HR+HER2-	IDC HR+HER2-	Primary	Breast
P-0001447-T01-IM3	2	0	0	0	0	0.526215	0	0	0	0	0	0	0	breast	0	0	0	0	0	0	0	0	0	0	0	0	0	0	0	0	0	0	0	0	0	0	0	0	0	0	0	0	P-0001447	Breast	IDC	Breast Ductal HR+HER2-	IDC HR+HER2-	Primary	Breast
P-0001452-T01-IM3	5	0	0	0	0	0.212008	0	0.582058	0	0.205933	0	0	0	breast	0	0	0	0	0	0	0	0	0	0	0	0	0	0	0	0	0	0	0	0	0	0	0	0	0	0	0	0	P-0001452	Breast	IDC	Breast Ductal HR+HER2-	IDC HR+HER2-	Primary	Breast
P-0001473-T01-IM3	3	0.565227	0	0	0	0.434773	0	0	0	0	0	0	0	breast	0	0	0	0	0	0	0	0	0	0	0	0	0	0	0	0	0	0	0	0	0	0	0	0	0	0	0	0	P-0001473	Breast	IDC	Breast Ductal HR+HER2-	IDC HR+HER2-	Primary	Breast
P-0001474-T01-IM3	2	0	0	0	0	1	0	0	0	0	0	0	0	breast	0	0	0	0	0	0	0	0	0	0	0	0	0	0	0	0	0	0	0	0	0	0	0	0	0	0	0	0	P-0001474	Breast	IDC	Breast Ductal HR+HER2-	IDC HR+HER2-	Primary	Breast
P-0001475-T01-IM3	4	0.750784	0	0	0	0	0	0	0	0	0	0	0	breast	0	0	0	0	0	0	0	0	0	0	0	0	0	0	0	0	0	0	0	0	0	0	0	0	0	0	0	0	P-0001475	Breast	IDC	Breast Ductal HR+HER2-	IDC HR+HER2-	Primary	Breast
P-0001484-T02-IM5	0	0	0	0	0	0	0	0	0	0	0	0	0	breast	0	0	0	0	0	0	0	0	0	0	0	0	0	0	0	0	0	0	0	0	0	0	0	0	0	0	0	0	P-0001484	Breast	IDC	Breast Ductal HR+HER2-	IDC HR+HER2-	Metastasis	Breast
P-0001489-T01-IM3	2	0	0	0.512738	0	0	0	0	0	0	0	0	0	breast	0	0	0	0	0	0	0	0	0	0	0	0	0	0	0	0	0	0	0	0	0	0	0	0	0	0	0	0	P-0001489	Breast	IDC	Breast Ductal HR+HER2-	IDC HR+HER2-	Metastasis	Breast
P-0001491-T01-IM3	8	0	0	0.507601	0	0.492398	0	0	0	0	0	0	0	breast	0	0	0	0	0	0	0	0	0	0	0	0	0	0	0	0	0	0	0	0	0	0	0	0	0	0	0	0	P-0001491	Breast	IDC	Breast Ductal HR+HER2-	IDC HR+HER2-	Metastasis	Breast
P-0001516-T01-IM3	4	0	0	0.847592	0	0	0	0	0	0	0	0	0	breast	0	0	0	0	0	0	0	0	0	0	0	0	0	0	0	0	0	0	0	0	0	0	0	0	0	0	0	0	P-0001516	Breast	IDC	Breast Ductal HR+HER2-	IDC HR+HER2-	Metastasis	Breast
P-0001545-T01-IM3	0	0	0	0	0	0	0	0	0	0	0	0	0	breast	0	0	0	0	0	0	0	0	0	0	0	0	0	0	0	0	0	0	0	0	0	0	0	0	0	0	0	0	P-0001545	Breast	IDC	Breast Ductal HR+HER2-	IDC HR+HER2-	Metastasis	Breast
P-0001580-T01-IM3	2	1	0	0	0	0	0	0	0	0	0	0	0	breast	0	0	0	0	0	0	0	0	0	0	0	0	0	0	0	0	0	0	0	0	0	0	0	0	0	0	0	0	P-0001580	Breast	IDC	Breast Ductal HR+HER2-	IDC HR+HER2-	Metastasis	Breast
P-0001589-T01-IM3	2	0	0	0.746943	0	0	0	0	0	0	0	0	0	breast	0	0	0	0	0	0	0	0	0	0	0	0	0	0	0	0	0	0	0	0	0	0	0	0	0	0	0	0	P-0001589	Breast	IDC	Breast Ductal HR+HER2-	IDC HR+HER2-	Metastasis	Breast
P-0001607-T01-IM3	2	0	0	0.573179	0	0	0	0	0	0	0	0	0	breast	0	0	0	0	0	0	0	0	0	0	0	0	0	0	0	0	0	0	0	0	0	0	0	0	0	0	0	0	P-0001607	Breast	IDC	Breast Ductal HR+HER2-	IDC HR+HER2-	Primary	Breast
P-0001608-T01-IM3	1	0	0	0	0	1	0	0	0	0	0	0	0	breast	0	0	0	0	0	0	0	0	0	0	0	0	0	0	0	0	0	0	0	0	0	0	0	0	0	0	0	0	P-0001608	Breast	IDC	Breast Ductal HR+HER2-	IDC HR+HER2-	Metastasis	Breast
P-0001648-T01-IM3	2	0	0	0	0	0	0	0.526467	0	0	0	0	0	breast	0	0	0	0	0	0	0	0	0	0	0	0	0	0	0	0	0	0	0	0	0	0	0	0	0	0	0	0	P-0001648	Breast	IDC	Breast Ductal HR+HER2-	IDC HR+HER2-	Primary	Breast
P-0001661-T01-IM3	1	0	0	0	0	0	0	0	0	0	0	0	0	breast	0	0	0	0	0	0	0	0	0	0	0	0	0	0	0	0	0	0	0	0	0	0	0	0	0	0	0	0	P-0001661	Breast	IDC	Breast Ductal HR+HER2-	IDC HR+HER2-	Primary	Breast
P-0001672-T01-IM3	7	0	0	0.157783	0	0.519097	0	0	0	0.19779	0	0	0	breast	0	0	0	0	0	0	0	0	0	0	0	0	0	0	0	0	0	0	0	0	0	0	0	0	0	0	0	0	P-0001672	Breast	IDC	Breast Ductal HR+HER2-	IDC HR+HER2-	Metastasis	Breast
P-0001751-T01-IM3	2	0	0	0	0	1	0	0	0	0	0	0	0	breast	0	0	0	0	0	0	0	0	0	0	0	0	0	0	0	0	0	0	0	0	0	0	0	0	0	0	0	0	P-0001751	Breast	IDC	Breast Ductal HR+HER2-	IDC HR+HER2-	Metastasis	Breast
P-0001793-T01-IM3	4	0.436003	0	0	0	0.563997	0	0	0	0	0	0	0	breast	0	0	0	0	0	0	0	0	0	0	0	0	0	0	0	0	0	0	0	0	0	0	0	0	0	0	0	0	P-0001793	Breast	IDC	Breast Ductal HR+HER2-	IDC HR+HER2-	Metastasis	Breast
P-0001846-T01-IM3	2	0	0	0	0	1	0	0	0	0	0	0	0	breast	0	0	0	0	0	0	0	0	0	0	0	0	0	0	0	0	0	0	0	0	0	0	0	0	0	0	0	0	P-0001846	Breast	IDC	Breast Ductal HR+HER2-	IDC HR+HER2-	Metastasis	Breast
P-0001874-T01-IM3	5	0	0	0.239618	0	0.745158	0	0	0	0	0	0	0	breast	0	0	0	0	0	0	0	0	0	0	0	0	0	0	0	0	0	0	0	0	0	0	0	0	0	0	0	0	P-0001874	Breast	IDC	Breast Ductal HR+HER2-	IDC HR+HER2-	Metastasis	Breast
P-0001875-T01-IM3	4	0	0	0	0	0.618649	0	0	0	0.381351	0	0	0	breast	0	0	0	0	0	0	0	0	0	0	0	0	0	0	0	0	0	0	0	0	0	0	0	0	0	0	0	0	P-0001875	Breast	IDC	Breast Ductal HR+HER2-	IDC HR+HER2-	Metastasis	Breast
P-0001888-T01-IM3	2	0	0	0	0	1	0	0	0	0	0	0	0	breast	0	0	0	0	0	0	0	0	0	0	0	0	0	0	0	0	0	0	0	0	0	0	0	0	0	0	0	0	P-0001888	Breast	IDC	Breast Ductal HR+HER2-	IDC HR+HER2-	Primary	Breast
P-0001889-T01-IM3	2	0	0	1	0	0	0	0	0	0	0	0	0	breast	0	0	0	0	0	0	0	0	0	0	0	0	0	0	0	0	0	0	0	0	0	0	0	0	0	0	0	0	P-0001889	Breast	IDC	Breast Ductal HR+HER2-	IDC HR+HER2-	Metastasis	Breast
P-0001908-T01-IM3	2	0.606428	0	0	0	0	0	0	0	0	0	0	0	breast	0	0	0	0	0	0	0	0	0	0	0	0	0	0	0	0	0	0	0	0	0	0	0	0	0	0	0	0	P-0001908	Breast	IDC	Breast Ductal HR+HER2-	IDC HR+HER2-	Metastasis	Breast
P-0001932-T01-IM3	1	1	0	0	0	0	0	0	0	0	0	0	0	breast	0	0	0	0	0	0	0	0	0	0	0	0	0	0	0	0	0	0	0	0	0	0	0	0	0	0	0	0	P-0001932	Breast	IDC	Breast Ductal HR+HER2-	IDC HR+HER2-	Metastasis	Breast
P-0001934-T01-IM3	4	0.999997	0	0	0	0	0	0	0	0	0	0	0	breast	0	0	0	0	0	0	0	0	0	0	0	0	0	0	0	0	0	0	0	0	0	0	0	0	0	0	0	0	P-0001934	Breast	IDC	Breast Ductal HR+HER2-	IDC HR+HER2-	Metastasis	Breast
P-0001935-T01-IM3	4	0.323981	0	0.480247	0	0	0	0	0	0	0	0	0	breast	0	0	0	0	0	0	0	0	0	0	0	0	0	0	0	0	0	0	0	0	0	0	0	0	0	0	0	0	P-0001935	Breast	IDC	Breast Ductal HR+HER2-	IDC HR+HER2-	Metastasis	Breast
P-0001979-T01-IM3	1	0	0	0	0	1	0	0	0	0	0	0	0	breast	0	0	0	0	0	0	0	0	0	0	0	0	0	0	0	0	0	0	0	0	0	0	0	0	0	0	0	0	P-0001979	Breast	IDC	Breast Ductal HR+HER2-	IDC HR+HER2-	Metastasis	Breast
P-0001990-T01-IM3	5	0	0	0.331912	0	0.486198	0	0	0	0	0	0	0	breast	0	0	0	0	0	0	0	0	0	0	0	0	0	0	0	0	0	0	0	0	0	0	0	0	0	0	0	0	P-0001990	Breast	IDC	Breast Ductal HR+HER2-	IDC HR+HER2-	Metastasis	Breast
P-0002056-T01-IM3	3	0	0	0.456549	0	0.543451	0	0	0	0	0	0	0	breast	0	0	0	0	0	0	0	0	0	0	0	0	0	0	0	0	0	0	0	0	0	0	0	0	0	0	0	0	P-0002056	Breast	IDC	Breast Ductal HR+HER2-	IDC HR+HER2-	Metastasis	Breast
P-0002096-T01-IM3	1	0	0	0	0	0	0	0	0	0	0	0	0	breast	0	0	0	0	0	0	0	0	0	0	0	0	0	0	0	0	0	0	0	0	0	0	0	0	0	0	0	0	P-0002096	Breast	IDC	Breast Ductal HR+HER2-	IDC HR+HER2-	Metastasis	Breast
P-0002106-T01-IM3	1	0	0	0	0	0	0	0	0	0	0	0	0	breast	0	0	0	0	0	0	0	0	0	0	0	0	0	0	0	0	0	0	0	0	0	0	0	0	0	0	0	0	P-0002106	Breast	IDC	Breast Ductal HR+HER2-	IDC HR+HER2-	Metastasis	Breast
P-0002131-T02-IM5	0	0	0	0	0	0	0	0	0	0	0	0	0	breast	0	0	0	0	0	0	0	0	0	0	0	0	0	0	0	0	0	0	0	0	0	0	0	0	0	0	0	0	P-0002131	Breast	IDC	Breast Ductal HR+HER2-	IDC HR+HER2-	Primary	Breast
P-0002139-T01-IM3	7	0	0	0.522569	0	0.477431	0	0	0	0	0	0	0	breast	0	0	0	0	0	0	0	0	0	0	0	0	0	0	0	0	0	0	0	0	0	0	0	0	0	0	0	0	P-0002139	Breast	IDC	Breast Ductal HR+HER2-	IDC HR+HER2-	Metastasis	Breast
P-0002176-T01-IM3	3	0.798373	0	0	0	0	0	0	0	0	0	0	0	breast	0	0	0	0	0	0	0	0	0	0	0	0	0	0	0	0	0	0	0	0	0	0	0	0	0	0	0	0	P-0002176	Breast	IDC	Breast Ductal HR+HER2-	IDC HR+HER2-	Metastasis	Breast
P-0002229-T01-IM3	1	0	0	0	0	0	0	0	0	0	0	0	0	breast	0	0	0	0	0	0	0	0	0	0	0	0	0	0	0	0	0	0	0	0	0	0	0	0	0	0	0	0	P-0002229	Breast	IDC	Breast Ductal HR+HER2-	IDC HR+HER2-	Primary	Breast
P-0002244-T01-IM3	3	1	0	0	0	0	0	0	0	0	0	0	0	breast	0	0	0	0	0	0	0	0	0	0	0	0	0	0	0	0	0	0	0	0	0	0	0	0	0	0	0	0	P-0002244	Breast	IDC	Breast Ductal HR+HER2-	IDC HR+HER2-	Primary	Breast
P-0002245-T01-IM3	2	1	0	0	0	0	0	0	0	0	0	0	0	breast	0	0	0	0	0	0	0	0	0	0	0	0	0	0	0	0	0	0	0	0	0	0	0	0	0	0	0	0	P-0002245	Breast	IDC	Breast Ductal HR+HER2-	IDC HR+HER2-	Primary	Breast
P-0002297-T01-IM3	2	0	0	1	0	0	0	0	0	0	0	0	0	breast	0	0	0	0	0	0	0	0	0	0	0	0	0	0	0	0	0	0	0	0	0	0	0	0	0	0	0	0	P-0002297	Breast	IDC	Breast Ductal HR+HER2-	IDC HR+HER2-	Metastasis	Breast
P-0002312-T01-IM3	2	0	0	0	0	1	0	0	0	0	0	0	0	breast	0	0	0	0	0	0	0	0	0	0	0	0	0	0	0	0	0	0	0	0	0	0	0	0	0	0	0	0	P-0002312	Breast	IDC	Breast Ductal HR+HER2-	IDC HR+HER2-	Metastasis	Breast
P-0002324-T01-IM3	2	0	0	0	0	1	0	0	0	0	0	0	0	breast	0	0	0	0	0	0	0	0	0	0	0	0	0	0	0	0	0	0	0	0	0	0	0	0	0	0	0	0	P-0002324	Breast	IDC	Breast Ductal HR+HER2-	IDC HR+HER2-	Metastasis	Breast
P-0002374-T01-IM3	5	0.661293	0	0	0	0	0	0	0	0	0	0	0	breast	0	0	0	0	0	0	0	0	0	0	0	0	0	0	0	0	0	0	0	0	0	0	0	0	0	0	0	0	P-0002374	Breast	IDC	Breast Ductal HR+HER2-	IDC HR+HER2-	Metastasis	Breast
P-0002388-T01-IM3	2	0	0	0	0	0.999999	0	0	0	0	0	0	0	breast	0	0	0	0	0	0	0	0	0	0	0	0	0	0	0	0	0	0	0	0	0	0	0	0	0	0	0	0	P-0002388	Breast	IDC	Breast Ductal HR+HER2-	IDC HR+HER2-	Primary	Breast
P-0002443-T01-IM3	0	0	0	0	0	0	0	0	0	0	0	0	0	breast	0	0	0	0	0	0	0	0	0	0	0	0	0	0	0	0	0	0	0	0	0	0	0	0	0	0	0	0	P-0002443	Breast	IDC	Breast Ductal HR+HER2-	IDC HR+HER2-	Primary	Breast
P-0002473-T01-IM3	2	0	0	0	0	1	0	0	0	0	0	0	0	breast	0	0	0	0	0	0	0	0	0	0	0	0	0	0	0	0	0	0	0	0	0	0	0	0	0	0	0	0	P-0002473	Breast	IDC	Breast Ductal HR+HER2-	IDC HR+HER2-	Primary	Breast
P-0002531-T01-IM3	1	0	0	1	0	0	0	0	0	0	0	0	0	breast	0	0	0	0	0	0	0	0	0	0	0	0	0	0	0	0	0	0	0	0	0	0	0	0	0	0	0	0	P-0002531	Breast	IDC	Breast Ductal HR+HER2-	IDC HR+HER2-	Metastasis	Breast
P-0002543-T01-IM3	3	0.41462	0	0.58538	0	0	0	0	0	0	0	0	0	breast	0	0	0	0	0	0	0	0	0	0	0	0	0	0	0	0	0	0	0	0	0	0	0	0	0	0	0	0	P-0002543	Breast	IDC	Breast Ductal HR+HER2-	IDC HR+HER2-	Metastasis	Breast
P-0002545-T01-IM3	1	0	0	0	0	0	0	0	0	0	0	0	0	breast	0	0	0	0	0	0	0	0	0	0	0	0	0	0	0	0	0	0	0	0	0	0	0	0	0	0	0	0	P-0002545	Breast	IDC	Breast Ductal HR+HER2-	IDC HR+HER2-	Metastasis	Breast
P-0002566-T01-IM3	3	0	0	0	0	1	0	0	0	0	0	0	0	breast	0	0	0	0	0	0	0	0	0	0	0	0	0	0	0	0	0	0	0	0	0	0	0	0	0	0	0	0	P-0002566	Breast	IDC	Breast Ductal HR+HER2-	IDC HR+HER2-	Primary	Breast
P-0002617-T02-IM5	3	0	0	0	0	0	0	0.688887	0	0	0	0	0	breast	0	0	0	0	0	0	0	0	0	0	0	0	0	0	0	0	0	0	0	0	0	0	0	0	0	0	0	0	P-0002617	Breast	IDC	Breast Ductal HR+HER2-	IDC HR+HER2-	Metastasis	Breast
P-0002622-T01-IM3	3	0	0	0	0	1	0	0	0	0	0	0	0	breast	0	0	0	0	0	0	0	0	0	0	0	0	0	0	0	0	0	0	0	0	0	0	0	0	0	0	0	0	P-0002622	Breast	IDC	Breast Ductal HR+HER2-	IDC HR+HER2-	Metastasis	Breast
P-0002640-T01-IM3	1	0	0	0	0	0	0	0	0	0	0	0	0	breast	0	0	0	0	0	0	0	0	0	0	0	0	0	0	0	0	0	0	0	0	0	0	0	0	0	0	0	0	P-0002640	Breast	IDC	Breast Ductal HR+HER2-	IDC HR+HER2-	Primary	Breast
P-0002652-T01-IM3	1	0	0	0	0	0	0	0	0	0	0	0	0	breast	0	0	0	0	0	0	0	0	0	0	0	0	0	0	0	0	0	0	0	0	0	0	0	0	0	0	0	0	P-0002652	Breast	IDC	Breast Ductal HR+HER2-	IDC HR+HER2-	Metastasis	Breast
P-0002667-T01-IM3	6	0	0	0.417209	0	0.400388	0	0.182403	0	0	0	0	0	breast	0	0	0	0	0	0	0	0	0	0	0	0	0	0	0	0	0	0	0	0	0	0	0	0	0	0	0	0	P-0002667	Breast	IDC	Breast Ductal HR+HER2-	IDC HR+HER2-	Metastasis	Breast
P-0002713-T01-IM3	42	0.195937	0	0	0	0.804063	0	0	0	0	0	0	0	breast	0	0	0	0	0	0	0	0	0	0	0	0	0	0	0	0	0	0	0	0	0	0	0	0	0	0	0	0	P-0002713	Breast	IDC	Breast Ductal HR+HER2-	IDC HR+HER2-	Metastasis	Breast
P-0002756-T02-IM5	4	0	0	0.682658	0	0.317342	0	0	0	0	0	0	0	breast	0	0	0	0	0	0	0	0	0	0	0	0	0	0	0	0	0	0	0	0	0	0	0	0	0	0	0	0	P-0002756	Breast	IDC	Breast Ductal HR+HER2-	IDC HR+HER2-	Primary	Breast
P-0002773-T01-IM3	1	0	0	1	0	0	0	0	0	0	0	0	0	breast	0	0	0	0	0	0	0	0	0	0	0	0	0	0	0	0	0	0	0	0	0	0	0	0	0	0	0	0	P-0002773	Breast	IDC	Breast Ductal HR+HER2-	IDC HR+HER2-	Metastasis	Breast
P-0002781-T01-IM3	1	0	0	0	0	0	0	0	0	0	0	0	0	breast	0	0	0	0	0	0	0	0	0	0	0	0	0	0	0	0	0	0	0	0	0	0	0	0	0	0	0	0	P-0002781	Breast	IDC	Breast Ductal HR+HER2-	IDC HR+HER2-	Metastasis	Breast
P-0002827-T01-IM3	5	0.427592	0	0.349004	0	0.223404	0	0	0	0	0	0	0	breast	0	0	0	0	0	0	0	0	0	0	0	0	0	0	0	0	0	0	0	0	0	0	0	0	0	0	0	0	P-0002827	Breast	IDC	Breast Ductal HR+HER2-	IDC HR+HER2-	Primary	Breast
P-0002828-T01-IM3	1	0	0	0	0	0	0	0	0	0	0	0	0	breast	0	0	0	0	0	0	0	0	0	0	0	0	0	0	0	0	0	0	0	0	0	0	0	0	0	0	0	0	P-0002828	Breast	IDC	Breast Ductal HR+HER2-	IDC HR+HER2-	Metastasis	Breast
P-0002847-T01-IM3	6	0	0	0.382765	0	0.617235	0	0	0	0	0	0	0	breast	0	0	0	0	0	0	0	0	0	0	0	0	0	0	0	0	0	0	0	0	0	0	0	0	0	0	0	0	P-0002847	Breast	IDC	Breast Ductal HR+HER2-	IDC HR+HER2-	Primary	Breast
P-0002915-T01-IM3	6	0	0	0.74021	0	0.25979	0	0	0	0	0	0	0	breast	0	0	0	0	0	0	0	0	0	0	0	0	0	0	0	0	0	0	0	0	0	0	0	0	0	0	0	0	P-0002915	Breast	IDC	Breast Ductal HR+HER2-	IDC HR+HER2-	Metastasis	Breast
P-0002950-T01-IM3	1	0	0	0	0	0	0	0	0	0	0	0	0	breast	0	0	0	0	0	0	0	0	0	0	0	0	0	0	0	0	0	0	0	0	0	0	0	0	0	0	0	0	P-0002950	Breast	IDC	Breast Ductal HR+HER2-	IDC HR+HER2-	Primary	Breast
P-0002958-T01-IM3	0	0	0	0	0	0	0	0	0	0	0	0	0	breast	0	0	0	0	0	0	0	0	0	0	0	0	0	0	0	0	0	0	0	0	0	0	0	0	0	0	0	0	P-0002958	Breast	IDC	Breast Ductal HR+HER2-	IDC HR+HER2-	Primary	Breast
P-0002975-T02-IM5	2	0	0	0	0	1	0	0	0	0	0	0	0	breast	0	0	0	0	0	0	0	0	0	0	0	0	0	0	0	0	0	0	0	0	0	0	0	0	0	0	0	0	P-0002975	Breast	IDC	Breast Ductal HR+HER2-	IDC HR+HER2-	Metastasis	Breast
P-0003002-T01-IM3	1	0	0	0	0	0	0	0	0	0	0	0	0	breast	0	0	0	0	0	0	0	0	0	0	0	0	0	0	0	0	0	0	0	0	0	0	0	0	0	0	0	0	P-0003002	Breast	IDC	Breast Ductal HR+HER2-	IDC HR+HER2-	Primary	Breast
P-0003005-T01-IM3	3	0	0	0	0	1	0	0	0	0	0	0	0	breast	0	0	0	0	0	0	0	0	0	0	0	0	0	0	0	0	0	0	0	0	0	0	0	0	0	0	0	0	P-0003005	Breast	IDC	Breast Ductal HR+HER2-	IDC HR+HER2-	Metastasis	Breast
P-0003021-T01-IM3	2	0.569162	0	0	0	0	0	0	0	0	0	0	0	breast	0	0	0	0	0	0	0	0	0	0	0	0	0	0	0	0	0	0	0	0	0	0	0	0	0	0	0	0	P-0003021	Breast	IDC	Breast Ductal HR+HER2-	IDC HR+HER2-	Metastasis	Breast
P-0003025-T01-IM3	0	0	0	0	0	0	0	0	0	0	0	0	0	breast	0	0	0	0	0	0	0	0	0	0	0	0	0	0	0	0	0	0	0	0	0	0	0	0	0	0	0	0	P-0003025	Breast	IDC	Breast Ductal HR+HER2-	IDC HR+HER2-	Primary	Breast
P-0003042-T01-IM5	2	0	0	0	0	1	0	0	0	0	0	0	0	breast	0	0	0	0	0	0	0	0	0	0	0	0	0	0	0	0	0	0	0	0	0	0	0	0	0	0	0	0	P-0003042	Breast	IDC	Breast Ductal HR+HER2-	IDC HR+HER2-	Metastasis	Breast
P-0003054-T02-IM5	13	0.166714	0	0	0	0.833286	0	0	0	0	0	0	0	breast	0	0	0	0	0	0	0	0	0	0	0	0	0	0	0	0	0	0	0	0	0	0	0	0	0	0	0	0	P-0003054	Breast	IDC	Breast Ductal HR+HER2-	IDC HR+HER2-	Metastasis	Breast
P-0003063-T01-IM5	3	0.334888	0	0.451785	0	0	0	0	0	0	0	0	0	breast	0	0	0	0	0	0	0	0	0	0	0	0	0	0	0	0	0	0	0	0	0	0	0	0	0	0	0	0	P-0003063	Breast	IDC	Breast Ductal HR+HER2-	IDC HR+HER2-	Metastasis	Breast
P-0003118-T01-IM5	5	0.999999	0	0	0	0	0	0	0	0	0	0	0	breast	0	0	0	0	0	0	0	0	0	0	0	0	0	0	0	0	0	0	0	0	0	0	0	0	0	0	0	0	P-0003118	Breast	IDC	Breast Ductal HR+HER2-	IDC HR+HER2-	Primary	Breast
P-0003133-T01-IM5	2	1	0	0	0	0	0	0	0	0	0	0	0	breast	0	0	0	0	0	0	0	0	0	0	0	0	0	0	0	0	0	0	0	0	0	0	0	0	0	0	0	0	P-0003133	Breast	IDC	Breast Ductal HR+HER2-	IDC HR+HER2-	Primary	Breast
P-0003134-T01-IM5	4	0.615195	0	0.382272	0	0	0	0	0	0	0	0	0	breast	0	0	0	0	0	0	0	0	0	0	0	0	0	0	0	0	0	0	0	0	0	0	0	0	0	0	0	0	P-0003134	Breast	IDC	Breast Ductal HR+HER2-	IDC HR+HER2-	Primary	Breast
P-0003141-T01-IM5	2	0	0	0	0	0	0	0.653227	0	0	0	0	0	breast	0	0	0	0	0	0	0	0	0	0	0	0	0	0	0	0	0	0	0	0	0	0	0	0	0	0	0	0	P-0003141	Breast	IDC	Breast Ductal HR+HER2-	IDC HR+HER2-	Primary	Breast
P-0003142-T01-IM5	4	0	0	0.70415	0	0.29585	0	0	0	0	0	0	0	breast	0	0	0	0	0	0	0	0	0	0	0	0	0	0	0	0	0	0	0	0	0	0	0	0	0	0	0	0	P-0003142	Breast	IDC	Breast Ductal HR+HER2-	IDC HR+HER2-	Metastasis	Breast
P-0003147-T01-IM5	4	0	0	0	0	1	0	0	0	0	0	0	0	breast	0	0	0	0	0	0	0	0	0	0	0	0	0	0	0	0	0	0	0	0	0	0	0	0	0	0	0	0	P-0003147	Breast	IDC	Breast Ductal HR+HER2-	IDC HR+HER2-	Metastasis	Breast
P-0003166-T02-IM5	2	0.811414	0	0	0	0	0	0	0	0	0	0	0	breast	0	0	0	0	0	0	0	0	0	0	0	0	0	0	0	0	0	0	0	0	0	0	0	0	0	0	0	0	P-0003166	Breast	IDC	Breast Ductal HR+HER2-	IDC HR+HER2-	Primary	Breast
P-0003185-T02-IM6	4	0.716631	0	0	0	0	0	0.283369	0	0	0	0	0	breast	0	0	0	0	0	0	0	0	0	0	0	0	0	0	0	0	0	0	0	0	0	0	0	0	0	0	0	0	P-0003185	Breast	IDC	Breast Ductal HR+HER2-	IDC HR+HER2-	Metastasis	Breast
P-0003195-T02-IM6	4	0.592948	0	0.407052	0	0	0	0	0	0	0	0	0	breast	0	0	0	0	0	0	0	0	0	0	0	0	0	0	0	0	0	0	0	0	0	0	0	0	0	0	0	0	P-0003195	Breast	IDC	Breast Ductal HR+HER2-	IDC HR+HER2-	Primary	Breast
P-0003216-T01-IM5	2	0	0	0	0	0	0	1	0	0	0	0	0	breast	0	0	0	0	0	0	0	0	0	0	0	0	0	0	0	0	0	0	0	0	0	0	0	0	0	0	0	0	P-0003216	Breast	IDC	Breast Ductal HR+HER2-	IDC HR+HER2-	Metastasis	Breast
P-0003224-T01-IM5	14	0.361832	0	0.418017	0	0.220151	0	0	0	0	0	0	0	breast	0	0	0	0	0	0	0	0	0	0	0	0	0	0	0	0	0	0	0	0	0	0	0	0	0	0	0	0	P-0003224	Breast	IDC	Breast Ductal HR+HER2-	IDC HR+HER2-	Metastasis	Breast
P-0003281-T01-IM5	4	0.568038	0	0	0	0	0	0.431962	0	0	0	0	0	breast	0	0	0	0	0	0	0	0	0	0	0	0	0	0	0	0	0	0	0	0	0	0	0	0	0	0	0	0	P-0003281	Breast	IDC	Breast Ductal HR+HER2-	IDC HR+HER2-	Primary	Breast
P-0003345-T01-IM5	1	0	0	0	0	0	0	0	0	0	0	0	0	breast	0	0	0	0	0	0	0	0	0	0	0	0	0	0	0	0	0	0	0	0	0	0	0	0	0	0	0	0	P-0003345	Breast	IDC	Breast Ductal HR+HER2-	IDC HR+HER2-	Metastasis	Breast
P-0003375-T01-IM5	4	0.261476	0	0	0	0.738524	0	0	0	0	0	0	0	breast	0	0	0	0	0	0	0	0	0	0	0	0	0	0	0	0	0	0	0	0	0	0	0	0	0	0	0	0	P-0003375	Breast	IDC	Breast Ductal HR+HER2-	IDC HR+HER2-	Metastasis	Breast
P-0003423-T01-IM5	4	0	0	0	0	0	0	0	0	0.818525	0	0	0	breast	0	0	0	0	0	0	0	0	0	0	0	0	0	0	0	0	0	0	0	0	0	0	0	0	0	0	0	0	P-0003423	Breast	IDC	Breast Ductal HR+HER2-	IDC HR+HER2-	Primary	Breast
P-0003431-T01-IM5	1	0	0	0	0	0	0	0	0	0	0	0	0	breast	0	0	0	0	0	0	0	0	0	0	0	0	0	0	0	0	0	0	0	0	0	0	0	0	0	0	0	0	P-0003431	Breast	IDC	Breast Ductal HR+HER2-	IDC HR+HER2-	Metastasis	Breast
P-0003459-T01-IM5	4	0	0	0.640486	0	0.359514	0	0	0	0	0	0	0	breast	0	0	0	0	0	0	0	0	0	0	0	0	0	0	0	0	0	0	0	0	0	0	0	0	0	0	0	0	P-0003459	Breast	IDC	Breast Ductal HR+HER2-	IDC HR+HER2-	Metastasis	Breast
P-0003481-T01-IM5	1	0	0	0	0	0	0	0	0	0	0	0	0	breast	0	0	0	0	0	0	0	0	0	0	0	0	0	0	0	0	0	0	0	0	0	0	0	0	0	0	0	0	P-0003481	Breast	IDC	Breast Ductal HR+HER2-	IDC HR+HER2-	Primary	Breast
P-0003482-T01-IM5	2	0	0	0	0	1	0	0	0	0	0	0	0	breast	0	0	0	0	0	0	0	0	0	0	0	0	0	0	0	0	0	0	0	0	0	0	0	0	0	0	0	0	P-0003482	Breast	IDC	Breast Ductal HR+HER2-	IDC HR+HER2-	Primary	Breast
P-0003493-T01-IM5	5	0	0	0	0	0.526447	0	0.473553	0	0	0	0	0	breast	0	0	0	0	0	0	0	0	0	0	0	0	0	0	0	0	0	0	0	0	0	0	0	0	0	0	0	0	P-0003493	Breast	IDC	Breast Ductal HR+HER2-	IDC HR+HER2-	Metastasis	Breast
P-0003528-T01-IM5	1	0	0	0	0	0	0	0	0	0	0	0	0	breast	0	0	0	0	0	0	0	0	0	0	0	0	0	0	0	0	0	0	0	0	0	0	0	0	0	0	0	0	P-0003528	Breast	IDC	Breast Ductal HR+HER2-	IDC HR+HER2-	Metastasis	Breast
P-0003557-T01-IM5	3	0.426149	0	0	0	0.573851	0	0	0	0	0	0	0	breast	0	0	0	0	0	0	0	0	0	0	0	0	0	0	0	0	0	0	0	0	0	0	0	0	0	0	0	0	P-0003557	Breast	IDC	Breast Ductal HR+HER2-	IDC HR+HER2-	Metastasis	Breast
P-0003581-T01-IM5	1	0	0	0	0	0	0	0	0	0	0	0	0	breast	0	0	0	0	0	0	0	0	0	0	0	0	0	0	0	0	0	0	0	0	0	0	0	0	0	0	0	0	P-0003581	Breast	IDC	Breast Ductal HR+HER2-	IDC HR+HER2-	Metastasis	Breast
P-0003594-T01-IM5	0	0	0	0	0	0	0	0	0	0	0	0	0	breast	0	0	0	0	0	0	0	0	0	0	0	0	0	0	0	0	0	0	0	0	0	0	0	0	0	0	0	0	P-0003594	Breast	IDC	Breast Ductal HR+HER2-	IDC HR+HER2-	Metastasis	Breast
P-0003627-T01-IM5	4	0.309673	0	0.347279	0	0.343048	0	0	0	0	0	0	0	breast	0	0	0	0	0	0	0	0	0	0	0	0	0	0	0	0	0	0	0	0	0	0	0	0	0	0	0	0	P-0003627	Breast	IDC	Breast Ductal HR+HER2-	IDC HR+HER2-	Primary	Breast
P-0003634-T01-IM5	1	0	0	0	0	0	0	0	0	0	0	0	0	breast	0	0	0	0	0	0	0	0	0	0	0	0	0	0	0	0	0	0	0	0	0	0	0	0	0	0	0	0	P-0003634	Breast	IDC	Breast Ductal HR+HER2-	IDC HR+HER2-	Metastasis	Breast
P-0003642-T01-IM5	0	0	0	0	0	0	0	0	0	0	0	0	0	breast	0	0	0	0	0	0	0	0	0	0	0	0	0	0	0	0	0	0	0	0	0	0	0	0	0	0	0	0	P-0003642	Breast	IDC	Breast Ductal HR+HER2-	IDC HR+HER2-	Primary	Breast
P-0003644-T01-IM5	2	0.85194	0	0	0	0	0	0	0	0	0	0	0	breast	0	0	0	0	0	0	0	0	0	0	0	0	0	0	0	0	0	0	0	0	0	0	0	0	0	0	0	0	P-0003644	Breast	IDC	Breast Ductal HR+HER2-	IDC HR+HER2-	Primary	Breast
P-0003683-T01-IM5	0	0	0	0	0	0	0	0	0	0	0	0	0	breast	0	0	0	0	0	0	0	0	0	0	0	0	0	0	0	0	0	0	0	0	0	0	0	0	0	0	0	0	P-0003683	Breast	IDC	Breast Ductal HR+HER2-	IDC HR+HER2-	Metastasis	Breast
P-0003751-T01-IM5	2	1	0	0	0	0	0	0	0	0	0	0	0	breast	0	0	0	0	0	0	0	0	0	0	0	0	0	0	0	0	0	0	0	0	0	0	0	0	0	0	0	0	P-0003751	Breast	IDC	Breast Ductal HR+HER2-	IDC HR+HER2-	Metastasis	Breast
P-0003772-T01-IM5	4	0	0	0	0	0.932501	0	0	0	0	0	0	0	breast	0	0	0	0	0	0	0	0	0	0	0	0	0	0	0	0	0	0	0	0	0	0	0	0	0	0	0	0	P-0003772	Breast	IDC	Breast Ductal HR+HER2-	IDC HR+HER2-	Metastasis	Breast
P-0003779-T01-IM5	2	1	0	0	0	0	0	0	0	0	0	0	0	breast	0	0	0	0	0	0	0	0	0	0	0	0	0	0	0	0	0	0	0	0	0	0	0	0	0	0	0	0	P-0003779	Breast	IDC	Breast Ductal HR+HER2-	IDC HR+HER2-	Primary	Breast
P-0003819-T01-IM5	3	0	0	0	0	0.92424	0	0	0	0	0	0	0	breast	0	0	0	0	0	0	0	0	0	0	0	0	0	0	0	0	0	0	0	0	0	0	0	0	0	0	0	0	P-0003819	Breast	IDC	Breast Ductal HR+HER2-	IDC HR+HER2-	Metastasis	Breast
P-0003859-T01-IM5	2	0	0	0	0	1	0	0	0	0	0	0	0	breast	0	0	0	0	0	0	0	0	0	0	0	0	0	0	0	0	0	0	0	0	0	0	0	0	0	0	0	0	P-0003859	Breast	IDC	Breast Ductal HR+HER2-	IDC HR+HER2-	Metastasis	Breast
P-0003882-T01-IM5	8	0	0.343211	0.235772	0	0.347285	0	0	0	0	0	0	0	breast	0	0	0	0	0	0	0	0	0	0	0	0	0	0	0	0	0	0	0	0	0	0	0	0	0	0	0	0	P-0003882	Breast	IDC	Breast Ductal HR+HER2-	IDC HR+HER2-	Primary	Breast
P-0003903-T02-IM5	24	0	0	0	0	0.817153	0	0.164891	0	0	0	0	0	breast	0	0	0	0	0	0	0	0	0	0	0	0	0	0	0	0	0	0	0	0	0	0	0	0	0	0	0	0	P-0003903	Breast	IDC	Breast Ductal HR+HER2-	IDC HR+HER2-	Metastasis	Breast
P-0003941-T01-IM3	3	0	0	0	0	1	0	0	0	0	0	0	0	breast	0	0	0	0	0	0	0	0	0	0	0	0	0	0	0	0	0	0	0	0	0	0	0	0	0	0	0	0	P-0003941	Breast	IDC	Breast Ductal HR+HER2-	IDC HR+HER2-	Metastasis	Breast
P-0003950-T01-IM5	5	0.507255	0	0	0	0.492745	0	0	0	0	0	0	0	breast	0	0	0	0	0	0	0	0	0	0	0	0	0	0	0	0	0	0	0	0	0	0	0	0	0	0	0	0	P-0003950	Breast	IDC	Breast Ductal HR+HER2-	IDC HR+HER2-	Metastasis	Breast
P-0003958-T01-IM3	4	0.517136	0	0	0	0.482864	0	0	0	0	0	0	0	breast	0	0	0	0	0	0	0	0	0	0	0	0	0	0	0	0	0	0	0	0	0	0	0	0	0	0	0	0	P-0003958	Breast	IDC	Breast Ductal HR+HER2-	IDC HR+HER2-	Metastasis	Breast
P-0003961-T01-IM3	0	0	0	0	0	0	0	0	0	0	0	0	0	breast	0	0	0	0	0	0	0	0	0	0	0	0	0	0	0	0	0	0	0	0	0	0	0	0	0	0	0	0	P-0003961	Breast	IDC	Breast Ductal HR+HER2-	IDC HR+HER2-	Primary	Breast
P-0004021-T01-IM3	6	1	0	0	0	0	0	0	0	0	0	0	0	breast	0	0	0	0	0	0	0	0	0	0	0	0	0	0	0	0	0	0	0	0	0	0	0	0	0	0	0	0	P-0004021	Breast	IDC	Breast Ductal HR+HER2-	IDC HR+HER2-	Primary	Breast
P-0004028-T01-IM3	2	0	0	0	0	1	0	0	0	0	0	0	0	breast	0	0	0	0	0	0	0	0	0	0	0	0	0	0	0	0	0	0	0	0	0	0	0	0	0	0	0	0	P-0004028	Breast	IDC	Breast Ductal HR+HER2-	IDC HR+HER2-	Primary	Breast
P-0004031-T01-IM3	1	0	0	0	0	0	0	0	0	0	0	0	0	breast	0	0	0	0	0	0	0	0	0	0	0	0	0	0	0	0	0	0	0	0	0	0	0	0	0	0	0	0	P-0004031	Breast	IDC	Breast Ductal HR+HER2-	IDC HR+HER2-	Primary	Breast
P-0004058-T01-IM5	0	0	0	0	0	0	0	0	0	0	0	0	0	breast	0	0	0	0	0	0	0	0	0	0	0	0	0	0	0	0	0	0	0	0	0	0	0	0	0	0	0	0	P-0004058	Breast	IDC	Breast Ductal HR+HER2-	IDC HR+HER2-	Metastasis	Breast
P-0004090-T01-IM5	2	0.833888	0	0	0	0	0	0	0	0	0	0	0	breast	0	0	0	0	0	0	0	0	0	0	0	0	0	0	0	0	0	0	0	0	0	0	0	0	0	0	0	0	P-0004090	Breast	IDC	Breast Ductal HR+HER2-	IDC HR+HER2-	Primary	Breast
P-0004158-T01-IM5	3	1	0	0	0	0	0	0	0	0	0	0	0	breast	0	0	0	0	0	0	0	0	0	0	0	0	0	0	0	0	0	0	0	0	0	0	0	0	0	0	0	0	P-0004158	Breast	IDC	Breast Ductal HR+HER2-	IDC HR+HER2-	Metastasis	Breast
P-0004181-T01-IM5	1	0	0	0	0	0	0	0	0	0	0	0	0	breast	0	0	0	0	0	0	0	0	0	0	0	0	0	0	0	0	0	0	0	0	0	0	0	0	0	0	0	0	P-0004181	Breast	IDC	Breast Ductal HR+HER2-	IDC HR+HER2-	Metastasis	Breast
P-0004182-T01-IM5	3	0.41673	0	0	0	0	0	0	0	0.58327	0	0	0	breast	0	0	0	0	0	0	0	0	0	0	0	0	0	0	0	0	0	0	0	0	0	0	0	0	0	0	0	0	P-0004182	Breast	IDC	Breast Ductal HR+HER2-	IDC HR+HER2-	Metastasis	Breast
P-0004183-T01-IM5	2	0	0	0	0	1	0	0	0	0	0	0	0	breast	0	0	0	0	0	0	0	0	0	0	0	0	0	0	0	0	0	0	0	0	0	0	0	0	0	0	0	0	P-0004183	Breast	IDC	Breast Ductal HR+HER2-	IDC HR+HER2-	Metastasis	Breast
P-0004193-T01-IM5	1	0	0	0	0	0	0	0	0	0	0	0	0	breast	0	0	0	0	0	0	0	0	0	0	0	0	0	0	0	0	0	0	0	0	0	0	0	0	0	0	0	0	P-0004193	Breast	IDC	Breast Ductal HR+HER2-	IDC HR+HER2-	Metastasis	Breast
P-0004195-T01-IM5	5	0.351243	0	0.421704	0	0.227053	0	0	0	0	0	0	0	breast	0	0	0	0	0	0	0	0	0	0	0	0	0	0	0	0	0	0	0	0	0	0	0	0	0	0	0	0	P-0004195	Breast	IDC	Breast Ductal HR+HER2-	IDC HR+HER2-	Metastasis	Breast
P-0004196-T01-IM5	4	0	0	0	0	0.793134	0	0	0	0	0	0	0	breast	0	0	0	0	0	0	0	0	0	0	0	0	0	0	0	0	0	0	0	0	0	0	0	0	0	0	0	0	P-0004196	Breast	IDC	Breast Ductal HR+HER2-	IDC HR+HER2-	Primary	Breast
P-0004237-T01-IM5	5	0.239796	0	0	0	0.760204	0	0	0	0	0	0	0	breast	0	0	0	0	0	0	0	0	0	0	0	0	0	0	0	0	0	0	0	0	0	0	0	0	0	0	0	0	P-0004237	Breast	IDC	Breast Ductal HR+HER2-	IDC HR+HER2-	Metastasis	Breast
P-0004264-T01-IM5	17	0	0	0	0	1	0	0	0	0	0	0	0	breast	0	0	0	0	0	0	0	0	0	0	0	0	0	0	0	0	0	0	0	0	0	0	0	0	0	0	0	0	P-0004264	Breast	IDC	Breast Ductal HR+HER2-	IDC HR+HER2-	Metastasis	Breast
P-0004277-T01-IM5	4	0	0	0	0	0	0	1	0	0	0	0	0	breast	0	0	0	0	0	0	0	0	0	0	0	0	0	0	0	0	0	0	0	0	0	0	0	0	0	0	0	0	P-0004277	Breast	IDC	Breast Ductal HR+HER2-	IDC HR+HER2-	Primary	Breast
P-0004286-T01-IM5	5	0.233455	0	0.766545	0	0	0	0	0	0	0	0	0	breast	0	0	0	0	0	0	0	0	0	0	0	0	0	0	0	0	0	0	0	0	0	0	0	0	0	0	0	0	P-0004286	Breast	IDC	Breast Ductal HR+HER2-	IDC HR+HER2-	Metastasis	Breast
P-0004289-T02-IM6	7	0.521604	0	0	0	0.220933	0	0	0	0.257462	0	0	0	breast	0	0	0	0	0	0	0	0	0	0	0	0	0	0	0	0	0	0	0	0	0	0	0	0	0	0	0	0	P-0004289	Breast	IDC	Breast Ductal HR+HER2-	IDC HR+HER2-	Metastasis	Breast
P-0004301-T01-IM5	2	0.666239	0	0	0	0	0	0	0	0	0	0	0	breast	0	0	0	0	0	0	0	0	0	0	0	0	0	0	0	0	0	0	0	0	0	0	0	0	0	0	0	0	P-0004301	Breast	IDC	Breast Ductal HR+HER2-	IDC HR+HER2-	Metastasis	Breast
P-0004309-T01-IM5	2	0	0	0	0	1	0	0	0	0	0	0	0	breast	0	0	0	0	0	0	0	0	0	0	0	0	0	0	0	0	0	0	0	0	0	0	0	0	0	0	0	0	P-0004309	Breast	IDC	Breast Ductal HR+HER2-	IDC HR+HER2-	Metastasis	Breast
P-0004314-T01-IM5	4	0	0	0	0	1	0	0	0	0	0	0	0	breast	0	0	0	0	0	0	0	0	0	0	0	0	0	0	0	0	0	0	0	0	0	0	0	0	0	0	0	0	P-0004314	Breast	IDC	Breast Ductal HR+HER2-	IDC HR+HER2-	Metastasis	Breast
P-0004316-T01-IM5	4	0.30103	0	0	0	0	0	0.69897	0	0	0	0	0	breast	0	0	0	0	0	0	0	0	0	0	0	0	0	0	0	0	0	0	0	0	0	0	0	0	0	0	0	0	P-0004316	Breast	IDC	Breast Ductal HR+HER2-	IDC HR+HER2-	Primary	Breast
P-0004375-T01-IM5	2	0.688704	0	0	0	0	0	0	0	0	0	0	0	breast	0	0	0	0	0	0	0	0	0	0	0	0	0	0	0	0	0	0	0	0	0	0	0	0	0	0	0	0	P-0004375	Breast	IDC	Breast Ductal HR+HER2-	IDC HR+HER2-	Metastasis	Breast
P-0004384-T01-IM5	2	1	0	0	0	0	0	0	0	0	0	0	0	breast	0	0	0	0	0	0	0	0	0	0	0	0	0	0	0	0	0	0	0	0	0	0	0	0	0	0	0	0	P-0004384	Breast	IDC	Breast Ductal HR+HER2-	IDC HR+HER2-	Primary	Breast
P-0004386-T01-IM5	3	0.5628	0	0	0	0.4372	0	0	0	0	0	0	0	breast	0	0	0	0	0	0	0	0	0	0	0	0	0	0	0	0	0	0	0	0	0	0	0	0	0	0	0	0	P-0004386	Breast	IDC	Breast Ductal HR+HER2-	IDC HR+HER2-	Primary	Breast
P-0004392-T01-IM5	3	0	0	0	0	1	0	0	0	0	0	0	0	breast	0	0	0	0	0	0	0	0	0	0	0	0	0	0	0	0	0	0	0	0	0	0	0	0	0	0	0	0	P-0004392	Breast	IDC	Breast Ductal HR+HER2-	IDC HR+HER2-	Metastasis	Breast
P-0004406-T01-IM5	3	0	0	0	0	1	0	0	0	0	0	0	0	breast	0	0	0	0	0	0	0	0	0	0	0	0	0	0	0	0	0	0	0	0	0	0	0	0	0	0	0	0	P-0004406	Breast	IDC	Breast Ductal HR+HER2-	IDC HR+HER2-	Metastasis	Breast
P-0004433-T01-IM5	5	0	0	0.415958	0	0.551336	0	0	0	0	0	0	0	breast	0	0	0	0	0	0	0	0	0	0	0	0	0	0	0	0	0	0	0	0	0	0	0	0	0	0	0	0	P-0004433	Breast	IDC	Breast Ductal HR+HER2-	IDC HR+HER2-	Metastasis	Breast
P-0004450-T01-IM5	19	0.0557489	0	0	0	0.944251	0	0	0	0	0	0	0	breast	0	0	0	0	0	0	0	0	0	0	0	0	0	0	0	0	0	0	0	0	0	0	0	0	0	0	0	0	P-0004450	Breast	IDC	Breast Ductal HR+HER2-	IDC HR+HER2-	Metastasis	Breast
P-0004462-T01-IM5	2	0	0	1	0	0	0	0	0	0	0	0	0	breast	0	0	0	0	0	0	0	0	0	0	0	0	0	0	0	0	0	0	0	0	0	0	0	0	0	0	0	0	P-0004462	Breast	IDC	Breast Ductal HR+HER2-	IDC HR+HER2-	Primary	Breast
P-0004501-T01-IM5	2	0	0	0	0	1	0	0	0	0	0	0	0	breast	0	0	0	0	0	0	0	0	0	0	0	0	0	0	0	0	0	0	0	0	0	0	0	0	0	0	0	0	P-0004501	Breast	IDC	Breast Ductal HR+HER2-	IDC HR+HER2-	Metastasis	Breast
P-0004558-T01-IM5	3	0	0	0	0	1	0	0	0	0	0	0	0	breast	0	0	0	0	0	0	0	0	0	0	0	0	0	0	0	0	0	0	0	0	0	0	0	0	0	0	0	0	P-0004558	Breast	IDC	Breast Ductal HR+HER2-	IDC HR+HER2-	Metastasis	Breast
P-0004580-T01-IM5	17	0.101073	0	0.509147	0	0.286107	0	0	0	0.103673	0	0	0	breast	0	0	0	0	0	0	0	0	0	0	0	0	0	0	0	0	0	0	0	0	0	0	0	0	0	0	0	0	P-0004580	Breast	IDC	Breast Ductal HR+HER2-	IDC HR+HER2-	Metastasis	Breast
P-0004611-T01-IM5	4	0.715109	0	0	0	0	0	0	0	0	0	0	0	breast	0	0	0	0	0	0	0	0	0	0	0	0	0	0	0	0	0	0	0	0	0	0	0	0	0	0	0	0	P-0004611	Breast	IDC	Breast Ductal HR+HER2-	IDC HR+HER2-	Metastasis	Breast
P-0004646-T01-IM5	3	0.381475	0	0	0	0.618525	0	0	0	0	0	0	0	breast	0	0	0	0	0	0	0	0	0	0	0	0	0	0	0	0	0	0	0	0	0	0	0	0	0	0	0	0	P-0004646	Breast	IDC	Breast Ductal HR+HER2-	IDC HR+HER2-	Metastasis	Breast
P-0004654-T02-IM6	2	1	0	0	0	0	0	0	0	0	0	0	0	breast	0	0	0	0	0	0	0	0	0	0	0	0	0	0	0	0	0	0	0	0	0	0	0	0	0	0	0	0	P-0004654	Breast	IDC	Breast Ductal HR+HER2-	IDC HR+HER2-	Metastasis	Breast
P-0004665-T01-IM5	10	0.11177	0	0	0	0.817733	0	0	0	0	0	0	0	breast	0	0	0	0	0	0	0	0	0	0	0	0	0	0	0	0	0	0	0	0	0	0	0	0	0	0	0	0	P-0004665	Breast	IDC	Breast Ductal HR+HER2-	IDC HR+HER2-	Primary	Breast
P-0004758-T01-IM5	3	0	0	0.965611	0	0	0	0	0	0	0	0	0	breast	0	0	0	0	0	0	0	0	0	0	0	0	0	0	0	0	0	0	0	0	0	0	0	0	0	0	0	0	P-0004758	Breast	IDC	Breast Ductal HR+HER2-	IDC HR+HER2-	Metastasis	Breast
P-0004768-T02-IM6	6	0.195761	0	0.168095	0	0.636145	0	0	0	0	0	0	0	breast	0	0	0	0	0	0	0	0	0	0	0	0	0	0	0	0	0	0	0	0	0	0	0	0	0	0	0	0	P-0004768	Breast	IDC	Breast Ductal HR+HER2-	IDC HR+HER2-	Primary	Breast
P-0004808-T01-IM5	1	0	0	0	0	0	0	0	0	0	0	0	0	breast	0	0	0	0	0	0	0	0	0	0	0	0	0	0	0	0	0	0	0	0	0	0	0	0	0	0	0	0	P-0004808	Breast	IDC	Breast Ductal HR+HER2-	IDC HR+HER2-	Primary	Breast
P-0004835-T02-IM6	1	0	0	0	0	0	0	0	0	0	0	0	0	breast	0	0	0	0	0	0	0	0	0	0	0	0	0	0	0	0	0	0	0	0	0	0	0	0	0	0	0	0	P-0004835	Breast	IDC	Breast Ductal HR+HER2-	IDC HR+HER2-	Metastasis	Breast
P-0004859-T01-IM5	3	0	0	0	0	0.743281	0	0	0	0	0	0	0	breast	0	0	0	0	0	0	0	0	0	0	0	0	0	0	0	0	0	0	0	0	0	0	0	0	0	0	0	0	P-0004859	Breast	IDC	Breast Ductal HR+HER2-	IDC HR+HER2-	Primary	Breast
P-0004888-T01-IM5	3	0.880989	0	0	0	0	0	0	0	0	0	0	0	breast	0	0	0	0	0	0	0	0	0	0	0	0	0	0	0	0	0	0	0	0	0	0	0	0	0	0	0	0	P-0004888	Breast	IDC	Breast Ductal HR+HER2-	IDC HR+HER2-	Primary	Breast
P-0004903-T01-IM5	1	0	1	0	0	0	0	0	0	0	0	0	0	breast	0	0	0	0	0	0	0	0	0	0	0	0	0	0	0	0	0	0	0	0	0	0	0	0	0	0	0	0	P-0004903	Breast	IDC	Breast Ductal HR+HER2-	IDC HR+HER2-	Metastasis	Breast
P-0004908-T02-IM5	0	0	0	0	0	0	0	0	0	0	0	0	0	breast	0	0	0	0	0	0	0	0	0	0	0	0	0	0	0	0	0	0	0	0	0	0	0	0	0	0	0	0	P-0004908	Breast	IDC	Breast Ductal HR+HER2-	IDC HR+HER2-	Metastasis	Breast
P-0004909-T02-IM5	15	0	0	0.662762	0	0.0765651	0	0	0	0.20549	0	0	0	breast	0	0	0	0	0	0	0	0	0	0	0	0	0	0	0	0	0	0	0	0	0	0	0	0	0	0	0	0	P-0004909	Breast	IDC	Breast Ductal HR+HER2-	IDC HR+HER2-	Metastasis	Breast
P-0004913-T01-IM5	4	0	0	0.859124	0	0	0	0	0	0	0	0	0	breast	0	0	0	0	0	0	0	0	0	0	0	0	0	0	0	0	0	0	0	0	0	0	0	0	0	0	0	0	P-0004913	Breast	IDC	Breast Ductal HR+HER2-	IDC HR+HER2-	Primary	Breast
P-0004949-T02-IM5	2	0	0	0	0	0.935916	0	0	0	0	0	0	0	breast	0	0	0	0	0	0	0	0	0	0	0	0	0	0	0	0	0	0	0	0	0	0	0	0	0	0	0	0	P-0004949	Breast	IDC	Breast Ductal HR+HER2-	IDC HR+HER2-	Metastasis	Breast
P-0004963-T01-IM5	1	0	0	0	0	0	0	0	0	0	0	0	0	breast	0	0	0	0	0	0	0	0	0	0	0	0	0	0	0	0	0	0	0	0	0	0	0	0	0	0	0	0	P-0004963	Breast	IDC	Breast Ductal HR+HER2-	IDC HR+HER2-	Metastasis	Breast
P-0004981-T01-IM5	2	0	0	0	0	1	0	0	0	0	0	0	0	breast	0	0	0	0	0	0	0	0	0	0	0	0	0	0	0	0	0	0	0	0	0	0	0	0	0	0	0	0	P-0004981	Breast	IDC	Breast Ductal HR+HER2-	IDC HR+HER2-	Metastasis	Breast
P-0004982-T01-IM5	1	0	0	0	0	0	0	0	0	0	0	0	0	breast	0	0	0	0	0	0	0	0	0	0	0	0	0	0	0	0	0	0	0	0	0	0	0	0	0	0	0	0	P-0004982	Breast	IDC	Breast Ductal HR+HER2-	IDC HR+HER2-	Primary	Breast
P-0004999-T01-IM5	3	0	0	0	0	0	0	1	0	0	0	0	0	breast	0	0	0	0	0	0	0	0	0	0	0	0	0	0	0	0	0	0	0	0	0	0	0	0	0	0	0	0	P-0004999	Breast	IDC	Breast Ductal HR+HER2-	IDC HR+HER2-	Metastasis	Breast
P-0005009-T01-IM5	1	0	0	1	0	0	0	0	0	0	0	0	0	breast	0	0	0	0	0	0	0	0	0	0	0	0	0	0	0	0	0	0	0	0	0	0	0	0	0	0	0	0	P-0005009	Breast	IDC	Breast Ductal HR+HER2-	IDC HR+HER2-	Primary	Breast
P-0005032-T01-IM5	7	0	0	0.84506	0	0	0	0	0	0.154939	0	0	0	breast	0	0	0	0	0	0	0	0	0	0	0	0	0	0	0	0	0	0	0	0	0	0	0	0	0	0	0	0	P-0005032	Breast	IDC	Breast Ductal HR+HER2-	IDC HR+HER2-	Metastasis	Breast
P-0005037-T01-IM5	3	0.826007	0	0	0	0	0	0	0	0	0	0	0	breast	0	0	0	0	0	0	0	0	0	0	0	0	0	0	0	0	0	0	0	0	0	0	0	0	0	0	0	0	P-0005037	Breast	IDC	Breast Ductal HR+HER2-	IDC HR+HER2-	Metastasis	Breast
P-0005042-T01-IM5	3	0	0	0.54836	0	0.45164	0	0	0	0	0	0	0	breast	0	0	0	0	0	0	0	0	0	0	0	0	0	0	0	0	0	0	0	0	0	0	0	0	0	0	0	0	P-0005042	Breast	IDC	Breast Ductal HR+HER2-	IDC HR+HER2-	Metastasis	Breast
P-0005070-T01-IM5	5	0	0	0.376289	0	0.623711	0	0	0	0	0	0	0	breast	0	0	0	0	0	0	0	0	0	0	0	0	0	0	0	0	0	0	0	0	0	0	0	0	0	0	0	0	P-0005070	Breast	IDC	Breast Ductal HR+HER2-	IDC HR+HER2-	Metastasis	Breast
P-0005073-T01-IM5	1	0	0	1	0	0	0	0	0	0	0	0	0	breast	0	0	0	0	0	0	0	0	0	0	0	0	0	0	0	0	0	0	0	0	0	0	0	0	0	0	0	0	P-0005073	Breast	IDC	Breast Ductal HR+HER2-	IDC HR+HER2-	Primary	Breast
P-0005097-T01-IM5	2	0	0	0	0	1	0	0	0	0	0	0	0	breast	0	0	0	0	0	0	0	0	0	0	0	0	0	0	0	0	0	0	0	0	0	0	0	0	0	0	0	0	P-0005097	Breast	IDC	Breast Ductal HR+HER2-	IDC HR+HER2-	Metastasis	Breast
P-0005131-T02-IM5	4	0	0.707455	0	0	0	0	0	0	0	0	0	0	breast	0	0	0	0	0	0	0	0	0	0	0	0	0	0	0	0	0	0	0	0	0	0	0	0	0	0	0	0	P-0005131	Breast	IDC	Breast Ductal HR+HER2-	IDC HR+HER2-	Metastasis	Breast
P-0005145-T01-IM5	7	0.202516	0	0.364143	0	0.198923	0	0	0	0.234419	0	0	0	breast	0	0	0	0	0	0	0	0	0	0	0	0	0	0	0	0	0	0	0	0	0	0	0	0	0	0	0	0	P-0005145	Breast	IDC	Breast Ductal HR+HER2-	IDC HR+HER2-	Metastasis	Breast
P-0005152-T01-IM5	3	1	0	0	0	0	0	0	0	0	0	0	0	breast	0	0	0	0	0	0	0	0	0	0	0	0	0	0	0	0	0	0	0	0	0	0	0	0	0	0	0	0	P-0005152	Breast	IDC	Breast Ductal HR+HER2-	IDC HR+HER2-	Metastasis	Breast
P-0005153-T01-IM5	4	0.363125	0	0	0	0	0	0.492553	0	0	0	0	0	breast	0	0	0	0	0	0	0	0	0	0	0	0	0	0	0	0	0	0	0	0	0	0	0	0	0	0	0	0	P-0005153	Breast	IDC	Breast Ductal HR+HER2-	IDC HR+HER2-	Metastasis	Breast
P-0005154-T01-IM5	14	0.610821	0	0	0	0.141749	0	0	0	0.199823	0	0	0	breast	0	0	0	0	0	0	0	0	0	0	0	0	0	0	0	0	0	0	0	0	0	0	0	0	0	0	0	0	P-0005154	Breast	IDC	Breast Ductal HR+HER2-	IDC HR+HER2-	Metastasis	Breast
P-0005174-T01-IM5	2	0	0	0	0	1	0	0	0	0	0	0	0	breast	0	0	0	0	0	0	0	0	0	0	0	0	0	0	0	0	0	0	0	0	0	0	0	0	0	0	0	0	P-0005174	Breast	IDC	Breast Ductal HR+HER2-	IDC HR+HER2-	Primary	Breast
P-0005219-T01-IM5	5	0.268961	0	0.731039	0	0	0	0	0	0	0	0	0	breast	0	0	0	0	0	0	0	0	0	0	0	0	0	0	0	0	0	0	0	0	0	0	0	0	0	0	0	0	P-0005219	Breast	IDC	Breast Ductal HR+HER2-	IDC HR+HER2-	Metastasis	Breast
P-0005220-T01-IM5	6	0.624897	0	0	0	0	0	0	0	0.375102	0	0	0	breast	0	0	0	0	0	0	0	0	0	0	0	0	0	0	0	0	0	0	0	0	0	0	0	0	0	0	0	0	P-0005220	Breast	IDC	Breast Ductal HR+HER2-	IDC HR+HER2-	Metastasis	Breast
P-0005263-T01-IM5	6	0.199318	0	0.569261	0	0.231421	0	0	0	0	0	0	0	breast	0	0	0	0	0	0	0	0	0	0	0	0	0	0	0	0	0	0	0	0	0	0	0	0	0	0	0	0	P-0005263	Breast	IDC	Breast Ductal HR+HER2-	IDC HR+HER2-	Primary	Breast
P-0005267-T01-IM5	6	0.238004	0	0.430478	0	0.331518	0	0	0	0	0	0	0	breast	0	0	0	0	0	0	0	0	0	0	0	0	0	0	0	0	0	0	0	0	0	0	0	0	0	0	0	0	P-0005267	Breast	IDC	Breast Ductal HR+HER2-	IDC HR+HER2-	Metastasis	Breast
P-0005314-T01-IM5	16	0	0	0	0	0.988739	0	0	0	0	0	0	0	breast	0	0	0	0	0	0	0	0	0	0	0	0	0	0	0	0	0	0	0	0	0	0	0	0	0	0	0	0	P-0005314	Breast	IDC	Breast Ductal HR+HER2-	IDC HR+HER2-	Primary	Breast
P-0005315-T01-IM5	0	0	0	0	0	0	0	0	0	0	0	0	0	breast	0	0	0	0	0	0	0	0	0	0	0	0	0	0	0	0	0	0	0	0	0	0	0	0	0	0	0	0	P-0005315	Breast	IDC	Breast Ductal HR+HER2-	IDC HR+HER2-	Metastasis	Breast
P-0005395-T01-IM5	4	0.989486	0	0	0	0	0	0	0	0	0	0	0	breast	0	0	0	0	0	0	0	0	0	0	0	0	0	0	0	0	0	0	0	0	0	0	0	0	0	0	0	0	P-0005395	Breast	IDC	Breast Ductal HR+HER2-	IDC HR+HER2-	Primary	Breast
P-0005416-T01-IM5	4	0	0	0	0	1	0	0	0	0	0	0	0	breast	0	0	0	0	0	0	0	0	0	0	0	0	0	0	0	0	0	0	0	0	0	0	0	0	0	0	0	0	P-0005416	Breast	IDC	Breast Ductal HR+HER2-	IDC HR+HER2-	Metastasis	Breast
P-0005417-T01-IM5	2	0	0	0	0	0.999998	0	0	0	0	0	0	0	breast	0	0	0	0	0	0	0	0	0	0	0	0	0	0	0	0	0	0	0	0	0	0	0	0	0	0	0	0	P-0005417	Breast	IDC	Breast Ductal HR+HER2-	IDC HR+HER2-	Primary	Breast
P-0005452-T01-IM5	2	0	0	0	0	0	0	0	0	0.502983	0	0	0	breast	0	0	0	0	0	0	0	0	0	0	0	0	0	0	0	0	0	0	0	0	0	0	0	0	0	0	0	0	P-0005452	Breast	IDC	Breast Ductal HR+HER2-	IDC HR+HER2-	Metastasis	Breast
P-0005469-T01-IM5	1	0	0	0	0	0	0	0	0	0	0	0	0	breast	0	0	0	0	0	0	0	0	0	0	0	0	0	0	0	0	0	0	0	0	0	0	0	0	0	0	0	0	P-0005469	Breast	IDC	Breast Ductal HR+HER2-	IDC HR+HER2-	Primary	Breast
P-0005495-T01-IM5	3	0.690229	0	0	0	0	0	0	0	0	0	0	0	breast	0	0	0	0	0	0	0	0	0	0	0	0	0	0	0	0	0	0	0	0	0	0	0	0	0	0	0	0	P-0005495	Breast	IDC	Breast Ductal HR+HER2-	IDC HR+HER2-	Metastasis	Breast
P-0005508-T01-IM5	4	0.512002	0	0.264896	0	0	0	0	0	0	0	0	0	breast	0	0	0	0	0	0	0	0	0	0	0	0	0	0	0	0	0	0	0	0	0	0	0	0	0	0	0	0	P-0005508	Breast	IDC	Breast Ductal HR+HER2-	IDC HR+HER2-	Metastasis	Breast
P-0005640-T01-IM5	8	0	0	0.209994	0	0.689595	0	0	0	0	0	0	0	breast	0	0	0	0	0	0	0	0	0	0	0	0	0	0	0	0	0	0	0	0	0	0	0	0	0	0	0	0	P-0005640	Breast	IDC	Breast Ductal HR+HER2-	IDC HR+HER2-	Metastasis	Breast
P-0005688-T01-IM5	1	0	0	1	0	0	0	0	0	0	0	0	0	breast	0	0	0	0	0	0	0	0	0	0	0	0	0	0	0	0	0	0	0	0	0	0	0	0	0	0	0	0	P-0005688	Breast	IDC	Breast Ductal HR+HER2-	IDC HR+HER2-	Primary	Breast
P-0005717-T01-IM5	3	0	0	0	0	1	0	0	0	0	0	0	0	breast	0	0	0	0	0	0	0	0	0	0	0	0	0	0	0	0	0	0	0	0	0	0	0	0	0	0	0	0	P-0005717	Breast	IDC	Breast Ductal HR+HER2-	IDC HR+HER2-	Primary	Breast
P-0005778-T01-IM5	4	0	0	0	0	1	0	0	0	0	0	0	0	breast	0	0	0	0	0	0	0	0	0	0	0	0	0	0	0	0	0	0	0	0	0	0	0	0	0	0	0	0	P-0005778	Breast	IDC	Breast Ductal HR+HER2-	IDC HR+HER2-	Metastasis	Breast
P-0005781-T01-IM5	3	0.62961	0	0	0	0.37039	0	0	0	0	0	0	0	breast	0	0	0	0	0	0	0	0	0	0	0	0	0	0	0	0	0	0	0	0	0	0	0	0	0	0	0	0	P-0005781	Breast	IDC	Breast Ductal HR+HER2-	IDC HR+HER2-	Metastasis	Breast
P-0005785-T01-IM5	3	0.7366	0	0	0	0	0	0	0	0	0	0	0	breast	0	0	0	0	0	0	0	0	0	0	0	0	0	0	0	0	0	0	0	0	0	0	0	0	0	0	0	0	P-0005785	Breast	IDC	Breast Ductal HR+HER2-	IDC HR+HER2-	Metastasis	Breast
P-0005790-T01-IM5	5	0.710595	0	0.289405	0	0	0	0	0	0	0	0	0	breast	0	0	0	0	0	0	0	0	0	0	0	0	0	0	0	0	0	0	0	0	0	0	0	0	0	0	0	0	P-0005790	Breast	IDC	Breast Ductal HR+HER2-	IDC HR+HER2-	Metastasis	Breast
P-0005799-T01-IM5	3	0	0	0	0	0.652062	0	0.347938	0	0	0	0	0	breast	0	0	0	0	0	0	0	0	0	0	0	0	0	0	0	0	0	0	0	0	0	0	0	0	0	0	0	0	P-0005799	Breast	IDC	Breast Ductal HR+HER2-	IDC HR+HER2-	Metastasis	Breast
P-0005816-T01-IM5	2	0	0	0	0	0	0	0.565549	0	0	0	0	0	breast	0	0	0	0	0	0	0	0	0	0	0	0	0	0	0	0	0	0	0	0	0	0	0	0	0	0	0	0	P-0005816	Breast	IDC	Breast Ductal HR+HER2-	IDC HR+HER2-	Primary	Breast
P-0005818-T01-IM5	3	0	0	0	0	0.645138	0	0	0	0.354862	0	0	0	breast	0	0	0	0	0	0	0	0	0	0	0	0	0	0	0	0	0	0	0	0	0	0	0	0	0	0	0	0	P-0005818	Breast	IDC	Breast Ductal HR+HER2-	IDC HR+HER2-	Metastasis	Breast
P-0005900-T01-IM5	11	0.203476	0.195273	0.601251	0	0	0	0	0	0	0	0	0	breast	0	0	0	0	0	0	0	0	0	0	0	0	0	0	0	0	0	0	0	0	0	0	0	0	0	0	0	0	P-0005900	Breast	IDC	Breast Ductal HR+HER2-	IDC HR+HER2-	Metastasis	Breast
P-0005932-T01-IM5	1	0	0	0	0	0	0	0	0	0	0	0	0	breast	0	0	0	0	0	0	0	0	0	0	0	0	0	0	0	0	0	0	0	0	0	0	0	0	0	0	0	0	P-0005932	Breast	IDC	Breast Ductal HR+HER2-	IDC HR+HER2-	Primary	Breast
P-0005948-T01-IM5	1	0	0	0	0	0	0	0	0	0	0	0	0	breast	0	0	0	0	0	0	0	0	0	0	0	0	0	0	0	0	0	0	0	0	0	0	0	0	0	0	0	0	P-0005948	Breast	IDC	Breast Ductal HR+HER2-	IDC HR+HER2-	Metastasis	Breast
P-0006067-T01-IM5	3	0	0	0	0	1	0	0	0	0	0	0	0	breast	0	0	0	0	0	0	0	0	0	0	0	0	0	0	0	0	0	0	0	0	0	0	0	0	0	0	0	0	P-0006067	Breast	IDC	Breast Ductal HR+HER2-	IDC HR+HER2-	Primary	Breast
P-0006074-T01-IM5	7	0	0	0.748283	0	0.181099	0	0	0	0	0	0	0	breast	0	0	0	0	0	0	0	0	0	0	0	0	0	0	0	0	0	0	0	0	0	0	0	0	0	0	0	0	P-0006074	Breast	IDC	Breast Ductal HR+HER2-	IDC HR+HER2-	Metastasis	Breast
P-0006086-T01-IM5	1	0	0	1	0	0	0	0	0	0	0	0	0	breast	0	0	0	0	0	0	0	0	0	0	0	0	0	0	0	0	0	0	0	0	0	0	0	0	0	0	0	0	P-0006086	Breast	IDC	Breast Ductal HR+HER2-	IDC HR+HER2-	Primary	Breast
P-0006162-T01-IM5	7	0	0	0.334137	0	0.665863	0	0	0	0	0	0	0	breast	0	0	0	0	0	0	0	0	0	0	0	0	0	0	0	0	0	0	0	0	0	0	0	0	0	0	0	0	P-0006162	Breast	IDC	Breast Ductal HR+HER2-	IDC HR+HER2-	Metastasis	Breast
P-0006169-T02-IM6	5	0.459629	0	0.21049	0	0	0	0.329881	0	0	0	0	0	breast	0	0	0	0	0	0	0	0	0	0	0	0	0	0	0	0	0	0	0	0	0	0	0	0	0	0	0	0	P-0006169	Breast	IDC	Breast Ductal HR+HER2-	IDC HR+HER2-	Metastasis	Breast
P-0006248-T02-IM5	1	0	0	0	0	0	0	0	0	0	0	0	0	breast	0	0	0	0	0	0	0	0	0	0	0	0	0	0	0	0	0	0	0	0	0	0	0	0	0	0	0	0	P-0006248	Breast	IDC	Breast Ductal HR+HER2-	IDC HR+HER2-	Primary	Breast
P-0006249-T01-IM5	8	0.749864	0	0	0	0	0	0.12846	0	0	0	0	0	breast	0	0	0	0	0	0	0	0	0	0	0	0	0	0	0	0	0	0	0	0	0	0	0	0	0	0	0	0	P-0006249	Breast	IDC	Breast Ductal HR+HER2-	IDC HR+HER2-	Primary	Breast
P-0006309-T01-IM5	1	0	0	0	0	0	0	0	0	0	0	0	0	breast	0	0	0	0	0	0	0	0	0	0	0	0	0	0	0	0	0	0	0	0	0	0	0	0	0	0	0	0	P-0006309	Breast	IDC	Breast Ductal HR+HER2-	IDC HR+HER2-	Metastasis	Breast
P-0006310-T01-IM5	2	0.666247	0	0	0	0	0	0	0	0	0	0	0	breast	0	0	0	0	0	0	0	0	0	0	0	0	0	0	0	0	0	0	0	0	0	0	0	0	0	0	0	0	P-0006310	Breast	IDC	Breast Ductal HR+HER2-	IDC HR+HER2-	Primary	Breast
P-0006342-T01-IM5	1	0	0	0	0	0	0	0	0	0	0	0	0	breast	0	0	0	0	0	0	0	0	0	0	0	0	0	0	0	0	0	0	0	0	0	0	0	0	0	0	0	0	P-0006342	Breast	IDC	Breast Ductal HR+HER2-	IDC HR+HER2-	Metastasis	Breast
P-0006388-T01-IM5	0	0	0	0	0	0	0	0	0	0	0	0	0	breast	0	0	0	0	0	0	0	0	0	0	0	0	0	0	0	0	0	0	0	0	0	0	0	0	0	0	0	0	P-0006388	Breast	IDC	Breast Ductal HR+HER2-	IDC HR+HER2-	Primary	Breast
P-0006406-T01-IM5	5	0.440307	0	0.403659	0	0	0	0	0	0	0	0	0	breast	0	0	0	0	0	0	0	0	0	0	0	0	0	0	0	0	0	0	0	0	0	0	0	0	0	0	0	0	P-0006406	Breast	IDC	Breast Ductal HR+HER2-	IDC HR+HER2-	Metastasis	Breast
P-0006442-T01-IM5	1	0	0	0	0	0	0	0	0	0	0	0	0	breast	0	0	0	0	0	0	0	0	0	0	0	0	0	0	0	0	0	0	0	0	0	0	0	0	0	0	0	0	P-0006442	Breast	IDC	Breast Ductal HR+HER2-	IDC HR+HER2-	Metastasis	Breast
P-0006527-T01-IM5	2	0	0	0	0	0.655392	0	0	0	0	0	0	0	breast	0	0	0	0	0	0	0	0	0	0	0	0	0	0	0	0	0	0	0	0	0	0	0	0	0	0	0	0	P-0006527	Breast	IDC	Breast Ductal HR+HER2-	IDC HR+HER2-	Metastasis	Breast
P-0006533-T01-IM5	6	0	0	0.203433	0	0	0	0.731834	0	0	0	0	0	breast	0	0	0	0	0	0	0	0	0	0	0	0	0	0	0	0	0	0	0	0	0	0	0	0	0	0	0	0	P-0006533	Breast	IDC	Breast Ductal HR+HER2-	IDC HR+HER2-	Primary	Breast
P-0006556-T01-IM5	1	0	0	0	0	0	0	0	0	0	0	0	0	breast	0	0	0	0	0	0	0	0	0	0	0	0	0	0	0	0	0	0	0	0	0	0	0	0	0	0	0	0	P-0006556	Breast	IDC	Breast Ductal HR+HER2-	IDC HR+HER2-	Primary	Breast
P-0006558-T01-IM5	3	0.437953	0	0.384725	0	0	0	0	0	0	0	0	0	breast	0	0	0	0	0	0	0	0	0	0	0	0	0	0	0	0	0	0	0	0	0	0	0	0	0	0	0	0	P-0006558	Breast	IDC	Breast Ductal HR+HER2-	IDC HR+HER2-	Metastasis	Breast
P-0006563-T01-IM5	3	0	0	0	0	0.504487	0	0.495513	0	0	0	0	0	breast	0	0	0	0	0	0	0	0	0	0	0	0	0	0	0	0	0	0	0	0	0	0	0	0	0	0	0	0	P-0006563	Breast	IDC	Breast Ductal HR+HER2-	IDC HR+HER2-	Metastasis	Breast
P-0006568-T01-IM5	3	0	0	0	0	0.698847	0	0	0	0	0	0	0	breast	0	0	0	0	0	0	0	0	0	0	0	0	0	0	0	0	0	0	0	0	0	0	0	0	0	0	0	0	P-0006568	Breast	IDC	Breast Ductal HR+HER2-	IDC HR+HER2-	Primary	Breast
P-0006601-T01-IM5	0	0	0	0	0	0	0	0	0	0	0	0	0	breast	0	0	0	0	0	0	0	0	0	0	0	0	0	0	0	0	0	0	0	0	0	0	0	0	0	0	0	0	P-0006601	Breast	IDC	Breast Ductal HR+HER2-	IDC HR+HER2-	Metastasis	Breast
P-0006609-T01-IM5	2	0	0	0	0	1	0	0	0	0	0	0	0	breast	0	0	0	0	0	0	0	0	0	0	0	0	0	0	0	0	0	0	0	0	0	0	0	0	0	0	0	0	P-0006609	Breast	IDC	Breast Ductal HR+HER2-	IDC HR+HER2-	Metastasis	Breast
P-0006622-T01-IM5	2	0	0	0	0	1	0	0	0	0	0	0	0	breast	0	0	0	0	0	0	0	0	0	0	0	0	0	0	0	0	0	0	0	0	0	0	0	0	0	0	0	0	P-0006622	Breast	IDC	Breast Ductal HR+HER2-	IDC HR+HER2-	Primary	Breast
P-0006650-T01-IM5	5	0.32961	0	0	0	0.67039	0	0	0	0	0	0	0	breast	0	0	0	0	0	0	0	0	0	0	0	0	0	0	0	0	0	0	0	0	0	0	0	0	0	0	0	0	P-0006650	Breast	IDC	Breast Ductal HR+HER2-	IDC HR+HER2-	Metastasis	Breast
P-0006660-T02-IM6	8	0.367192	0	0.632808	0	0	0	0	0	0	0	0	0	breast	0	0	0	0	0	0	0	0	0	0	0	0	0	0	0	0	0	0	0	0	0	0	0	0	0	0	0	0	P-0006660	Breast	IDC	Breast Ductal HR+HER2-	IDC HR+HER2-	Metastasis	Breast
P-0006780-T01-IM5	7	0.158672	0	0.235365	0	0.605964	0	0	0	0	0	0	0	breast	0	0	0	0	0	0	0	0	0	0	0	0	0	0	0	0	0	0	0	0	0	0	0	0	0	0	0	0	P-0006780	Breast	IDC	Breast Ductal HR+HER2-	IDC HR+HER2-	Metastasis	Breast
P-0006818-T01-IM5	0	0	0	0	0	0	0	0	0	0	0	0	0	breast	0	0	0	0	0	0	0	0	0	0	0	0	0	0	0	0	0	0	0	0	0	0	0	0	0	0	0	0	P-0006818	Breast	IDC	Breast Ductal HR+HER2-	IDC HR+HER2-	Primary	Breast
P-0006827-T01-IM5	4	0	0	0	0	0.668876	0	0	0	0.331124	0	0	0	breast	0	0	0	0	0	0	0	0	0	0	0	0	0	0	0	0	0	0	0	0	0	0	0	0	0	0	0	0	P-0006827	Breast	IDC	Breast Ductal HR+HER2-	IDC HR+HER2-	Metastasis	Breast
P-0006842-T01-IM5	5	0	0	0.838881	0	0	0	0	0	0	0	0	0	breast	0	0	0	0	0	0	0	0	0	0	0	0	0	0	0	0	0	0	0	0	0	0	0	0	0	0	0	0	P-0006842	Breast	IDC	Breast Ductal HR+HER2-	IDC HR+HER2-	Metastasis	Breast
P-0006847-T01-IM5	1	0	0	0	0	0	0	0	0	0	0	0	0	breast	0	0	0	0	0	0	0	0	0	0	0	0	0	0	0	0	0	0	0	0	0	0	0	0	0	0	0	0	P-0006847	Breast	IDC	Breast Ductal HR+HER2-	IDC HR+HER2-	Primary	Breast
P-0006854-T01-IM5	3	0	0.341842	0.658158	0	0	0	0	0	0	0	0	0	breast	0	0	0	0	0	0	0	0	0	0	0	0	0	0	0	0	0	0	0	0	0	0	0	0	0	0	0	0	P-0006854	Breast	IDC	Breast Ductal HR+HER2-	IDC HR+HER2-	Metastasis	Breast
P-0006928-T01-IM5	0	0	0	0	0	0	0	0	0	0	0	0	0	breast	0	0	0	0	0	0	0	0	0	0	0	0	0	0	0	0	0	0	0	0	0	0	0	0	0	0	0	0	P-0006928	Breast	IDC	Breast Ductal HR+HER2-	IDC HR+HER2-	Primary	Breast
P-0006963-T01-IM5	4	1	0	0	0	0	0	0	0	0	0	0	0	breast	0	0	0	0	0	0	0	0	0	0	0	0	0	0	0	0	0	0	0	0	0	0	0	0	0	0	0	0	P-0006963	Breast	IDC	Breast Ductal HR+HER2-	IDC HR+HER2-	Metastasis	Breast
P-0006990-T01-IM5	7	0	0	0.747042	0	0	0	0	0	0	0	0	0	breast	0	0	0	0	0	0	0	0	0	0	0	0	0	0	0	0	0	0	0	0	0	0	0	0	0	0	0	0	P-0006990	Breast	IDC	Breast Ductal HR+HER2-	IDC HR+HER2-	Primary	Breast
P-0007009-T02-IM5	1	0	0	0	0	0	0	0	0	0	0	0	0	breast	0	0	0	0	0	0	0	0	0	0	0	0	0	0	0	0	0	0	0	0	0	0	0	0	0	0	0	0	P-0007009	Breast	IDC	Breast Ductal HR+HER2-	IDC HR+HER2-	Metastasis	Breast
P-0007014-T01-IM5	2	0	0	0	0	0	0	0.619307	0	0	0	0	0	breast	0	0	0	0	0	0	0	0	0	0	0	0	0	0	0	0	0	0	0	0	0	0	0	0	0	0	0	0	P-0007014	Breast	IDC	Breast Ductal HR+HER2-	IDC HR+HER2-	Primary	Breast
P-0007032-T01-IM5	4	0	0	0	0	0.421367	0	0	0	0.578633	0	0	0	breast	0	0	0	0	0	0	0	0	0	0	0	0	0	0	0	0	0	0	0	0	0	0	0	0	0	0	0	0	P-0007032	Breast	IDC	Breast Ductal HR+HER2-	IDC HR+HER2-	Metastasis	Breast
P-0007037-T01-IM5	10	0	0.656908	0.177051	0	0	0	0.166041	0	0	0	0	0	breast	0	0	0	0	0	0	0	0	0	0	0	0	0	0	0	0	0	0	0	0	0	0	0	0	0	0	0	0	P-0007037	Breast	IDC	Breast Ductal HR+HER2-	IDC HR+HER2-	Metastasis	Breast
P-0007040-T01-IM5	3	0	0	1	0	0	0	0	0	0	0	0	0	breast	0	0	0	0	0	0	0	0	0	0	0	0	0	0	0	0	0	0	0	0	0	0	0	0	0	0	0	0	P-0007040	Breast	IDC	Breast Ductal HR+HER2-	IDC HR+HER2-	Metastasis	Breast
P-0007072-T01-IM5	4	0.486801	0	0.410688	0	0	0	0	0	0	0	0	0	breast	0	0	0	0	0	0	0	0	0	0	0	0	0	0	0	0	0	0	0	0	0	0	0	0	0	0	0	0	P-0007072	Breast	IDC	Breast Ductal HR+HER2-	IDC HR+HER2-	Primary	Breast
P-0007087-T01-IM5	15	0	0	0	0	0.926476	0	0	0	0	0	0	0	breast	0	0	0	0	0	0	0	0	0	0	0	0	0	0	0	0	0	0	0	0	0	0	0	0	0	0	0	0	P-0007087	Breast	IDC	Breast Ductal HR+HER2-	IDC HR+HER2-	Metastasis	Breast
P-0007231-T01-IM5	3	0	0	0	0	1	0	0	0	0	0	0	0	breast	0	0	0	0	0	0	0	0	0	0	0	0	0	0	0	0	0	0	0	0	0	0	0	0	0	0	0	0	P-0007231	Breast	IDC	Breast Ductal HR+HER2-	IDC HR+HER2-	Metastasis	Breast
P-0007284-T01-IM5	0	0	0	0	0	0	0	0	0	0	0	0	0	breast	0	0	0	0	0	0	0	0	0	0	0	0	0	0	0	0	0	0	0	0	0	0	0	0	0	0	0	0	P-0007284	Breast	IDC	Breast Ductal HR+HER2-	IDC HR+HER2-	Metastasis	Breast
P-0007288-T01-IM5	4	0	0	0	0	1	0	0	0	0	0	0	0	breast	0	0	0	0	0	0	0	0	0	0	0	0	0	0	0	0	0	0	0	0	0	0	0	0	0	0	0	0	P-0007288	Breast	IDC	Breast Ductal HR+HER2-	IDC HR+HER2-	Primary	Breast
P-0007327-T01-IM5	3	0	0	0.820264	0	0	0	0	0	0	0	0	0	breast	0	0	0	0	0	0	0	0	0	0	0	0	0	0	0	0	0	0	0	0	0	0	0	0	0	0	0	0	P-0007327	Breast	IDC	Breast Ductal HR+HER2-	IDC HR+HER2-	Primary	Breast
P-0007362-T01-IM5	3	1	0	0	0	0	0	0	0	0	0	0	0	breast	0	0	0	0	0	0	0	0	0	0	0	0	0	0	0	0	0	0	0	0	0	0	0	0	0	0	0	0	P-0007362	Breast	IDC	Breast Ductal HR+HER2-	IDC HR+HER2-	Primary	Breast
P-0007396-T01-IM5	2	0	0	0	0	1	0	0	0	0	0	0	0	breast	0	0	0	0	0	0	0	0	0	0	0	0	0	0	0	0	0	0	0	0	0	0	0	0	0	0	0	0	P-0007396	Breast	IDC	Breast Ductal HR+HER2-	IDC HR+HER2-	Metastasis	Breast
P-0007423-T01-IM5	1	0	0	0	0	1	0	0	0	0	0	0	0	breast	0	0	0	0	0	0	0	0	0	0	0	0	0	0	0	0	0	0	0	0	0	0	0	0	0	0	0	0	P-0007423	Breast	IDC	Breast Ductal HR+HER2-	IDC HR+HER2-	Metastasis	Breast
P-0007496-T01-IM5	7	0	0	0	0	1	0	0	0	0	0	0	0	breast	0	0	0	0	0	0	0	0	0	0	0	0	0	0	0	0	0	0	0	0	0	0	0	0	0	0	0	0	P-0007496	Breast	IDC	Breast Ductal HR+HER2-	IDC HR+HER2-	Primary	Breast
P-0007518-T01-IM5	3	0	0	0.419553	0	0.580447	0	0	0	0	0	0	0	breast	0	0	0	0	0	0	0	0	0	0	0	0	0	0	0	0	0	0	0	0	0	0	0	0	0	0	0	0	P-0007518	Breast	IDC	Breast Ductal HR+HER2-	IDC HR+HER2-	Primary	Breast
P-0007539-T01-IM5	0	0	0	0	0	0	0	0	0	0	0	0	0	breast	0	0	0	0	0	0	0	0	0	0	0	0	0	0	0	0	0	0	0	0	0	0	0	0	0	0	0	0	P-0007539	Breast	IDC	Breast Ductal HR+HER2-	IDC HR+HER2-	Primary	Breast
P-0007564-T01-IM5	3	0	0	0	0	1	0	0	0	0	0	0	0	breast	0	0	0	0	0	0	0	0	0	0	0	0	0	0	0	0	0	0	0	0	0	0	0	0	0	0	0	0	P-0007564	Breast	IDC	Breast Ductal HR+HER2-	IDC HR+HER2-	Metastasis	Breast
P-0007573-T01-IM5	1	0	0	0	0	0	0	0	0	0	0	0	0	breast	0	0	0	0	0	0	0	0	0	0	0	0	0	0	0	0	0	0	0	0	0	0	0	0	0	0	0	0	P-0007573	Breast	IDC	Breast Ductal HR+HER2-	IDC HR+HER2-	Primary	Breast
P-0007579-T01-IM5	0	0	0	0	0	0	0	0	0	0	0	0	0	breast	0	0	0	0	0	0	0	0	0	0	0	0	0	0	0	0	0	0	0	0	0	0	0	0	0	0	0	0	P-0007579	Breast	IDC	Breast Ductal HR+HER2-	IDC HR+HER2-	Primary	Breast
P-0007671-T01-IM5	4	0	0	0	0	0	0	1	0	0	0	0	0	breast	0	0	0	0	0	0	0	0	0	0	0	0	0	0	0	0	0	0	0	0	0	0	0	0	0	0	0	0	P-0007671	Breast	IDC	Breast Ductal HR+HER2-	IDC HR+HER2-	Metastasis	Breast
P-0007684-T01-IM5	0	0	0	0	0	0	0	0	0	0	0	0	0	breast	0	0	0	0	0	0	0	0	0	0	0	0	0	0	0	0	0	0	0	0	0	0	0	0	0	0	0	0	P-0007684	Breast	IDC	Breast Ductal HR+HER2-	IDC HR+HER2-	Primary	Breast
P-0007700-T01-IM5	1	0	0	0	0	0	0	0	0	0	0	0	0	breast	0	0	0	0	0	0	0	0	0	0	0	0	0	0	0	0	0	0	0	0	0	0	0	0	0	0	0	0	P-0007700	Breast	IDC	Breast Ductal HR+HER2-	IDC HR+HER2-	Primary	Breast
P-0007888-T01-IM5	7	0.411431	0.159946	0	0	0.183321	0	0	0	0.245302	0	0	0	breast	0	0	0	0	0	0	0	0	0	0	0	0	0	0	0	0	0	0	0	0	0	0	0	0	0	0	0	0	P-0007888	Breast	IDC	Breast Ductal HR+HER2-	IDC HR+HER2-	Metastasis	Breast
P-0007984-T01-IM5	3	0	0	0	0	0.972003	0	0	0	0	0	0	0	breast	0	0	0	0	0	0	0	0	0	0	0	0	0	0	0	0	0	0	0	0	0	0	0	0	0	0	0	0	P-0007984	Breast	IDC	Breast Ductal HR+HER2-	IDC HR+HER2-	Primary	Breast
P-0008003-T01-IM5	1	0	0	0	0	0	0	0	0	0	0	0	0	breast	0	0	0	0	0	0	0	0	0	0	0	0	0	0	0	0	0	0	0	0	0	0	0	0	0	0	0	0	P-0008003	Breast	IDC	Breast Ductal HR+HER2-	IDC HR+HER2-	Metastasis	Breast
P-0008006-T01-IM5	2	0	0	0	0	0	0	0	0	0.987481	0	0	0	breast	0	0	0	0	0	0	0	0	0	0	0	0	0	0	0	0	0	0	0	0	0	0	0	0	0	0	0	0	P-0008006	Breast	IDC	Breast Ductal HR+HER2-	IDC HR+HER2-	Primary	Breast
P-0008027-T01-IM5	3	0.661193	0	0	0	0.338807	0	0	0	0	0	0	0	breast	0	0	0	0	0	0	0	0	0	0	0	0	0	0	0	0	0	0	0	0	0	0	0	0	0	0	0	0	P-0008027	Breast	IDC	Breast Ductal HR+HER2-	IDC HR+HER2-	Metastasis	Breast
P-0008049-T01-IM5	4	0.991835	0	0	0	0	0	0	0	0	0	0	0	breast	0	0	0	0	0	0	0	0	0	0	0	0	0	0	0	0	0	0	0	0	0	0	0	0	0	0	0	0	P-0008049	Breast	IDC	Breast Ductal HR+HER2-	IDC HR+HER2-	Primary	Breast
P-0008104-T01-IM5	1	0	0	0	0	0	0	0	0	0	0	0	0	breast	0	0	0	0	0	0	0	0	0	0	0	0	0	0	0	0	0	0	0	0	0	0	0	0	0	0	0	0	P-0008104	Breast	IDC	Breast Ductal HR+HER2-	IDC HR+HER2-	Primary	Breast
P-0008124-T01-IM5	0	0	0	0	0	0	0	0	0	0	0	0	0	breast	0	0	0	0	0	0	0	0	0	0	0	0	0	0	0	0	0	0	0	0	0	0	0	0	0	0	0	0	P-0008124	Breast	IDC	Breast Ductal HR+HER2-	IDC HR+HER2-	Primary	Breast
P-0008155-T01-IM5	2	0.999922	0	0	0	0	0	0	0	0	0	0	0	breast	0	0	0	0	0	0	0	0	0	0	0	0	0	0	0	0	0	0	0	0	0	0	0	0	0	0	0	0	P-0008155	Breast	IDC	Breast Ductal HR+HER2-	IDC HR+HER2-	Primary	Breast
P-0008204-T01-IM5	2	0	0	0	0	1	0	0	0	0	0	0	0	breast	0	0	0	0	0	0	0	0	0	0	0	0	0	0	0	0	0	0	0	0	0	0	0	0	0	0	0	0	P-0008204	Breast	IDC	Breast Ductal HR+HER2-	IDC HR+HER2-	Metastasis	Breast
P-0008213-T02-IM5	6	0	0	0.256491	0	0.696365	0	0	0	0	0	0	0	breast	0	0	0	0	0	0	0	0	0	0	0	0	0	0	0	0	0	0	0	0	0	0	0	0	0	0	0	0	P-0008213	Breast	IDC	Breast Ductal HR+HER2-	IDC HR+HER2-	Metastasis	Breast
P-0008327-T01-IM5	6	0	0	0	0	0	0	0	0	0.864272	0	0	0	breast	0	0	0	0	0	0	0	0	0	0	0	0	0	0	0	0	0	0	0	0	0	0	0	0	0	0	0	0	P-0008327	Breast	IDC	Breast Ductal HR+HER2-	IDC HR+HER2-	Metastasis	Breast
P-0008334-T01-IM5	6	0	0	0	0	0.806009	0	0	0	0.193991	0	0	0	breast	0	0	0	0	0	0	0	0	0	0	0	0	0	0	0	0	0	0	0	0	0	0	0	0	0	0	0	0	P-0008334	Breast	IDC	Breast Ductal HR+HER2-	IDC HR+HER2-	Metastasis	Breast
P-0008338-T01-IM5	3	0	0	0	0	1	0	0	0	0	0	0	0	breast	0	0	0	0	0	0	0	0	0	0	0	0	0	0	0	0	0	0	0	0	0	0	0	0	0	0	0	0	P-0008338	Breast	IDC	Breast Ductal HR+HER2-	IDC HR+HER2-	Metastasis	Breast
P-0008346-T03-IM6	2	0	0	0	0	1	0	0	0	0	0	0	0	breast	0	0	0	0	0	0	0	0	0	0	0	0	0	0	0	0	0	0	0	0	0	0	0	0	0	0	0	0	P-0008346	Breast	IDC	Breast Ductal HR+HER2-	IDC HR+HER2-	Primary	Breast
P-0008449-T01-IM5	1	0	0	0	0	0	0	0	0	0	0	0	0	breast	0	0	0	0	0	0	0	0	0	0	0	0	0	0	0	0	0	0	0	0	0	0	0	0	0	0	0	0	P-0008449	Breast	IDC	Breast Ductal HR+HER2-	IDC HR+HER2-	Primary	Breast
P-0008535-T01-IM5	1	0	0	0	0	0	0	0	0	0	0	0	0	breast	0	0	0	0	0	0	0	0	0	0	0	0	0	0	0	0	0	0	0	0	0	0	0	0	0	0	0	0	P-0008535	Breast	IDC	Breast Ductal HR+HER2-	IDC HR+HER2-	Primary	Breast
P-0008570-T01-IM5	1	0	0	0	0	0	0	0	0	0	0	0	0	breast	0	0	0	0	0	0	0	0	0	0	0	0	0	0	0	0	0	0	0	0	0	0	0	0	0	0	0	0	P-0008570	Breast	IDC	Breast Ductal HR+HER2-	IDC HR+HER2-	Metastasis	Breast
P-0008666-T01-IM5	4	0.633343	0	0	0	0	0	0.267264	0	0	0	0	0	breast	0	0	0	0	0	0	0	0	0	0	0	0	0	0	0	0	0	0	0	0	0	0	0	0	0	0	0	0	P-0008666	Breast	IDC	Breast Ductal HR+HER2-	IDC HR+HER2-	Metastasis	Breast
P-0008679-T03-IM5	3	0	0	0	0	1	0	0	0	0	0	0	0	breast	0	0	0	0	0	0	0	0	0	0	0	0	0	0	0	0	0	0	0	0	0	0	0	0	0	0	0	0	P-0008679	Breast	IDC	Breast Ductal HR+HER2-	IDC HR+HER2-	Metastasis	Breast
P-0008712-T02-IM6	6	0.382009	0	0	0	0	0	0.617991	0	0	0	0	0	breast	0	0	0	0	0	0	0	0	0	0	0	0	0	0	0	0	0	0	0	0	0	0	0	0	0	0	0	0	P-0008712	Breast	IDC	Breast Ductal HR+HER2-	IDC HR+HER2-	Metastasis	Breast
P-0008751-T01-IM5	4	1	0	0	0	0	0	0	0	0	0	0	0	breast	0	0	0	0	0	0	0	0	0	0	0	0	0	0	0	0	0	0	0	0	0	0	0	0	0	0	0	0	P-0008751	Breast	IDC	Breast Ductal HR+HER2-	IDC HR+HER2-	Metastasis	Breast
P-0008767-T01-IM5	12	0	0	0.527303	0	0	0	0	0	0.457633	0	0	0	breast	0	0	0	0	0	0	0	0	0	0	0	0	0	0	0	0	0	0	0	0	0	0	0	0	0	0	0	0	P-0008767	Breast	IDC	Breast Ductal HR+HER2-	IDC HR+HER2-	Metastasis	Breast
P-0008845-T01-IM5	3	0	0	0	0	1	0	0	0	0	0	0	0	breast	0	0	0	0	0	0	0	0	0	0	0	0	0	0	0	0	0	0	0	0	0	0	0	0	0	0	0	0	P-0008845	Breast	IDC	Breast Ductal HR+HER2-	IDC HR+HER2-	Primary	Breast
P-0008846-T01-IM5	1	1	0	0	0	0	0	0	0	0	0	0	0	breast	0	0	0	0	0	0	0	0	0	0	0	0	0	0	0	0	0	0	0	0	0	0	0	0	0	0	0	0	P-0008846	Breast	IDC	Breast Ductal HR+HER2-	IDC HR+HER2-	Metastasis	Breast
P-0008901-T01-IM5	3	0	0	0	0	1	0	0	0	0	0	0	0	breast	0	0	0	0	0	0	0	0	0	0	0	0	0	0	0	0	0	0	0	0	0	0	0	0	0	0	0	0	P-0008901	Breast	IDC	Breast Ductal HR+HER2-	IDC HR+HER2-	Primary	Breast
P-0008930-T01-IM5	1	0	0	0	0	0	0	0	0	0	0	0	0	breast	0	0	0	0	0	0	0	0	0	0	0	0	0	0	0	0	0	0	0	0	0	0	0	0	0	0	0	0	P-0008930	Breast	IDC	Breast Ductal HR+HER2-	IDC HR+HER2-	Metastasis	Breast
P-0008945-T01-IM5	2	0	0	0	0	0	0	1	0	0	0	0	0	breast	0	0	0	0	0	0	0	0	0	0	0	0	0	0	0	0	0	0	0	0	0	0	0	0	0	0	0	0	P-0008945	Breast	IDC	Breast Ductal HR+HER2-	IDC HR+HER2-	Primary	Breast
P-0009021-T01-IM5	9	0	0	0.66582	0	0	0	0	0	0.33418	0	0	0	breast	0	0	0	0	0	0	0	0	0	0	0	0	0	0	0	0	0	0	0	0	0	0	0	0	0	0	0	0	P-0009021	Breast	IDC	Breast Ductal HR+HER2-	IDC HR+HER2-	Metastasis	Breast
P-0009112-T01-IM5	2	0.833822	0	0	0	0	0	0	0	0	0	0	0	breast	0	0	0	0	0	0	0	0	0	0	0	0	0	0	0	0	0	0	0	0	0	0	0	0	0	0	0	0	P-0009112	Breast	IDC	Breast Ductal HR+HER2-	IDC HR+HER2-	Metastasis	Breast
P-0009155-T01-IM5	1	0	0	0	0	0	0	0	0	0	0	0	0	breast	0	0	0	0	0	0	0	0	0	0	0	0	0	0	0	0	0	0	0	0	0	0	0	0	0	0	0	0	P-0009155	Breast	IDC	Breast Ductal HR+HER2-	IDC HR+HER2-	Metastasis	Breast
P-0009160-T01-IM5	4	1	0	0	0	0	0	0	0	0	0	0	0	breast	0	0	0	0	0	0	0	0	0	0	0	0	0	0	0	0	0	0	0	0	0	0	0	0	0	0	0	0	P-0009160	Breast	IDC	Breast Ductal HR+HER2-	IDC HR+HER2-	Metastasis	Breast
P-0009181-T01-IM5	5	0.428297	0	0.571699	0	0	0	0	0	0	0	0	0	breast	0	0	0	0	0	0	0	0	0	0	0	0	0	0	0	0	0	0	0	0	0	0	0	0	0	0	0	0	P-0009181	Breast	IDC	Breast Ductal HR+HER2-	IDC HR+HER2-	Primary	Breast
P-0009182-T01-IM5	3	0	0	0	0	1	0	0	0	0	0	0	0	breast	0	0	0	0	0	0	0	0	0	0	0	0	0	0	0	0	0	0	0	0	0	0	0	0	0	0	0	0	P-0009182	Breast	IDC	Breast Ductal HR+HER2-	IDC HR+HER2-	Primary	Breast
P-0009344-T01-IM5	7	0.490511	0.4362	0	0	0	0	0	0	0	0	0	0	breast	0	0	0	0	0	0	0	0	0	0	0	0	0	0	0	0	0	0	0	0	0	0	0	0	0	0	0	0	P-0009344	Breast	IDC	Breast Ductal HR+HER2-	IDC HR+HER2-	Metastasis	Breast
P-0009369-T01-IM5	1	0	0	0	0	0	0	0	0	0	0	0	0	breast	0	0	0	0	0	0	0	0	0	0	0	0	0	0	0	0	0	0	0	0	0	0	0	0	0	0	0	0	P-0009369	Breast	IDC	Breast Ductal HR+HER2-	IDC HR+HER2-	Metastasis	Breast
P-0009405-T01-IM5	5	0	0	0.443366	0	0	0	0	0	0.556634	0	0	0	breast	0	0	0	0	0	0	0	0	0	0	0	0	0	0	0	0	0	0	0	0	0	0	0	0	0	0	0	0	P-0009405	Breast	IDC	Breast Ductal HR+HER2-	IDC HR+HER2-	Metastasis	Breast
P-0009406-T03-IM6	10	0	0	0.466537	0	0.533463	0	0	0	0	0	0	0	breast	0	0	0	0	0	0	0	0	0	0	0	0	0	0	0	0	0	0	0	0	0	0	0	0	0	0	0	0	P-0009406	Breast	IDC	Breast Ductal HR+HER2-	IDC HR+HER2-	Metastasis	Breast
P-0009432-T02-IM6	2	1	0	0	0	0	0	0	0	0	0	0	0	breast	0	0	0	0	0	0	0	0	0	0	0	0	0	0	0	0	0	0	0	0	0	0	0	0	0	0	0	0	P-0009432	Breast	IDC	Breast Ductal HR+HER2-	IDC HR+HER2-	Metastasis	Breast
P-0009441-T01-IM5	5	0.469022	0.530927	0	0	0	0	0	0	0	0	0	0	breast	0	0	0	0	0	0	0	0	0	0	0	0	0	0	0	0	0	0	0	0	0	0	0	0	0	0	0	0	P-0009441	Breast	IDC	Breast Ductal HR+HER2-	IDC HR+HER2-	Primary	Breast
P-0009490-T01-IM5	2	0	0	0	0	1	0	0	0	0	0	0	0	breast	0	0	0	0	0	0	0	0	0	0	0	0	0	0	0	0	0	0	0	0	0	0	0	0	0	0	0	0	P-0009490	Breast	IDC	Breast Ductal HR+HER2-	IDC HR+HER2-	Primary	Breast
P-0009520-T01-IM5	0	0	0	0	0	0	0	0	0	0	0	0	0	breast	0	0	0	0	0	0	0	0	0	0	0	0	0	0	0	0	0	0	0	0	0	0	0	0	0	0	0	0	P-0009520	Breast	IDC	Breast Ductal HR+HER2-	IDC HR+HER2-	Primary	Breast
P-0009564-T01-IM5	3	0	0	0	0	0	0	1	0	0	0	0	0	breast	0	0	0	0	0	0	0	0	0	0	0	0	0	0	0	0	0	0	0	0	0	0	0	0	0	0	0	0	P-0009564	Breast	IDC	Breast Ductal HR+HER2-	IDC HR+HER2-	Primary	Breast
P-0009626-T01-IM5	1	1	0	0	0	0	0	0	0	0	0	0	0	breast	0	0	0	0	0	0	0	0	0	0	0	0	0	0	0	0	0	0	0	0	0	0	0	0	0	0	0	0	P-0009626	Breast	IDC	Breast Ductal HR+HER2-	IDC HR+HER2-	Primary	Breast
P-0009636-T01-IM5	4	0.465247	0	0.405041	0	0	0	0	0	0	0	0	0	breast	0	0	0	0	0	0	0	0	0	0	0	0	0	0	0	0	0	0	0	0	0	0	0	0	0	0	0	0	P-0009636	Breast	IDC	Breast Ductal HR+HER2-	IDC HR+HER2-	Primary	Breast
P-0009641-T01-IM5	8	0	0	0.373932	0	0.373715	0	0.252352	0	0	0	0	0	breast	0	0	0	0	0	0	0	0	0	0	0	0	0	0	0	0	0	0	0	0	0	0	0	0	0	0	0	0	P-0009641	Breast	IDC	Breast Ductal HR+HER2-	IDC HR+HER2-	Primary	Breast
P-0009688-T01-IM5	1	0	0	0	0	0	0	0	0	0	0	0	0	breast	0	0	0	0	0	0	0	0	0	0	0	0	0	0	0	0	0	0	0	0	0	0	0	0	0	0	0	0	P-0009688	Breast	IDC	Breast Ductal HR+HER2-	IDC HR+HER2-	Metastasis	Breast
P-0009725-T01-IM5	5	0	0	0	0	1	0	0	0	0	0	0	0	breast	0	0	0	0	0	0	0	0	0	0	0	0	0	0	0	0	0	0	0	0	0	0	0	0	0	0	0	0	P-0009725	Breast	IDC	Breast Ductal HR+HER2-	IDC HR+HER2-	Metastasis	Breast
P-0009726-T01-IM5	2	0.812489	0	0	0	0	0	0	0	0	0	0	0	breast	0	0	0	0	0	0	0	0	0	0	0	0	0	0	0	0	0	0	0	0	0	0	0	0	0	0	0	0	P-0009726	Breast	IDC	Breast Ductal HR+HER2-	IDC HR+HER2-	Metastasis	Breast
P-0009727-T01-IM5	1	0	0	0	0	0	0	0	0	0	0	0	0	breast	0	0	0	0	0	0	0	0	0	0	0	0	0	0	0	0	0	0	0	0	0	0	0	0	0	0	0	0	P-0009727	Breast	IDC	Breast Ductal HR+HER2-	IDC HR+HER2-	Primary	Breast
P-0009731-T01-IM5	3	0	0	0	0	0.768547	0	0	0	0	0	0	0	breast	0	0	0	0	0	0	0	0	0	0	0	0	0	0	0	0	0	0	0	0	0	0	0	0	0	0	0	0	P-0009731	Breast	IDC	Breast Ductal HR+HER2-	IDC HR+HER2-	Primary	Breast
P-0009732-T01-IM5	4	0	0	0.703903	0	0.296097	0	0	0	0	0	0	0	breast	0	0	0	0	0	0	0	0	0	0	0	0	0	0	0	0	0	0	0	0	0	0	0	0	0	0	0	0	P-0009732	Breast	IDC	Breast Ductal HR+HER2-	IDC HR+HER2-	Primary	Breast
P-0009740-T01-IM5	4	0	0	0.634775	0	0	0	0	0	0.365225	0	0	0	breast	0	0	0	0	0	0	0	0	0	0	0	0	0	0	0	0	0	0	0	0	0	0	0	0	0	0	0	0	P-0009740	Breast	IDC	Breast Ductal HR+HER2-	IDC HR+HER2-	Metastasis	Breast
P-0009745-T02-IM6	2	0	0	0	0	1	0	0	0	0	0	0	0	breast	0	0	0	0	0	0	0	0	0	0	0	0	0	0	0	0	0	0	0	0	0	0	0	0	0	0	0	0	P-0009745	Breast	IDC	Breast Ductal HR+HER2-	IDC HR+HER2-	Primary	Breast
P-0009753-T01-IM5	1	0	0	0	0	0	0	0	0	0	0	0	0	breast	0	0	0	0	0	0	0	0	0	0	0	0	0	0	0	0	0	0	0	0	0	0	0	0	0	0	0	0	P-0009753	Breast	IDC	Breast Ductal HR+HER2-	IDC HR+HER2-	Primary	Breast
P-0009821-T01-IM5	7	0.167819	0	0	0	0.611037	0	0	0	0.221143	0	0	0	breast	0	0	0	0	0	0	0	0	0	0	0	0	0	0	0	0	0	0	0	0	0	0	0	0	0	0	0	0	P-0009821	Breast	IDC	Breast Ductal HR+HER2-	IDC HR+HER2-	Metastasis	Breast
P-0009828-T02-IM5	4	0	0	0	0	0.758905	0	0	0	0	0	0	0	breast	0	0	0	0	0	0	0	0	0	0	0	0	0	0	0	0	0	0	0	0	0	0	0	0	0	0	0	0	P-0009828	Breast	IDC	Breast Ductal HR+HER2-	IDC HR+HER2-	Metastasis	Breast
P-0009859-T01-IM5	23	0	0	0	0	1	0	0	0	0	0	0	0	breast	0	0	0	0	0	0	0	0	0	0	0	0	0	0	0	0	0	0	0	0	0	0	0	0	0	0	0	0	P-0009859	Breast	IDC	Breast Ductal HR+HER2-	IDC HR+HER2-	Metastasis	Breast
P-0009901-T01-IM5	1	0	0	0	0	0	0	0	0	0	0	0	0	breast	0	0	0	0	0	0	0	0	0	0	0	0	0	0	0	0	0	0	0	0	0	0	0	0	0	0	0	0	P-0009901	Breast	IDC	Breast Ductal HR+HER2-	IDC HR+HER2-	Metastasis	Breast
P-0009933-T01-IM5	1	0	0	0	0	0	0	0	0	0	0	0	0	breast	0	0	0	0	0	0	0	0	0	0	0	0	0	0	0	0	0	0	0	0	0	0	0	0	0	0	0	0	P-0009933	Breast	IDC	Breast Ductal HR+HER2-	IDC HR+HER2-	Primary	Breast
P-0009941-T01-IM5	8	0.145462	0	0.691792	0	0	0	0	0	0	0	0	0	breast	0	0	0	0	0	0	0	0	0	0	0	0	0	0	0	0	0	0	0	0	0	0	0	0	0	0	0	0	P-0009941	Breast	IDC	Breast Ductal HR+HER2-	IDC HR+HER2-	Metastasis	Breast
P-0009945-T01-IM5	3	0.58637	0	0	0	0	0	0	0	0	0	0	0	breast	0	0	0	0	0	0	0	0	0	0	0	0	0	0	0	0	0	0	0	0	0	0	0	0	0	0	0	0	P-0009945	Breast	IDC	Breast Ductal HR+HER2-	IDC HR+HER2-	Metastasis	Breast
P-0010002-T01-IM5	3	0.352718	0	0	0	0	0	0.647282	0	0	0	0	0	breast	0	0	0	0	0	0	0	0	0	0	0	0	0	0	0	0	0	0	0	0	0	0	0	0	0	0	0	0	P-0010002	Breast	IDC	Breast Ductal HR+HER2-	IDC HR+HER2-	Primary	Breast
P-0010010-T01-IM5	2	1	0	0	0	0	0	0	0	0	0	0	0	breast	0	0	0	0	0	0	0	0	0	0	0	0	0	0	0	0	0	0	0	0	0	0	0	0	0	0	0	0	P-0010010	Breast	IDC	Breast Ductal HR+HER2-	IDC HR+HER2-	Primary	Breast
P-0010058-T01-IM5	2	0	0	0	0	0.523234	0	0	0	0	0	0	0	breast	0	0	0	0	0	0	0	0	0	0	0	0	0	0	0	0	0	0	0	0	0	0	0	0	0	0	0	0	P-0010058	Breast	IDC	Breast Ductal HR+HER2-	IDC HR+HER2-	Primary	Breast
P-0010068-T01-IM5	5	0.270043	0	0	0	0.729957	0	0	0	0	0	0	0	breast	0	0	0	0	0	0	0	0	0	0	0	0	0	0	0	0	0	0	0	0	0	0	0	0	0	0	0	0	P-0010068	Breast	IDC	Breast Ductal HR+HER2-	IDC HR+HER2-	Metastasis	Breast
P-0010077-T02-IM6	6	0.238013	0	0	0	0.655276	0	0	0	0	0	0	0	breast	0	0	0	0	0	0	0	0	0	0	0	0	0	0	0	0	0	0	0	0	0	0	0	0	0	0	0	0	P-0010077	Breast	IDC	Breast Ductal HR+HER2-	IDC HR+HER2-	Metastasis	Breast
P-0010080-T01-IM5	1	0	0	0	0	0	0	0	0	0	0	0	0	breast	0	0	0	0	0	0	0	0	0	0	0	0	0	0	0	0	0	0	0	0	0	0	0	0	0	0	0	0	P-0010080	Breast	IDC	Breast Ductal HR+HER2-	IDC HR+HER2-	Primary	Breast
P-0010084-T01-IM5	2	1	0	0	0	0	0	0	0	0	0	0	0	breast	0	0	0	0	0	0	0	0	0	0	0	0	0	0	0	0	0	0	0	0	0	0	0	0	0	0	0	0	P-0010084	Breast	IDC	Breast Ductal HR+HER2-	IDC HR+HER2-	Primary	Breast
P-0010089-T01-IM5	4	0	0	0	0	0.437316	0	0	0	0.442229	0	0	0	breast	0	0	0	0	0	0	0	0	0	0	0	0	0	0	0	0	0	0	0	0	0	0	0	0	0	0	0	0	P-0010089	Breast	IDC	Breast Ductal HR+HER2-	IDC HR+HER2-	Metastasis	Breast
P-0010171-T01-IM5	6	0	0	0.278114	0	0	0	0	0	0.497318	0	0	0	breast	0	0	0	0	0	0	0	0	0	0	0	0	0	0	0	0	0	0	0	0	0	0	0	0	0	0	0	0	P-0010171	Breast	IDC	Breast Ductal HR+HER2-	IDC HR+HER2-	Metastasis	Breast
P-0010216-T01-IM5	0	0	0	0	0	0	0	0	0	0	0	0	0	breast	0	0	0	0	0	0	0	0	0	0	0	0	0	0	0	0	0	0	0	0	0	0	0	0	0	0	0	0	P-0010216	Breast	IDC	Breast Ductal HR+HER2-	IDC HR+HER2-	Primary	Breast
P-0010235-T01-IM5	8	0.518776	0	0	0	0.334304	0	0	0	0.14692	0	0	0	breast	0	0	0	0	0	0	0	0	0	0	0	0	0	0	0	0	0	0	0	0	0	0	0	0	0	0	0	0	P-0010235	Breast	IDC	Breast Ductal HR+HER2-	IDC HR+HER2-	Primary	Breast
P-0010277-T01-IM5	1	0	0	0	0	0	0	0	0	0	0	0	0	breast	0	0	0	0	0	0	0	0	0	0	0	0	0	0	0	0	0	0	0	0	0	0	0	0	0	0	0	0	P-0010277	Breast	IDC	Breast Ductal HR+HER2-	IDC HR+HER2-	Metastasis	Breast
P-0010279-T01-IM5	2	0	0	1	0	0	0	0	0	0	0	0	0	breast	0	0	0	0	0	0	0	0	0	0	0	0	0	0	0	0	0	0	0	0	0	0	0	0	0	0	0	0	P-0010279	Breast	IDC	Breast Ductal HR+HER2-	IDC HR+HER2-	Metastasis	Breast
P-0010296-T01-IM5	1	0	0	0	0	0	0	0	0	0	0	0	0	breast	0	0	0	0	0	0	0	0	0	0	0	0	0	0	0	0	0	0	0	0	0	0	0	0	0	0	0	0	P-0010296	Breast	IDC	Breast Ductal HR+HER2-	IDC HR+HER2-	Metastasis	Breast
P-0010326-T01-IM5	3	0.78279	0	0	0	0	0	0	0	0	0	0	0	breast	0	0	0	0	0	0	0	0	0	0	0	0	0	0	0	0	0	0	0	0	0	0	0	0	0	0	0	0	P-0010326	Breast	IDC	Breast Ductal HR+HER2-	IDC HR+HER2-	Primary	Breast
P-0010361-T01-IM5	6	0.186757	0	0.429179	0	0	0	0	0	0.234334	0	0	0	breast	0	0	0	0	0	0	0	0	0	0	0	0	0	0	0	0	0	0	0	0	0	0	0	0	0	0	0	0	P-0010361	Breast	IDC	Breast Ductal HR+HER2-	IDC HR+HER2-	Primary	Breast
P-0010453-T01-IM5	4	0	0	0	0	1	0	0	0	0	0	0	0	breast	0	0	0	0	0	0	0	0	0	0	0	0	0	0	0	0	0	0	0	0	0	0	0	0	0	0	0	0	P-0010453	Breast	IDC	Breast Ductal HR+HER2-	IDC HR+HER2-	Metastasis	Breast
P-0010464-T01-IM5	7	0.347298	0	0	0	0	0	0.235529	0	0.417174	0	0	0	breast	0	0	0	0	0	0	0	0	0	0	0	0	0	0	0	0	0	0	0	0	0	0	0	0	0	0	0	0	P-0010464	Breast	IDC	Breast Ductal HR+HER2-	IDC HR+HER2-	Metastasis	Breast
P-0010488-T01-IM5	1	0	0	0	0	0	0	0	0	0	0	0	0	breast	0	0	0	0	0	0	0	0	0	0	0	0	0	0	0	0	0	0	0	0	0	0	0	0	0	0	0	0	P-0010488	Breast	IDC	Breast Ductal HR+HER2-	IDC HR+HER2-	Metastasis	Breast
P-0010508-T01-IM5	3	0	0	0	0	1	0	0	0	0	0	0	0	breast	0	0	0	0	0	0	0	0	0	0	0	0	0	0	0	0	0	0	0	0	0	0	0	0	0	0	0	0	P-0010508	Breast	IDC	Breast Ductal HR+HER2-	IDC HR+HER2-	Metastasis	Breast
P-0010528-T01-IM5	5	0.220514	0	0.531788	0	0	0	0	0	0.247697	0	0	0	breast	0	0	0	0	0	0	0	0	0	0	0	0	0	0	0	0	0	0	0	0	0	0	0	0	0	0	0	0	P-0010528	Breast	IDC	Breast Ductal HR+HER2-	IDC HR+HER2-	Primary	Breast
P-0010560-T01-IM5	4	0	0	0	0	0.311799	0	0	0	0.688201	0	0	0	breast	0	0	0	0	0	0	0	0	0	0	0	0	0	0	0	0	0	0	0	0	0	0	0	0	0	0	0	0	P-0010560	Breast	IDC	Breast Ductal HR+HER2-	IDC HR+HER2-	Primary	Breast
P-0010575-T02-IM5	2	0	0	0	0	1	0	0	0	0	0	0	0	breast	0	0	0	0	0	0	0	0	0	0	0	0	0	0	0	0	0	0	0	0	0	0	0	0	0	0	0	0	P-0010575	Breast	IDC	Breast Ductal HR+HER2-	IDC HR+HER2-	Metastasis	Breast
P-0010585-T01-IM5	5	0.231639	0	0.768361	0	0	0	0	0	0	0	0	0	breast	0	0	0	0	0	0	0	0	0	0	0	0	0	0	0	0	0	0	0	0	0	0	0	0	0	0	0	0	P-0010585	Breast	IDC	Breast Ductal HR+HER2-	IDC HR+HER2-	Metastasis	Breast
P-0010600-T01-IM5	4	0	0	0.714471	0	0.285529	0	0	0	0	0	0	0	breast	0	0	0	0	0	0	0	0	0	0	0	0	0	0	0	0	0	0	0	0	0	0	0	0	0	0	0	0	P-0010600	Breast	IDC	Breast Ductal HR+HER2-	IDC HR+HER2-	Metastasis	Breast
P-0010684-T01-IM5	4	0.494468	0	0.435465	0	0	0	0	0	0	0	0	0	breast	0	0	0	0	0	0	0	0	0	0	0	0	0	0	0	0	0	0	0	0	0	0	0	0	0	0	0	0	P-0010684	Breast	IDC	Breast Ductal HR+HER2-	IDC HR+HER2-	Metastasis	Breast
P-0010703-T01-IM5	2	0	0	0	0	1	0	0	0	0	0	0	0	breast	0	0	0	0	0	0	0	0	0	0	0	0	0	0	0	0	0	0	0	0	0	0	0	0	0	0	0	0	P-0010703	Breast	IDC	Breast Ductal HR+HER2-	IDC HR+HER2-	Metastasis	Breast
P-0010709-T01-IM5	3	0.737021	0	0	0	0	0	0	0	0	0	0	0	breast	0	0	0	0	0	0	0	0	0	0	0	0	0	0	0	0	0	0	0	0	0	0	0	0	0	0	0	0	P-0010709	Breast	IDC	Breast Ductal HR+HER2-	IDC HR+HER2-	Primary	Breast
P-0010719-T01-IM5	2	0.666246	0	0	0	0	0	0	0	0	0	0	0	breast	0	0	0	0	0	0	0	0	0	0	0	0	0	0	0	0	0	0	0	0	0	0	0	0	0	0	0	0	P-0010719	Breast	IDC	Breast Ductal HR+HER2-	IDC HR+HER2-	Primary	Breast
P-0010745-T01-IM5	1	0	0	0	0	0	0	0	0	0	0	0	0	breast	0	0	0	0	0	0	0	0	0	0	0	0	0	0	0	0	0	0	0	0	0	0	0	0	0	0	0	0	P-0010745	Breast	IDC	Breast Ductal HR+HER2-	IDC HR+HER2-	Primary	Breast
P-0010754-T01-IM5	5	0	0	0	0	1	0	0	0	0	0	0	0	breast	0	0	0	0	0	0	0	0	0	0	0	0	0	0	0	0	0	0	0	0	0	0	0	0	0	0	0	0	P-0010754	Breast	IDC	Breast Ductal HR+HER2-	IDC HR+HER2-	Primary	Breast
P-0010799-T01-IM5	1	1	0	0	0	0	0	0	0	0	0	0	0	breast	0	0	0	0	0	0	0	0	0	0	0	0	0	0	0	0	0	0	0	0	0	0	0	0	0	0	0	0	P-0010799	Breast	IDC	Breast Ductal HR+HER2-	IDC HR+HER2-	Metastasis	Breast
P-0010822-T01-IM5	3	0	0	0	0	1	0	0	0	0	0	0	0	breast	0	0	0	0	0	0	0	0	0	0	0	0	0	0	0	0	0	0	0	0	0	0	0	0	0	0	0	0	P-0010822	Breast	IDC	Breast Ductal HR+HER2-	IDC HR+HER2-	Metastasis	Breast
P-0010843-T01-IM5	3	0.675306	0	0	0	0	0	0	0	0	0	0	0	breast	0	0	0	0	0	0	0	0	0	0	0	0	0	0	0	0	0	0	0	0	0	0	0	0	0	0	0	0	P-0010843	Breast	IDC	Breast Ductal HR+HER2-	IDC HR+HER2-	Primary	Breast
P-0010912-T01-IM5	4	0	0	0	0	0.821854	0	0	0	0	0	0	0	breast	0	0	0	0	0	0	0	0	0	0	0	0	0	0	0	0	0	0	0	0	0	0	0	0	0	0	0	0	P-0010912	Breast	IDC	Breast Ductal HR+HER2-	IDC HR+HER2-	Metastasis	Breast
P-0010919-T01-IM5	1	0	0	0	0	1	0	0	0	0	0	0	0	breast	0	0	0	0	0	0	0	0	0	0	0	0	0	0	0	0	0	0	0	0	0	0	0	0	0	0	0	0	P-0010919	Breast	IDC	Breast Ductal HR+HER2-	IDC HR+HER2-	Primary	Breast
P-0010925-T01-IM5	1	0	0	0	0	0	0	0	0	0	0	0	0	breast	0	0	0	0	0	0	0	0	0	0	0	0	0	0	0	0	0	0	0	0	0	0	0	0	0	0	0	0	P-0010925	Breast	IDC	Breast Ductal HR+HER2-	IDC HR+HER2-	Metastasis	Breast
P-0010930-T01-IM5	0	0	0	0	0	0	0	0	0	0	0	0	0	breast	0	0	0	0	0	0	0	0	0	0	0	0	0	0	0	0	0	0	0	0	0	0	0	0	0	0	0	0	P-0010930	Breast	IDC	Breast Ductal HR+HER2-	IDC HR+HER2-	Metastasis	Breast
P-0010933-T01-IM5	6	0.258866	0	0.458377	0	0.282757	0	0	0	0	0	0	0	breast	0	0	0	0	0	0	0	0	0	0	0	0	0	0	0	0	0	0	0	0	0	0	0	0	0	0	0	0	P-0010933	Breast	IDC	Breast Ductal HR+HER2-	IDC HR+HER2-	Metastasis	Breast
P-0010942-T01-IM5	2	0	0	0	0	0.566856	0	0	0	0	0	0	0	breast	0	0	0	0	0	0	0	0	0	0	0	0	0	0	0	0	0	0	0	0	0	0	0	0	0	0	0	0	P-0010942	Breast	IDC	Breast Ductal HR+HER2-	IDC HR+HER2-	Primary	Breast
P-0010979-T02-IM5	6	0	0	0	0	1	0	0	0	0	0	0	0	breast	0	0	0	0	0	0	0	0	0	0	0	0	0	0	0	0	0	0	0	0	0	0	0	0	0	0	0	0	P-0010979	Breast	IDC	Breast Ductal HR+HER2-	IDC HR+HER2-	Metastasis	Breast
P-0011015-T01-IM5	6	0	0	0	0	0	0	0	0	0.754787	0	0	0	breast	0	0	0	0	0	0	0	0	0	0	0	0	0	0	0	0	0	0	0	0	0	0	0	0	0	0	0	0	P-0011015	Breast	IDC	Breast Ductal HR+HER2-	IDC HR+HER2-	Metastasis	Breast
P-0011063-T01-IM5	3	0	0	0	0	1	0	0	0	0	0	0	0	breast	0	0	0	0	0	0	0	0	0	0	0	0	0	0	0	0	0	0	0	0	0	0	0	0	0	0	0	0	P-0011063	Breast	IDC	Breast Ductal HR+HER2-	IDC HR+HER2-	Primary	Breast
P-0011064-T01-IM5	0	0	0	0	0	0	0	0	0	0	0	0	0	breast	0	0	0	0	0	0	0	0	0	0	0	0	0	0	0	0	0	0	0	0	0	0	0	0	0	0	0	0	P-0011064	Breast	IDC	Breast Ductal HR+HER2-	IDC HR+HER2-	Primary	Breast
P-0011072-T01-IM5	0	0	0	0	0	0	0	0	0	0	0	0	0	breast	0	0	0	0	0	0	0	0	0	0	0	0	0	0	0	0	0	0	0	0	0	0	0	0	0	0	0	0	P-0011072	Breast	IDC	Breast Ductal HR+HER2-	IDC HR+HER2-	Metastasis	Breast
P-0011098-T01-IM5	2	0.515303	0	0	0	0	0	0	0	0	0	0	0	breast	0	0	0	0	0	0	0	0	0	0	0	0	0	0	0	0	0	0	0	0	0	0	0	0	0	0	0	0	P-0011098	Breast	IDC	Breast Ductal HR+HER2-	IDC HR+HER2-	Metastasis	Breast
P-0011193-T01-IM5	4	0.598663	0	0	0	0	0	0	0	0.401337	0	0	0	breast	0	0	0	0	0	0	0	0	0	0	0	0	0	0	0	0	0	0	0	0	0	0	0	0	0	0	0	0	P-0011193	Breast	IDC	Breast Ductal HR+HER2-	IDC HR+HER2-	Metastasis	Breast
P-0011250-T01-IM5	5	0	0	0.622836	0	0.377164	0	0	0	0	0	0	0	breast	0	0	0	0	0	0	0	0	0	0	0	0	0	0	0	0	0	0	0	0	0	0	0	0	0	0	0	0	P-0011250	Breast	IDC	Breast Ductal HR+HER2-	IDC HR+HER2-	Primary	Breast
P-0011280-T01-IM5	2	0	0	0	0	1	0	0	0	0	0	0	0	breast	0	0	0	0	0	0	0	0	0	0	0	0	0	0	0	0	0	0	0	0	0	0	0	0	0	0	0	0	P-0011280	Breast	IDC	Breast Ductal HR+HER2-	IDC HR+HER2-	Metastasis	Breast
P-0011321-T01-IM5	3	0.929657	0	0	0	0	0	0	0	0	0	0	0	breast	0	0	0	0	0	0	0	0	0	0	0	0	0	0	0	0	0	0	0	0	0	0	0	0	0	0	0	0	P-0011321	Breast	IDC	Breast Ductal HR+HER2-	IDC HR+HER2-	Metastasis	Breast
P-0011352-T01-IM5	1	0	0	0	0	0	0	0	0	0	0	0	0	breast	0	0	0	0	0	0	0	0	0	0	0	0	0	0	0	0	0	0	0	0	0	0	0	0	0	0	0	0	P-0011352	Breast	IDC	Breast Ductal HR+HER2-	IDC HR+HER2-	Metastasis	Breast
P-0011369-T01-IM5	4	0.420841	0	0	0	0	0	0.579159	0	0	0	0	0	breast	0	0	0	0	0	0	0	0	0	0	0	0	0	0	0	0	0	0	0	0	0	0	0	0	0	0	0	0	P-0011369	Breast	IDC	Breast Ductal HR+HER2-	IDC HR+HER2-	Metastasis	Breast
P-0011373-T02-IM6	2	0	0	0	0	1	0	0	0	0	0	0	0	breast	0	0	0	0	0	0	0	0	0	0	0	0	0	0	0	0	0	0	0	0	0	0	0	0	0	0	0	0	P-0011373	Breast	IDC	Breast Ductal HR+HER2-	IDC HR+HER2-	Metastasis	Breast
P-0011376-T01-IM5	4	0	0	1	0	0	0	0	0	0	0	0	0	breast	0	0	0	0	0	0	0	0	0	0	0	0	0	0	0	0	0	0	0	0	0	0	0	0	0	0	0	0	P-0011376	Breast	IDC	Breast Ductal HR+HER2-	IDC HR+HER2-	Metastasis	Breast
P-0011386-T01-IM5	6	1	0	0	0	0	0	0	0	0	0	0	0	breast	0	0	0	0	0	0	0	0	0	0	0	0	0	0	0	0	0	0	0	0	0	0	0	0	0	0	0	0	P-0011386	Breast	IDC	Breast Ductal HR+HER2-	IDC HR+HER2-	Metastasis	Breast
P-0011398-T01-IM5	5	0.335989	0	0	0	0.664011	0	0	0	0	0	0	0	breast	0	0	0	0	0	0	0	0	0	0	0	0	0	0	0	0	0	0	0	0	0	0	0	0	0	0	0	0	P-0011398	Breast	IDC	Breast Ductal HR+HER2-	IDC HR+HER2-	Metastasis	Breast
P-0011415-T01-IM5	1	0	0	0	0	0	0	0	0	0	0	0	0	breast	0	0	0	0	0	0	0	0	0	0	0	0	0	0	0	0	0	0	0	0	0	0	0	0	0	0	0	0	P-0011415	Breast	IDC	Breast Ductal HR+HER2-	IDC HR+HER2-	Metastasis	Breast
P-0011420-T01-IM5	4	0	0.281894	0	0	0	0	0	0	0.718106	0	0	0	breast	0	0	0	0	0	0	0	0	0	0	0	0	0	0	0	0	0	0	0	0	0	0	0	0	0	0	0	0	P-0011420	Breast	IDC	Breast Ductal HR+HER2-	IDC HR+HER2-	Metastasis	Breast
P-0011434-T01-IM5	1	0	0	0	0	0	0	0	0	0	0	0	0	breast	0	0	0	0	0	0	0	0	0	0	0	0	0	0	0	0	0	0	0	0	0	0	0	0	0	0	0	0	P-0011434	Breast	IDC	Breast Ductal HR+HER2-	IDC HR+HER2-	Metastasis	Breast
P-0011442-T01-IM5	0	0	0	0	0	0	0	0	0	0	0	0	0	breast	0	0	0	0	0	0	0	0	0	0	0	0	0	0	0	0	0	0	0	0	0	0	0	0	0	0	0	0	P-0011442	Breast	IDC	Breast Ductal HR+HER2-	IDC HR+HER2-	Metastasis	Breast
P-0011462-T01-IM5	2	0	0	0	0	1	0	0	0	0	0	0	0	breast	0	0	0	0	0	0	0	0	0	0	0	0	0	0	0	0	0	0	0	0	0	0	0	0	0	0	0	0	P-0011462	Breast	IDC	Breast Ductal HR+HER2-	IDC HR+HER2-	Primary	Breast
P-0011463-T01-IM5	5	0	0	0	0	0.305651	0	0.513117	0	0	0	0	0	breast	0	0	0	0	0	0	0	0	0	0	0	0	0	0	0	0	0	0	0	0	0	0	0	0	0	0	0	0	P-0011463	Breast	IDC	Breast Ductal HR+HER2-	IDC HR+HER2-	Metastasis	Breast
P-0011470-T01-IM5	4	0	0	0.601722	0	0.297876	0	0	0	0	0	0	0	breast	0	0	0	0	0	0	0	0	0	0	0	0	0	0	0	0	0	0	0	0	0	0	0	0	0	0	0	0	P-0011470	Breast	IDC	Breast Ductal HR+HER2-	IDC HR+HER2-	Primary	Breast
P-0011502-T01-IM5	1	1	0	0	0	0	0	0	0	0	0	0	0	breast	0	0	0	0	0	0	0	0	0	0	0	0	0	0	0	0	0	0	0	0	0	0	0	0	0	0	0	0	P-0011502	Breast	IDC	Breast Ductal HR+HER2-	IDC HR+HER2-	Primary	Breast
P-0012005-T01-IM5	1	0	0	0	0	0	0	0	0	0	0	0	0	breast	0	0	0	0	0	0	0	0	0	0	0	0	0	0	0	0	0	0	0	0	0	0	0	0	0	0	0	0	P-0012005	Breast	IDC	Breast Ductal HR+HER2-	IDC HR+HER2-	Primary	Breast
P-0012081-T01-IM5	1	0	0	0	0	1	0	0	0	0	0	0	0	breast	0	0	0	0	0	0	0	0	0	0	0	0	0	0	0	0	0	0	0	0	0	0	0	0	0	0	0	0	P-0012081	Breast	IDC	Breast Ductal HR+HER2-	IDC HR+HER2-	Primary	Breast
P-0012116-T01-IM5	3	0	0	0	0	0	0	0.773662	0	0	0	0	0	breast	0	0	0	0	0	0	0	0	0	0	0	0	0	0	0	0	0	0	0	0	0	0	0	0	0	0	0	0	P-0012116	Breast	IDC	Breast Ductal HR+HER2-	IDC HR+HER2-	Primary	Breast
P-0012120-T01-IM5	4	0.422322	0	0	0	0	0	0.459962	0	0	0	0	0	breast	0	0	0	0	0	0	0	0	0	0	0	0	0	0	0	0	0	0	0	0	0	0	0	0	0	0	0	0	P-0012120	Breast	IDC	Breast Ductal HR+HER2-	IDC HR+HER2-	Primary	Breast
P-0012122-T01-IM5	1	0	0	0	0	0	0	0	0	0	0	0	0	breast	0	0	0	0	0	0	0	0	0	0	0	0	0	0	0	0	0	0	0	0	0	0	0	0	0	0	0	0	P-0012122	Breast	IDC	Breast Ductal HR+HER2-	IDC HR+HER2-	Primary	Breast
P-0012127-T01-IM5	2	0	0	0	0	0	0	1	0	0	0	0	0	breast	0	0	0	0	0	0	0	0	0	0	0	0	0	0	0	0	0	0	0	0	0	0	0	0	0	0	0	0	P-0012127	Breast	IDC	Breast Ductal HR+HER2-	IDC HR+HER2-	Metastasis	Breast
P-0012134-T01-IM5	23	0	0	0	0	0.83234	0	0.16766	0	0	0	0	0	breast	0	0	0	0	0	0	0	0	0	0	0	0	0	0	0	0	0	0	0	0	0	0	0	0	0	0	0	0	P-0012134	Breast	IDC	Breast Ductal HR+HER2-	IDC HR+HER2-	Metastasis	Breast
P-0012153-T01-IM5	4	0	0	0.556687	0	0.443313	0	0	0	0	0	0	0	breast	0	0	0	0	0	0	0	0	0	0	0	0	0	0	0	0	0	0	0	0	0	0	0	0	0	0	0	0	P-0012153	Breast	IDC	Breast Ductal HR+HER2-	IDC HR+HER2-	Primary	Breast
P-0012176-T01-IM5	1	0	0	0	0	0	0	0	0	0	0	0	0	breast	0	0	0	0	0	0	0	0	0	0	0	0	0	0	0	0	0	0	0	0	0	0	0	0	0	0	0	0	P-0012176	Breast	IDC	Breast Ductal HR+HER2-	IDC HR+HER2-	Primary	Breast
P-0012186-T01-IM5	4	0.35891	0	0	0	0	0	0	0	0.64109	0	0	0	breast	0	0	0	0	0	0	0	0	0	0	0	0	0	0	0	0	0	0	0	0	0	0	0	0	0	0	0	0	P-0012186	Breast	IDC	Breast Ductal HR+HER2-	IDC HR+HER2-	Metastasis	Breast
P-0012214-T01-IM5	4	0	0	0	0	1	0	0	0	0	0	0	0	breast	0	0	0	0	0	0	0	0	0	0	0	0	0	0	0	0	0	0	0	0	0	0	0	0	0	0	0	0	P-0012214	Breast	IDC	Breast Ductal HR+HER2-	IDC HR+HER2-	Metastasis	Breast
P-0012222-T01-IM5	4	0	0	0	0	0.359931	0	0.640069	0	0	0	0	0	breast	0	0	0	0	0	0	0	0	0	0	0	0	0	0	0	0	0	0	0	0	0	0	0	0	0	0	0	0	P-0012222	Breast	IDC	Breast Ductal HR+HER2-	IDC HR+HER2-	Metastasis	Breast
P-0012260-T01-IM5	3	0	0	0	0	1	0	0	0	0	0	0	0	breast	0	0	0	0	0	0	0	0	0	0	0	0	0	0	0	0	0	0	0	0	0	0	0	0	0	0	0	0	P-0012260	Breast	IDC	Breast Ductal HR+HER2-	IDC HR+HER2-	Metastasis	Breast
P-0012288-T01-IM5	1	0	0	0	0	1	0	0	0	0	0	0	0	breast	0	0	0	0	0	0	0	0	0	0	0	0	0	0	0	0	0	0	0	0	0	0	0	0	0	0	0	0	P-0012288	Breast	IDC	Breast Ductal HR+HER2-	IDC HR+HER2-	Metastasis	Breast
P-0012290-T01-IM5	1	1	0	0	0	0	0	0	0	0	0	0	0	breast	0	0	0	0	0	0	0	0	0	0	0	0	0	0	0	0	0	0	0	0	0	0	0	0	0	0	0	0	P-0012290	Breast	IDC	Breast Ductal HR+HER2-	IDC HR+HER2-	Primary	Breast
P-0012318-T01-IM5	2	0.703075	0	0	0	0	0	0	0	0	0	0	0	breast	0	0	0	0	0	0	0	0	0	0	0	0	0	0	0	0	0	0	0	0	0	0	0	0	0	0	0	0	P-0012318	Breast	IDC	Breast Ductal HR+HER2-	IDC HR+HER2-	Metastasis	Breast
P-0012372-T01-IM5	3	0	0.646314	0.353686	0	0	0	0	0	0	0	0	0	breast	0	0	0	0	0	0	0	0	0	0	0	0	0	0	0	0	0	0	0	0	0	0	0	0	0	0	0	0	P-0012372	Breast	IDC	Breast Ductal HR+HER2-	IDC HR+HER2-	Metastasis	Breast
P-0012396-T01-IM5	7	0	0	0	0	0.900355	0	0	0	0	0	0	0	breast	0	0	0	0	0	0	0	0	0	0	0	0	0	0	0	0	0	0	0	0	0	0	0	0	0	0	0	0	P-0012396	Breast	IDC	Breast Ductal HR+HER2-	IDC HR+HER2-	Primary	Breast
P-0012512-T01-IM5	3	0	0	0.910617	0	0	0	0	0	0	0	0	0	breast	0	0	0	0	0	0	0	0	0	0	0	0	0	0	0	0	0	0	0	0	0	0	0	0	0	0	0	0	P-0012512	Breast	IDC	Breast Ductal HR+HER2-	IDC HR+HER2-	Metastasis	Breast
P-0012532-T01-IM5	11	0	0	0.660972	0	0	0	0	0	0.269745	0	0	0	breast	0	0	0	0	0	0	0	0	0	0	0	0	0	0	0	0	0	0	0	0	0	0	0	0	0	0	0	0	P-0012532	Breast	IDC	Breast Ductal HR+HER2-	IDC HR+HER2-	Primary	Breast
P-0012539-T01-IM5	1	0	0	0	0	0	0	0	0	0	0	0	0	breast	0	0	0	0	0	0	0	0	0	0	0	0	0	0	0	0	0	0	0	0	0	0	0	0	0	0	0	0	P-0012539	Breast	IDC	Breast Ductal HR+HER2-	IDC HR+HER2-	Metastasis	Breast
P-0012546-T01-IM5	1	0	0	0	0	0	0	0	0	0	0	0	0	breast	0	0	0	0	0	0	0	0	0	0	0	0	0	0	0	0	0	0	0	0	0	0	0	0	0	0	0	0	P-0012546	Breast	IDC	Breast Ductal HR+HER2-	IDC HR+HER2-	Primary	Breast
P-0012560-T01-IM5	1	0	0	1	0	0	0	0	0	0	0	0	0	breast	0	0	0	0	0	0	0	0	0	0	0	0	0	0	0	0	0	0	0	0	0	0	0	0	0	0	0	0	P-0012560	Breast	IDC	Breast Ductal HR+HER2-	IDC HR+HER2-	Metastasis	Breast
P-0012572-T02-IM6	3	0.404767	0	0	0	0.595233	0	0	0	0	0	0	0	breast	0	0	0	0	0	0	0	0	0	0	0	0	0	0	0	0	0	0	0	0	0	0	0	0	0	0	0	0	P-0012572	Breast	IDC	Breast Ductal HR+HER2-	IDC HR+HER2-	Metastasis	Breast
P-0012635-T01-IM5	1	0	0	0	0	0	0	0	0	0	0	0	0	breast	0	0	0	0	0	0	0	0	0	0	0	0	0	0	0	0	0	0	0	0	0	0	0	0	0	0	0	0	P-0012635	Breast	IDC	Breast Ductal HR+HER2-	IDC HR+HER2-	Primary	Breast
P-0012731-T01-IM5	1	0	0	0	0	0	0	0	0	0	0	0	0	breast	0	0	0	0	0	0	0	0	0	0	0	0	0	0	0	0	0	0	0	0	0	0	0	0	0	0	0	0	P-0012731	Breast	IDC	Breast Ductal HR+HER2-	IDC HR+HER2-	Primary	Breast
P-0012750-T01-IM5	2	0	0	0	0	1	0	0	0	0	0	0	0	breast	0	0	0	0	0	0	0	0	0	0	0	0	0	0	0	0	0	0	0	0	0	0	0	0	0	0	0	0	P-0012750	Breast	IDC	Breast Ductal HR+HER2-	IDC HR+HER2-	Primary	Breast
P-0012754-T01-IM5	1	0	0	1	0	0	0	0	0	0	0	0	0	breast	0	0	0	0	0	0	0	0	0	0	0	0	0	0	0	0	0	0	0	0	0	0	0	0	0	0	0	0	P-0012754	Breast	IDC	Breast Ductal HR+HER2-	IDC HR+HER2-	Primary	Breast
P-0012805-T01-IM5	5	0	0	0.349968	0	0	0	0	0	0.477044	0	0	0	breast	0	0	0	0	0	0	0	0	0	0	0	0	0	0	0	0	0	0	0	0	0	0	0	0	0	0	0	0	P-0012805	Breast	IDC	Breast Ductal HR+HER2-	IDC HR+HER2-	Metastasis	Breast
P-0012831-T01-IM5	3	0	0	0.697481	0	0	0	0	0	0	0	0	0	breast	0	0	0	0	0	0	0	0	0	0	0	0	0	0	0	0	0	0	0	0	0	0	0	0	0	0	0	0	P-0012831	Breast	IDC	Breast Ductal HR+HER2-	IDC HR+HER2-	Primary	Breast
P-0012836-T01-IM5	2	0	0	0	0	1	0	0	0	0	0	0	0	breast	0	0	0	0	0	0	0	0	0	0	0	0	0	0	0	0	0	0	0	0	0	0	0	0	0	0	0	0	P-0012836	Breast	IDC	Breast Ductal HR+HER2-	IDC HR+HER2-	Metastasis	Breast
P-0012903-T01-IM5	2	0	0	0	0	1	0	0	0	0	0	0	0	breast	0	0	0	0	0	0	0	0	0	0	0	0	0	0	0	0	0	0	0	0	0	0	0	0	0	0	0	0	P-0012903	Breast	IDC	Breast Ductal HR+HER2-	IDC HR+HER2-	Primary	Breast
P-0012911-T01-IM5	3	1	0	0	0	0	0	0	0	0	0	0	0	breast	0	0	0	0	0	0	0	0	0	0	0	0	0	0	0	0	0	0	0	0	0	0	0	0	0	0	0	0	P-0012911	Breast	IDC	Breast Ductal HR+HER2-	IDC HR+HER2-	Primary	Breast
P-0012969-T01-IM5	1	0	0	0	0	0	0	0	0	0	0	0	0	breast	0	0	0	0	0	0	0	0	0	0	0	0	0	0	0	0	0	0	0	0	0	0	0	0	0	0	0	0	P-0012969	Breast	IDC	Breast Ductal HR+HER2-	IDC HR+HER2-	Primary	Breast
P-0012971-T01-IM5	5	0.465118	0.460908	0	0	0	0	0	0	0	0	0	0	breast	0	0	0	0	0	0	0	0	0	0	0	0	0	0	0	0	0	0	0	0	0	0	0	0	0	0	0	0	P-0012971	Breast	IDC	Breast Ductal HR+HER2-	IDC HR+HER2-	Primary	Breast
P-0012976-T01-IM5	6	0	0	0.446484	0	0.553516	0	0	0	0	0	0	0	breast	0	0	0	0	0	0	0	0	0	0	0	0	0	0	0	0	0	0	0	0	0	0	0	0	0	0	0	0	P-0012976	Breast	IDC	Breast Ductal HR+HER2-	IDC HR+HER2-	Primary	Breast
P-0012992-T01-IM5	1	0	0	1	0	0	0	0	0	0	0	0	0	breast	0	0	0	0	0	0	0	0	0	0	0	0	0	0	0	0	0	0	0	0	0	0	0	0	0	0	0	0	P-0012992	Breast	IDC	Breast Ductal HR+HER2-	IDC HR+HER2-	Primary	Breast
P-0012998-T01-IM5	1	0	0	0	0	0	0	0	0	0	0	0	0	breast	0	0	0	0	0	0	0	0	0	0	0	0	0	0	0	0	0	0	0	0	0	0	0	0	0	0	0	0	P-0012998	Breast	IDC	Breast Ductal HR+HER2-	IDC HR+HER2-	Primary	Breast
P-0013041-T01-IM5	4	0.347267	0	0	0	0.360848	0	0.291884	0	0	0	0	0	breast	0	0	0	0	0	0	0	0	0	0	0	0	0	0	0	0	0	0	0	0	0	0	0	0	0	0	0	0	P-0013041	Breast	IDC	Breast Ductal HR+HER2-	IDC HR+HER2-	Primary	Breast
P-0013050-T01-IM5	3	0	0	0	0	1	0	0	0	0	0	0	0	breast	0	0	0	0	0	0	0	0	0	0	0	0	0	0	0	0	0	0	0	0	0	0	0	0	0	0	0	0	P-0013050	Breast	IDC	Breast Ductal HR+HER2-	IDC HR+HER2-	Primary	Breast
P-0013051-T01-IM5	5	0.94096	0	0	0	0	0	0	0	0	0	0	0	breast	0	0	0	0	0	0	0	0	0	0	0	0	0	0	0	0	0	0	0	0	0	0	0	0	0	0	0	0	P-0013051	Breast	IDC	Breast Ductal HR+HER2-	IDC HR+HER2-	Primary	Breast
P-0013108-T01-IM5	1	0	0	0	0	0	0	0	0	0	0	0	0	breast	0	0	0	0	0	0	0	0	0	0	0	0	0	0	0	0	0	0	0	0	0	0	0	0	0	0	0	0	P-0013108	Breast	IDC	Breast Ductal HR+HER2-	IDC HR+HER2-	Primary	Breast
P-0013157-T01-IM5	1	0	0	1	0	0	0	0	0	0	0	0	0	breast	0	0	0	0	0	0	0	0	0	0	0	0	0	0	0	0	0	0	0	0	0	0	0	0	0	0	0	0	P-0013157	Breast	IDC	Breast Ductal HR+HER2-	IDC HR+HER2-	Primary	Breast
P-0013187-T01-IM5	2	0	0	0	0	1	0	0	0	0	0	0	0	breast	0	0	0	0	0	0	0	0	0	0	0	0	0	0	0	0	0	0	0	0	0	0	0	0	0	0	0	0	P-0013187	Breast	IDC	Breast Ductal HR+HER2-	IDC HR+HER2-	Primary	Breast
P-0013203-T01-IM5	0	0	0	0	0	0	0	0	0	0	0	0	0	breast	0	0	0	0	0	0	0	0	0	0	0	0	0	0	0	0	0	0	0	0	0	0	0	0	0	0	0	0	P-0013203	Breast	IDC	Breast Ductal HR+HER2-	IDC HR+HER2-	Primary	Breast
P-0013207-T01-IM5	1	0	0	0	0	0	0	0	0	0	0	0	0	breast	0	0	0	0	0	0	0	0	0	0	0	0	0	0	0	0	0	0	0	0	0	0	0	0	0	0	0	0	P-0013207	Breast	IDC	Breast Ductal HR+HER2-	IDC HR+HER2-	Primary	Breast
P-0013208-T01-IM5	3	0	0	0	0	1	0	0	0	0	0	0	0	breast	0	0	0	0	0	0	0	0	0	0	0	0	0	0	0	0	0	0	0	0	0	0	0	0	0	0	0	0	P-0013208	Breast	IDC	Breast Ductal HR+HER2-	IDC HR+HER2-	Primary	Breast
P-0013217-T01-IM5	3	0	0	0.491973	0	0	0	0	0	0	0	0	0	breast	0	0	0	0	0	0	0	0	0	0	0	0	0	0	0	0	0	0	0	0	0	0	0	0	0	0	0	0	P-0013217	Breast	IDC	Breast Ductal HR+HER2-	IDC HR+HER2-	Metastasis	Breast
P-0013236-T01-IM5	3	0	0	0	0	1	0	0	0	0	0	0	0	breast	0	0	0	0	0	0	0	0	0	0	0	0	0	0	0	0	0	0	0	0	0	0	0	0	0	0	0	0	P-0013236	Breast	IDC	Breast Ductal HR+HER2-	IDC HR+HER2-	Metastasis	Breast
P-0013269-T01-IM5	4	0.377705	0	0	0	0	0	0.613982	0	0	0	0	0	breast	0	0	0	0	0	0	0	0	0	0	0	0	0	0	0	0	0	0	0	0	0	0	0	0	0	0	0	0	P-0013269	Breast	IDC	Breast Ductal HR+HER2-	IDC HR+HER2-	Primary	Breast
P-0013280-T02-IM6	1	1	0	0	0	0	0	0	0	0	0	0	0	breast	0	0	0	0	0	0	0	0	0	0	0	0	0	0	0	0	0	0	0	0	0	0	0	0	0	0	0	0	P-0013280	Breast	IDC	Breast Ductal HR+HER2-	IDC HR+HER2-	Primary	Breast
P-0013299-T02-IM6	5	0.607422	0	0.392578	0	0	0	0	0	0	0	0	0	breast	0	0	0	0	0	0	0	0	0	0	0	0	0	0	0	0	0	0	0	0	0	0	0	0	0	0	0	0	P-0013299	Breast	IDC	Breast Ductal HR+HER2-	IDC HR+HER2-	Metastasis	Breast
P-0013388-T01-IM5	3	0	0	0	0	1	0	0	0	0	0	0	0	breast	0	0	0	0	0	0	0	0	0	0	0	0	0	0	0	0	0	0	0	0	0	0	0	0	0	0	0	0	P-0013388	Breast	IDC	Breast Ductal HR+HER2-	IDC HR+HER2-	Primary	Breast
P-0013431-T01-IM5	3	0	0	0	0	0.603054	0	0.396946	0	0	0	0	0	breast	0	0	0	0	0	0	0	0	0	0	0	0	0	0	0	0	0	0	0	0	0	0	0	0	0	0	0	0	P-0013431	Breast	IDC	Breast Ductal HR+HER2-	IDC HR+HER2-	Primary	Breast
P-0013432-T01-IM5	2	0	0	0	0	1	0	0	0	0	0	0	0	breast	0	0	0	0	0	0	0	0	0	0	0	0	0	0	0	0	0	0	0	0	0	0	0	0	0	0	0	0	P-0013432	Breast	IDC	Breast Ductal HR+HER2-	IDC HR+HER2-	Primary	Breast
P-0013454-T01-IM5	2	0	0	0.52265	0	0	0	0	0	0	0	0	0	breast	0	0	0	0	0	0	0	0	0	0	0	0	0	0	0	0	0	0	0	0	0	0	0	0	0	0	0	0	P-0013454	Breast	IDC	Breast Ductal HR+HER2-	IDC HR+HER2-	Metastasis	Breast
P-0013486-T01-IM5	22	0.0668138	0	0	0	0	0	0	0	0.933185	0	0	0	breast	0	0	0	0	0	0	0	0	0	0	0	0	0	0	0	0	0	0	0	0	0	0	0	0	0	0	0	0	P-0013486	Breast	IDC	Breast Ductal HR+HER2-	IDC HR+HER2-	Metastasis	Breast
P-0013491-T01-IM5	4	0	0	0.911671	0	0	0	0	0	0	0	0	0	breast	0	0	0	0	0	0	0	0	0	0	0	0	0	0	0	0	0	0	0	0	0	0	0	0	0	0	0	0	P-0013491	Breast	IDC	Breast Ductal HR+HER2-	IDC HR+HER2-	Metastasis	Breast
P-0013507-T01-IM5	4	0	0.432058	0.567942	0	0	0	0	0	0	0	0	0	breast	0	0	0	0	0	0	0	0	0	0	0	0	0	0	0	0	0	0	0	0	0	0	0	0	0	0	0	0	P-0013507	Breast	IDC	Breast Ductal HR+HER2-	IDC HR+HER2-	Metastasis	Breast
P-0013573-T01-IM5	1	0	0	0	0	0	0	0	0	0	0	0	0	breast	0	0	0	0	0	0	0	0	0	0	0	0	0	0	0	0	0	0	0	0	0	0	0	0	0	0	0	0	P-0013573	Breast	IDC	Breast Ductal HR+HER2-	IDC HR+HER2-	Primary	Breast
P-0013584-T01-IM5	4	0	0	0	0	1	0	0	0	0	0	0	0	breast	0	0	0	0	0	0	0	0	0	0	0	0	0	0	0	0	0	0	0	0	0	0	0	0	0	0	0	0	P-0013584	Breast	IDC	Breast Ductal HR+HER2-	IDC HR+HER2-	Metastasis	Breast
P-0013585-T01-IM5	4	0.454598	0	0	0	0	0	0	0	0.45533	0	0	0	breast	0	0	0	0	0	0	0	0	0	0	0	0	0	0	0	0	0	0	0	0	0	0	0	0	0	0	0	0	P-0013585	Breast	IDC	Breast Ductal HR+HER2-	IDC HR+HER2-	Primary	Breast
P-0013586-T01-IM5	4	0.410346	0	0	0	0.328115	0	0.261539	0	0	0	0	0	breast	0	0	0	0	0	0	0	0	0	0	0	0	0	0	0	0	0	0	0	0	0	0	0	0	0	0	0	0	P-0013586	Breast	IDC	Breast Ductal HR+HER2-	IDC HR+HER2-	Primary	Breast
P-0013613-T02-IM6	2	0	0	0	0	1	0	0	0	0	0	0	0	breast	0	0	0	0	0	0	0	0	0	0	0	0	0	0	0	0	0	0	0	0	0	0	0	0	0	0	0	0	P-0013613	Breast	IDC	Breast Ductal HR+HER2-	IDC HR+HER2-	Primary	Breast
P-0013617-T01-IM5	1	0	0	0	0	0	0	0	0	0	0	0	0	breast	0	0	0	0	0	0	0	0	0	0	0	0	0	0	0	0	0	0	0	0	0	0	0	0	0	0	0	0	P-0013617	Breast	IDC	Breast Ductal HR+HER2-	IDC HR+HER2-	Metastasis	Breast
P-0013622-T01-IM5	0	0	0	0	0	0	0	0	0	0	0	0	0	breast	0	0	0	0	0	0	0	0	0	0	0	0	0	0	0	0	0	0	0	0	0	0	0	0	0	0	0	0	P-0013622	Breast	IDC	Breast Ductal HR+HER2-	IDC HR+HER2-	Primary	Breast
P-0013625-T01-IM5	1	0	0	0	0	0	0	0	0	0	0	0	0	breast	0	0	0	0	0	0	0	0	0	0	0	0	0	0	0	0	0	0	0	0	0	0	0	0	0	0	0	0	P-0013625	Breast	IDC	Breast Ductal HR+HER2-	IDC HR+HER2-	Metastasis	Breast
P-0013647-T01-IM5	12	0	0	0	0	0.981381	0	0	0	0	0	0	0	breast	0	0	0	0	0	0	0	0	0	0	0	0	0	0	0	0	0	0	0	0	0	0	0	0	0	0	0	0	P-0013647	Breast	IDC	Breast Ductal HR+HER2-	IDC HR+HER2-	Metastasis	Breast
P-0013650-T01-IM5	2	0	0	0	0	1	0	0	0	0	0	0	0	breast	0	0	0	0	0	0	0	0	0	0	0	0	0	0	0	0	0	0	0	0	0	0	0	0	0	0	0	0	P-0013650	Breast	IDC	Breast Ductal HR+HER2-	IDC HR+HER2-	Metastasis	Breast
P-0013682-T01-IM5	3	0	0	0	0	1	0	0	0	0	0	0	0	breast	0	0	0	0	0	0	0	0	0	0	0	0	0	0	0	0	0	0	0	0	0	0	0	0	0	0	0	0	P-0013682	Breast	IDC	Breast Ductal HR+HER2-	IDC HR+HER2-	Primary	Breast
P-0013734-T01-IM5	5	0.782073	0	0.217927	0	0	0	0	0	0	0	0	0	breast	0	0	0	0	0	0	0	0	0	0	0	0	0	0	0	0	0	0	0	0	0	0	0	0	0	0	0	0	P-0013734	Breast	IDC	Breast Ductal HR+HER2-	IDC HR+HER2-	Metastasis	Breast
P-0013762-T01-IM5	3	0	0	0	0	0.629232	0	0	0	0.370768	0	0	0	breast	0	0	0	0	0	0	0	0	0	0	0	0	0	0	0	0	0	0	0	0	0	0	0	0	0	0	0	0	P-0013762	Breast	IDC	Breast Ductal HR+HER2-	IDC HR+HER2-	Primary	Breast
P-0013779-T01-IM5	3	0	0	0	0	0.71751	0	0	0	0	0	0	0	breast	0	0	0	0	0	0	0	0	0	0	0	0	0	0	0	0	0	0	0	0	0	0	0	0	0	0	0	0	P-0013779	Breast	IDC	Breast Ductal HR+HER2-	IDC HR+HER2-	Primary	Breast
P-0013862-T01-IM5	1	1	0	0	0	0	0	0	0	0	0	0	0	breast	0	0	0	0	0	0	0	0	0	0	0	0	0	0	0	0	0	0	0	0	0	0	0	0	0	0	0	0	P-0013862	Breast	IDC	Breast Ductal HR+HER2-	IDC HR+HER2-	Primary	Breast
P-0013877-T01-IM5	1	0	0	0	0	0	0	0	0	0	0	0	0	breast	0	0	0	0	0	0	0	0	0	0	0	0	0	0	0	0	0	0	0	0	0	0	0	0	0	0	0	0	P-0013877	Breast	IDC	Breast Ductal HR+HER2-	IDC HR+HER2-	Primary	Breast
P-0013887-T01-IM5	3	1	0	0	0	0	0	0	0	0	0	0	0	breast	0	0	0	0	0	0	0	0	0	0	0	0	0	0	0	0	0	0	0	0	0	0	0	0	0	0	0	0	P-0013887	Breast	IDC	Breast Ductal HR+HER2-	IDC HR+HER2-	Primary	Breast
P-0013901-T01-IM5	5	0	0	0	0	0.991161	0	0	0	0	0	0	0	breast	0	0	0	0	0	0	0	0	0	0	0	0	0	0	0	0	0	0	0	0	0	0	0	0	0	0	0	0	P-0013901	Breast	IDC	Breast Ductal HR+HER2-	IDC HR+HER2-	Primary	Breast
P-0013908-T01-IM5	7	0	0	0.655791	0	0	0	0	0	0.335923	0	0	0	breast	0	0	0	0	0	0	0	0	0	0	0	0	0	0	0	0	0	0	0	0	0	0	0	0	0	0	0	0	P-0013908	Breast	IDC	Breast Ductal HR+HER2-	IDC HR+HER2-	Metastasis	Breast
P-0013909-T01-IM5	5	0	0	0	0	0.692102	0	0	0	0.307898	0	0	0	breast	0	0	0	0	0	0	0	0	0	0	0	0	0	0	0	0	0	0	0	0	0	0	0	0	0	0	0	0	P-0013909	Breast	IDC	Breast Ductal HR+HER2-	IDC HR+HER2-	Metastasis	Breast
P-0013912-T01-IM5	1	0	0	1	0	0	0	0	0	0	0	0	0	breast	0	0	0	0	0	0	0	0	0	0	0	0	0	0	0	0	0	0	0	0	0	0	0	0	0	0	0	0	P-0013912	Breast	IDC	Breast Ductal HR+HER2-	IDC HR+HER2-	Primary	Breast
P-0013915-T01-IM5	3	0	0.752427	0	0	0	0	0	0	0	0	0	0	breast	0	0	0	0	0	0	0	0	0	0	0	0	0	0	0	0	0	0	0	0	0	0	0	0	0	0	0	0	P-0013915	Breast	IDC	Breast Ductal HR+HER2-	IDC HR+HER2-	Metastasis	Breast
P-0013916-T01-IM5	1	0	0	1	0	0	0	0	0	0	0	0	0	breast	0	0	0	0	0	0	0	0	0	0	0	0	0	0	0	0	0	0	0	0	0	0	0	0	0	0	0	0	P-0013916	Breast	IDC	Breast Ductal HR+HER2-	IDC HR+HER2-	Primary	Breast
P-0013925-T01-IM5	3	0	0	1	0	0	0	0	0	0	0	0	0	breast	0	0	0	0	0	0	0	0	0	0	0	0	0	0	0	0	0	0	0	0	0	0	0	0	0	0	0	0	P-0013925	Breast	IDC	Breast Ductal HR+HER2-	IDC HR+HER2-	Primary	Breast
P-0013965-T01-IM5	4	0.407059	0	0	0	0.357333	0	0	0	0	0	0	0	breast	0	0	0	0	0	0	0	0	0	0	0	0	0	0	0	0	0	0	0	0	0	0	0	0	0	0	0	0	P-0013965	Breast	IDC	Breast Ductal HR+HER2-	IDC HR+HER2-	Primary	Breast
P-0013990-T01-IM5	1	0	0	0	0	0	0	0	0	0	0	0	0	breast	0	0	0	0	0	0	0	0	0	0	0	0	0	0	0	0	0	0	0	0	0	0	0	0	0	0	0	0	P-0013990	Breast	IDC	Breast Ductal HR+HER2-	IDC HR+HER2-	Metastasis	Breast
P-0014013-T01-IM5	6	0.185819	0	0.784263	0	0	0	0	0	0	0	0	0	breast	0	0	0	0	0	0	0	0	0	0	0	0	0	0	0	0	0	0	0	0	0	0	0	0	0	0	0	0	P-0014013	Breast	IDC	Breast Ductal HR+HER2-	IDC HR+HER2-	Primary	Breast
P-0014040-T01-IM5	1	0	0	0	0	0	0	0	0	0	0	0	0	breast	0	0	0	0	0	0	0	0	0	0	0	0	0	0	0	0	0	0	0	0	0	0	0	0	0	0	0	0	P-0014040	Breast	IDC	Breast Ductal HR+HER2-	IDC HR+HER2-	Primary	Breast
P-0014067-T01-IM5	1	0	0	0	0	0	0	0	0	0	0	0	0	breast	0	0	0	0	0	0	0	0	0	0	0	0	0	0	0	0	0	0	0	0	0	0	0	0	0	0	0	0	P-0014067	Breast	IDC	Breast Ductal HR+HER2-	IDC HR+HER2-	Primary	Breast
P-0014091-T01-IM5	5	0.28772	0	0.223063	0	0.489217	0	0	0	0	0	0	0	breast	0	0	0	0	0	0	0	0	0	0	0	0	0	0	0	0	0	0	0	0	0	0	0	0	0	0	0	0	P-0014091	Breast	IDC	Breast Ductal HR+HER2-	IDC HR+HER2-	Metastasis	Breast
P-0014121-T01-IM5	0	0	0	0	0	0	0	0	0	0	0	0	0	breast	0	0	0	0	0	0	0	0	0	0	0	0	0	0	0	0	0	0	0	0	0	0	0	0	0	0	0	0	P-0014121	Breast	IDC	Breast Ductal HR+HER2-	IDC HR+HER2-	Primary	Breast
P-0014142-T01-IM5	2	0	0	0	0	1	0	0	0	0	0	0	0	breast	0	0	0	0	0	0	0	0	0	0	0	0	0	0	0	0	0	0	0	0	0	0	0	0	0	0	0	0	P-0014142	Breast	IDC	Breast Ductal HR+HER2-	IDC HR+HER2-	Metastasis	Breast
P-0014161-T01-IM5	3	0.474023	0	0	0	0.525977	0	0	0	0	0	0	0	breast	0	0	0	0	0	0	0	0	0	0	0	0	0	0	0	0	0	0	0	0	0	0	0	0	0	0	0	0	P-0014161	Breast	IDC	Breast Ductal HR+HER2-	IDC HR+HER2-	Primary	Breast
P-0014179-T01-IM6	6	0.285026	0	0	0	0.301271	0	0	0	0.413703	0	0	0	breast	0	0	0	0	0	0	0	0	0	0	0	0	0	0	0	0	0	0	0	0	0	0	0	0	0	0	0	0	P-0014179	Breast	IDC	Breast Ductal HR+HER2-	IDC HR+HER2-	Primary	Breast
P-0014194-T01-IM6	2	0	0	0	0	1	0	0	0	0	0	0	0	breast	0	0	0	0	0	0	0	0	0	0	0	0	0	0	0	0	0	0	0	0	0	0	0	0	0	0	0	0	P-0014194	Breast	IDC	Breast Ductal HR+HER2-	IDC HR+HER2-	Primary	Breast
P-0014200-T01-IM6	3	0	0	0	0	1	0	0	0	0	0	0	0	breast	0	0	0	0	0	0	0	0	0	0	0	0	0	0	0	0	0	0	0	0	0	0	0	0	0	0	0	0	P-0014200	Breast	IDC	Breast Ductal HR+HER2-	IDC HR+HER2-	Primary	Breast
P-0014251-T01-IM6	1	1	0	0	0	0	0	0	0	0	0	0	0	breast	0	0	0	0	0	0	0	0	0	0	0	0	0	0	0	0	0	0	0	0	0	0	0	0	0	0	0	0	P-0014251	Breast	IDC	Breast Ductal HR+HER2-	IDC HR+HER2-	Primary	Breast
P-0014259-T01-IM6	4	0.689413	0	0.290139	0	0	0	0	0	0	0	0	0	breast	0	0	0	0	0	0	0	0	0	0	0	0	0	0	0	0	0	0	0	0	0	0	0	0	0	0	0	0	P-0014259	Breast	IDC	Breast Ductal HR+HER2-	IDC HR+HER2-	Metastasis	Breast
P-0014263-T02-IM6	1	0	0	0	0	0	0	0	0	0	0	0	0	breast	0	0	0	0	0	0	0	0	0	0	0	0	0	0	0	0	0	0	0	0	0	0	0	0	0	0	0	0	P-0014263	Breast	IDC	Breast Ductal HR+HER2-	IDC HR+HER2-	Metastasis	Breast
P-0014267-T01-IM6	2	0	0	0	0	1	0	0	0	0	0	0	0	breast	0	0	0	0	0	0	0	0	0	0	0	0	0	0	0	0	0	0	0	0	0	0	0	0	0	0	0	0	P-0014267	Breast	IDC	Breast Ductal HR+HER2-	IDC HR+HER2-	Primary	Breast
P-0014268-T01-IM6	0	0	0	0	0	0	0	0	0	0	0	0	0	breast	0	0	0	0	0	0	0	0	0	0	0	0	0	0	0	0	0	0	0	0	0	0	0	0	0	0	0	0	P-0014268	Breast	IDC	Breast Ductal HR+HER2-	IDC HR+HER2-	Metastasis	Breast
P-0014278-T01-IM6	3	0	0	0	0	1	0	0	0	0	0	0	0	breast	0	0	0	0	0	0	0	0	0	0	0	0	0	0	0	0	0	0	0	0	0	0	0	0	0	0	0	0	P-0014278	Breast	IDC	Breast Ductal HR+HER2-	IDC HR+HER2-	Primary	Breast
P-0014283-T01-IM6	3	0.625549	0	0.374451	0	0	0	0	0	0	0	0	0	breast	0	0	0	0	0	0	0	0	0	0	0	0	0	0	0	0	0	0	0	0	0	0	0	0	0	0	0	0	P-0014283	Breast	IDC	Breast Ductal HR+HER2-	IDC HR+HER2-	Primary	Breast
P-0014306-T02-IM6	3	0.533409	0	0	0	0.466591	0	0	0	0	0	0	0	breast	0	0	0	0	0	0	0	0	0	0	0	0	0	0	0	0	0	0	0	0	0	0	0	0	0	0	0	0	P-0014306	Breast	IDC	Breast Ductal HR+HER2-	IDC HR+HER2-	Metastasis	Breast
P-0014317-T01-IM6	9	0.135374	0	0.852319	0	0	0	0	0	0	0	0	0	breast	0	0	0	0	0	0	0	0	0	0	0	0	0	0	0	0	0	0	0	0	0	0	0	0	0	0	0	0	P-0014317	Breast	IDC	Breast Ductal HR+HER2-	IDC HR+HER2-	Primary	Breast
P-0014369-T01-IM6	6	0	0	0.496631	0	0.503369	0	0	0	0	0	0	0	breast	0	0	0	0	0	0	0	0	0	0	0	0	0	0	0	0	0	0	0	0	0	0	0	0	0	0	0	0	P-0014369	Breast	IDC	Breast Ductal HR+HER2-	IDC HR+HER2-	Primary	Breast
P-0014375-T01-IM6	4	0	0	0.285851	0	0.508238	0	0	0	0	0	0	0	breast	0	0	0	0	0	0	0	0	0	0	0	0	0	0	0	0	0	0	0	0	0	0	0	0	0	0	0	0	P-0014375	Breast	IDC	Breast Ductal HR+HER2-	IDC HR+HER2-	Primary	Breast
P-0014376-T01-IM6	2	0	0	0	0	1	0	0	0	0	0	0	0	breast	0	0	0	0	0	0	0	0	0	0	0	0	0	0	0	0	0	0	0	0	0	0	0	0	0	0	0	0	P-0014376	Breast	IDC	Breast Ductal HR+HER2-	IDC HR+HER2-	Primary	Breast
P-0014431-T01-IM6	4	0	0	0	0	0.765882	0	0	0	0	0	0	0	breast	0	0	0	0	0	0	0	0	0	0	0	0	0	0	0	0	0	0	0	0	0	0	0	0	0	0	0	0	P-0014431	Breast	IDC	Breast Ductal HR+HER2-	IDC HR+HER2-	Metastasis	Breast
P-0014434-T02-IM6	2	1	0	0	0	0	0	0	0	0	0	0	0	breast	0	0	0	0	0	0	0	0	0	0	0	0	0	0	0	0	0	0	0	0	0	0	0	0	0	0	0	0	P-0014434	Breast	IDC	Breast Ductal HR+HER2-	IDC HR+HER2-	Primary	Breast
P-0014463-T01-IM6	3	0.424162	0	0	0	0.575838	0	0	0	0	0	0	0	breast	0	0	0	0	0	0	0	0	0	0	0	0	0	0	0	0	0	0	0	0	0	0	0	0	0	0	0	0	P-0014463	Breast	IDC	Breast Ductal HR+HER2-	IDC HR+HER2-	Primary	Breast
P-0014477-T02-IM6	0	0	0	0	0	0	0	0	0	0	0	0	0	breast	0	0	0	0	0	0	0	0	0	0	0	0	0	0	0	0	0	0	0	0	0	0	0	0	0	0	0	0	P-0014477	Breast	IDC	Breast Ductal HR+HER2-	IDC HR+HER2-	Primary	Breast
P-0014479-T01-IM6	21	0.13894	0	0	0	0.86106	0	0	0	0	0	0	0	breast	0	0	0	0	0	0	0	0	0	0	0	0	0	0	0	0	0	0	0	0	0	0	0	0	0	0	0	0	P-0014479	Breast	IDC	Breast Ductal HR+HER2-	IDC HR+HER2-	Primary	Breast
P-0014480-T01-IM6	4	0.25232	0	0	0	0	0	0	0	0.74768	0	0	0	breast	0	0	0	0	0	0	0	0	0	0	0	0	0	0	0	0	0	0	0	0	0	0	0	0	0	0	0	0	P-0014480	Breast	IDC	Breast Ductal HR+HER2-	IDC HR+HER2-	Primary	Breast
P-0014481-T01-IM6	1	0	0	0	0	0	0	0	0	0	0	0	0	breast	0	0	0	0	0	0	0	0	0	0	0	0	0	0	0	0	0	0	0	0	0	0	0	0	0	0	0	0	P-0014481	Breast	IDC	Breast Ductal HR+HER2-	IDC HR+HER2-	Primary	Breast
P-0014485-T01-IM6	2	0	0	0	0	1	0	0	0	0	0	0	0	breast	0	0	0	0	0	0	0	0	0	0	0	0	0	0	0	0	0	0	0	0	0	0	0	0	0	0	0	0	P-0014485	Breast	IDC	Breast Ductal HR+HER2-	IDC HR+HER2-	Primary	Breast
P-0014486-T01-IM6	2	0	0	0	0	1	0	0	0	0	0	0	0	breast	0	0	0	0	0	0	0	0	0	0	0	0	0	0	0	0	0	0	0	0	0	0	0	0	0	0	0	0	P-0014486	Breast	IDC	Breast Ductal HR+HER2-	IDC HR+HER2-	Primary	Breast
P-0014489-T01-IM6	2	0	0	0	0	1	0	0	0	0	0	0	0	breast	0	0	0	0	0	0	0	0	0	0	0	0	0	0	0	0	0	0	0	0	0	0	0	0	0	0	0	0	P-0014489	Breast	IDC	Breast Ductal HR+HER2-	IDC HR+HER2-	Primary	Breast
P-0014515-T01-IM6	3	0	0	0	0	1	0	0	0	0	0	0	0	breast	0	0	0	0	0	0	0	0	0	0	0	0	0	0	0	0	0	0	0	0	0	0	0	0	0	0	0	0	P-0014515	Breast	IDC	Breast Ductal HR+HER2-	IDC HR+HER2-	Primary	Breast
P-0014517-T01-IM6	2	0	0	0	0	1	0	0	0	0	0	0	0	breast	0	0	0	0	0	0	0	0	0	0	0	0	0	0	0	0	0	0	0	0	0	0	0	0	0	0	0	0	P-0014517	Breast	IDC	Breast Ductal HR+HER2-	IDC HR+HER2-	Primary	Breast
P-0014518-T01-IM6	3	0.950594	0	0	0	0	0	0	0	0	0	0	0	breast	0	0	0	0	0	0	0	0	0	0	0	0	0	0	0	0	0	0	0	0	0	0	0	0	0	0	0	0	P-0014518	Breast	IDC	Breast Ductal HR+HER2-	IDC HR+HER2-	Primary	Breast
P-0014532-T01-IM6	1	0	0	0	0	0	0	0	0	0	0	0	0	breast	0	0	0	0	0	0	0	0	0	0	0	0	0	0	0	0	0	0	0	0	0	0	0	0	0	0	0	0	P-0014532	Breast	IDC	Breast Ductal HR+HER2-	IDC HR+HER2-	Primary	Breast
P-0014533-T01-IM6	1	0	0	0	0	0	0	0	0	0	0	0	0	breast	0	0	0	0	0	0	0	0	0	0	0	0	0	0	0	0	0	0	0	0	0	0	0	0	0	0	0	0	P-0014533	Breast	IDC	Breast Ductal HR+HER2-	IDC HR+HER2-	Primary	Breast
P-0014558-T01-IM6	3	0	0	0.650078	0	0.349922	0	0	0	0	0	0	0	breast	0	0	0	0	0	0	0	0	0	0	0	0	0	0	0	0	0	0	0	0	0	0	0	0	0	0	0	0	P-0014558	Breast	IDC	Breast Ductal HR+HER2-	IDC HR+HER2-	Metastasis	Breast
P-0014575-T01-IM6	2	0.685747	0	0	0	0	0	0	0	0	0	0	0	breast	0	0	0	0	0	0	0	0	0	0	0	0	0	0	0	0	0	0	0	0	0	0	0	0	0	0	0	0	P-0014575	Breast	IDC	Breast Ductal HR+HER2-	IDC HR+HER2-	Primary	Breast
P-0014576-T01-IM6	2	1	0	0	0	0	0	0	0	0	0	0	0	breast	0	0	0	0	0	0	0	0	0	0	0	0	0	0	0	0	0	0	0	0	0	0	0	0	0	0	0	0	P-0014576	Breast	IDC	Breast Ductal HR+HER2-	IDC HR+HER2-	Primary	Breast
P-0014577-T01-IM6	5	0.410523	0	0	0	0.589477	0	0	0	0	0	0	0	breast	0	0	0	0	0	0	0	0	0	0	0	0	0	0	0	0	0	0	0	0	0	0	0	0	0	0	0	0	P-0014577	Breast	IDC	Breast Ductal HR+HER2-	IDC HR+HER2-	Primary	Breast
P-0014580-T01-IM6	7	0.208792	0	0.527336	0	0.191988	0	0	0	0	0	0	0	breast	0	0	0	0	0	0	0	0	0	0	0	0	0	0	0	0	0	0	0	0	0	0	0	0	0	0	0	0	P-0014580	Breast	IDC	Breast Ductal HR+HER2-	IDC HR+HER2-	Primary	Breast
P-0014581-T01-IM6	0	0	0	0	0	0	0	0	0	0	0	0	0	breast	0	0	0	0	0	0	0	0	0	0	0	0	0	0	0	0	0	0	0	0	0	0	0	0	0	0	0	0	P-0014581	Breast	IDC	Breast Ductal HR+HER2-	IDC HR+HER2-	Primary	Breast
P-0014620-T01-IM6	1	0	0	0	0	0	0	0	0	0	0	0	0	breast	0	0	0	0	0	0	0	0	0	0	0	0	0	0	0	0	0	0	0	0	0	0	0	0	0	0	0	0	P-0014620	Breast	IDC	Breast Ductal HR+HER2-	IDC HR+HER2-	Primary	Breast
P-0014628-T02-IM6	1	0	0	0	0	0	0	0	0	0	0	0	0	breast	0	0	0	0	0	0	0	0	0	0	0	0	0	0	0	0	0	0	0	0	0	0	0	0	0	0	0	0	P-0014628	Breast	IDC	Breast Ductal HR+HER2-	IDC HR+HER2-	Metastasis	Breast
P-0014643-T01-IM6	14	0	0	0	0	0.986697	0	0	0	0	0	0	0	breast	0	0	0	0	0	0	0	0	0	0	0	0	0	0	0	0	0	0	0	0	0	0	0	0	0	0	0	0	P-0014643	Breast	IDC	Breast Ductal HR+HER2-	IDC HR+HER2-	Primary	Breast
P-0014667-T01-IM6	1	1	0	0	0	0	0	0	0	0	0	0	0	breast	0	0	0	0	0	0	0	0	0	0	0	0	0	0	0	0	0	0	0	0	0	0	0	0	0	0	0	0	P-0014667	Breast	IDC	Breast Ductal HR+HER2-	IDC HR+HER2-	Primary	Breast
P-0014676-T01-IM6	2	0	0	0	0	1	0	0	0	0	0	0	0	breast	0	0	0	0	0	0	0	0	0	0	0	0	0	0	0	0	0	0	0	0	0	0	0	0	0	0	0	0	P-0014676	Breast	IDC	Breast Ductal HR+HER2-	IDC HR+HER2-	Primary	Breast
P-0014685-T01-IM6	2	0	0	1	0	0	0	0	0	0	0	0	0	breast	0	0	0	0	0	0	0	0	0	0	0	0	0	0	0	0	0	0	0	0	0	0	0	0	0	0	0	0	P-0014685	Breast	IDC	Breast Ductal HR+HER2-	IDC HR+HER2-	Primary	Breast
P-0014691-T01-IM6	4	0.425934	0	0.554934	0	0	0	0	0	0	0	0	0	breast	0	0	0	0	0	0	0	0	0	0	0	0	0	0	0	0	0	0	0	0	0	0	0	0	0	0	0	0	P-0014691	Breast	IDC	Breast Ductal HR+HER2-	IDC HR+HER2-	Primary	Breast
P-0014692-T01-IM6	2	0	0	0	0	0.655884	0	0	0	0	0	0	0	breast	0	0	0	0	0	0	0	0	0	0	0	0	0	0	0	0	0	0	0	0	0	0	0	0	0	0	0	0	P-0014692	Breast	IDC	Breast Ductal HR+HER2-	IDC HR+HER2-	Primary	Breast
P-0014696-T02-IM6	5	0.667196	0	0	0	0.332804	0	0	0	0	0	0	0	breast	0	0	0	0	0	0	0	0	0	0	0	0	0	0	0	0	0	0	0	0	0	0	0	0	0	0	0	0	P-0014696	Breast	IDC	Breast Ductal HR+HER2-	IDC HR+HER2-	Metastasis	Breast
P-0014716-T01-IM6	2	0	0	0	0	0.973397	0	0	0	0	0	0	0	breast	0	0	0	0	0	0	0	0	0	0	0	0	0	0	0	0	0	0	0	0	0	0	0	0	0	0	0	0	P-0014716	Breast	IDC	Breast Ductal HR+HER2-	IDC HR+HER2-	Metastasis	Breast
P-0014730-T01-IM6	3	0	0	0	0	0.740537	0	0	0	0	0	0	0	breast	0	0	0	0	0	0	0	0	0	0	0	0	0	0	0	0	0	0	0	0	0	0	0	0	0	0	0	0	P-0014730	Breast	IDC	Breast Ductal HR+HER2-	IDC HR+HER2-	Primary	Breast
P-0014737-T01-IM6	3	0	0	0	0	0.38779	0	0	0	0	0	0	0	breast	0	0	0	0	0	0	0	0	0	0	0	0	0	0	0	0	0	0	0	0	0	0	0	0	0	0	0	0	P-0014737	Breast	IDC	Breast Ductal HR+HER2-	IDC HR+HER2-	Primary	Breast
P-0014776-T01-IM6	1	0	0	0	0	0	0	0	0	0	0	0	0	breast	0	0	0	0	0	0	0	0	0	0	0	0	0	0	0	0	0	0	0	0	0	0	0	0	0	0	0	0	P-0014776	Breast	IDC	Breast Ductal HR+HER2-	IDC HR+HER2-	Metastasis	Breast
P-0014798-T01-IM6	2	0	0	0	0	1	0	0	0	0	0	0	0	breast	0	0	0	0	0	0	0	0	0	0	0	0	0	0	0	0	0	0	0	0	0	0	0	0	0	0	0	0	P-0014798	Breast	IDC	Breast Ductal HR+HER2-	IDC HR+HER2-	Primary	Breast
P-0014799-T01-IM6	1	0	0	0	0	0	0	0	0	0	0	0	0	breast	0	0	0	0	0	0	0	0	0	0	0	0	0	0	0	0	0	0	0	0	0	0	0	0	0	0	0	0	P-0014799	Breast	IDC	Breast Ductal HR+HER2-	IDC HR+HER2-	Primary	Breast
P-0014801-T01-IM6	3	0.430554	0	0	0	0.569446	0	0	0	0	0	0	0	breast	0	0	0	0	0	0	0	0	0	0	0	0	0	0	0	0	0	0	0	0	0	0	0	0	0	0	0	0	P-0014801	Breast	IDC	Breast Ductal HR+HER2-	IDC HR+HER2-	Primary	Breast
P-0014802-T01-IM6	4	0.316081	0	0.575142	0	0	0	0	0	0	0	0	0	breast	0	0	0	0	0	0	0	0	0	0	0	0	0	0	0	0	0	0	0	0	0	0	0	0	0	0	0	0	P-0014802	Breast	IDC	Breast Ductal HR+HER2-	IDC HR+HER2-	Primary	Breast
P-0014803-T01-IM6	1	0	0	0	0	0	0	0	0	0	0	0	0	breast	0	0	0	0	0	0	0	0	0	0	0	0	0	0	0	0	0	0	0	0	0	0	0	0	0	0	0	0	P-0014803	Breast	IDC	Breast Ductal HR+HER2-	IDC HR+HER2-	Primary	Breast
P-0014811-T01-IM6	1	0	0	0	0	0	0	0	0	0	0	0	0	breast	0	0	0	0	0	0	0	0	0	0	0	0	0	0	0	0	0	0	0	0	0	0	0	0	0	0	0	0	P-0014811	Breast	IDC	Breast Ductal HR+HER2-	IDC HR+HER2-	Primary	Breast
P-0014814-T01-IM6	5	0.319773	0	0.505067	0	0	0	0	0	0	0	0	0	breast	0	0	0	0	0	0	0	0	0	0	0	0	0	0	0	0	0	0	0	0	0	0	0	0	0	0	0	0	P-0014814	Breast	IDC	Breast Ductal HR+HER2-	IDC HR+HER2-	Metastasis	Breast
P-0014816-T01-IM6	3	0	0	0	0	0	0	0.996231	0	0	0	0	0	breast	0	0	0	0	0	0	0	0	0	0	0	0	0	0	0	0	0	0	0	0	0	0	0	0	0	0	0	0	P-0014816	Breast	IDC	Breast Ductal HR+HER2-	IDC HR+HER2-	Primary	Breast
P-0014821-T01-IM6	4	0.557603	0	0.442397	0	0	0	0	0	0	0	0	0	breast	0	0	0	0	0	0	0	0	0	0	0	0	0	0	0	0	0	0	0	0	0	0	0	0	0	0	0	0	P-0014821	Breast	IDC	Breast Ductal HR+HER2-	IDC HR+HER2-	Primary	Breast
P-0014854-T01-IM6	1	0	0	0	0	0	0	0	0	0	0	0	0	breast	0	0	0	0	0	0	0	0	0	0	0	0	0	0	0	0	0	0	0	0	0	0	0	0	0	0	0	0	P-0014854	Breast	IDC	Breast Ductal HR+HER2-	IDC HR+HER2-	Primary	Breast
P-0014856-T01-IM6	3	0.593361	0	0	0	0.406639	0	0	0	0	0	0	0	breast	0	0	0	0	0	0	0	0	0	0	0	0	0	0	0	0	0	0	0	0	0	0	0	0	0	0	0	0	P-0014856	Breast	IDC	Breast Ductal HR+HER2-	IDC HR+HER2-	Primary	Breast
P-0014860-T01-IM6	2	0	0	0	0	0	0	0	0	0.654335	0	0	0	breast	0	0	0	0	0	0	0	0	0	0	0	0	0	0	0	0	0	0	0	0	0	0	0	0	0	0	0	0	P-0014860	Breast	IDC	Breast Ductal HR+HER2-	IDC HR+HER2-	Primary	Breast
P-0014867-T01-IM6	2	0.621116	0	0	0	0	0	0	0	0	0	0	0	breast	0	0	0	0	0	0	0	0	0	0	0	0	0	0	0	0	0	0	0	0	0	0	0	0	0	0	0	0	P-0014867	Breast	IDC	Breast Ductal HR+HER2-	IDC HR+HER2-	Primary	Breast
P-0014903-T01-IM6	2	0	0	0	0	0	0	1	0	0	0	0	0	breast	0	0	0	0	0	0	0	0	0	0	0	0	0	0	0	0	0	0	0	0	0	0	0	0	0	0	0	0	P-0014903	Breast	IDC	Breast Ductal HR+HER2-	IDC HR+HER2-	Metastasis	Breast
P-0014904-T01-IM6	2	0.666254	0	0	0	0	0	0	0	0	0	0	0	breast	0	0	0	0	0	0	0	0	0	0	0	0	0	0	0	0	0	0	0	0	0	0	0	0	0	0	0	0	P-0014904	Breast	IDC	Breast Ductal HR+HER2-	IDC HR+HER2-	Metastasis	Breast
P-0014926-T01-IM6	5	0.346657	0	0	0	0.653343	0	0	0	0	0	0	0	breast	0	0	0	0	0	0	0	0	0	0	0	0	0	0	0	0	0	0	0	0	0	0	0	0	0	0	0	0	P-0014926	Breast	IDC	Breast Ductal HR+HER2-	IDC HR+HER2-	Primary	Breast
P-0014928-T01-IM6	5	0.34497	0	0	0	0	0	0	0	0.542234	0	0	0	breast	0	0	0	0	0	0	0	0	0	0	0	0	0	0	0	0	0	0	0	0	0	0	0	0	0	0	0	0	P-0014928	Breast	IDC	Breast Ductal HR+HER2-	IDC HR+HER2-	Primary	Breast
P-0014935-T01-IM6	1	0	0	0	0	0	0	0	0	0	0	0	0	breast	0	0	0	0	0	0	0	0	0	0	0	0	0	0	0	0	0	0	0	0	0	0	0	0	0	0	0	0	P-0014935	Breast	IDC	Breast Ductal HR+HER2-	IDC HR+HER2-	Metastasis	Breast
P-0014936-T01-IM6	4	0.788256	0	0	0	0	0	0	0	0	0	0	0	breast	0	0	0	0	0	0	0	0	0	0	0	0	0	0	0	0	0	0	0	0	0	0	0	0	0	0	0	0	P-0014936	Breast	IDC	Breast Ductal HR+HER2-	IDC HR+HER2-	Primary	Breast
P-0014937-T01-IM6	2	0.520162	0	0	0	0	0	0	0	0	0	0	0	breast	0	0	0	0	0	0	0	0	0	0	0	0	0	0	0	0	0	0	0	0	0	0	0	0	0	0	0	0	P-0014937	Breast	IDC	Breast Ductal HR+HER2-	IDC HR+HER2-	Primary	Breast
P-0014942-T01-IM6	2	0	0	0	0	1	0	0	0	0	0	0	0	breast	0	0	0	0	0	0	0	0	0	0	0	0	0	0	0	0	0	0	0	0	0	0	0	0	0	0	0	0	P-0014942	Breast	IDC	Breast Ductal HR+HER2-	IDC HR+HER2-	Primary	Breast
P-0014943-T01-IM6	7	0.375407	0	0	0	0.624593	0	0	0	0	0	0	0	breast	0	0	0	0	0	0	0	0	0	0	0	0	0	0	0	0	0	0	0	0	0	0	0	0	0	0	0	0	P-0014943	Breast	IDC	Breast Ductal HR+HER2-	IDC HR+HER2-	Primary	Breast
P-0014952-T01-IM6	8	0.348336	0	0.161465	0	0.490198	0	0	0	0	0	0	0	breast	0	0	0	0	0	0	0	0	0	0	0	0	0	0	0	0	0	0	0	0	0	0	0	0	0	0	0	0	P-0014952	Breast	IDC	Breast Ductal HR+HER2-	IDC HR+HER2-	Primary	Breast
P-0014955-T01-IM6	1	0	0	0	0	0	0	0	0	0	0	0	0	breast	0	0	0	0	0	0	0	0	0	0	0	0	0	0	0	0	0	0	0	0	0	0	0	0	0	0	0	0	P-0014955	Breast	IDC	Breast Ductal HR+HER2-	IDC HR+HER2-	Primary	Breast
P-0014962-T01-IM6	0	0	0	0	0	0	0	0	0	0	0	0	0	breast	0	0	0	0	0	0	0	0	0	0	0	0	0	0	0	0	0	0	0	0	0	0	0	0	0	0	0	0	P-0014962	Breast	IDC	Breast Ductal HR+HER2-	IDC HR+HER2-	Primary	Breast
P-0014976-T01-IM6	1	0	0	0	0	0	0	0	0	0	0	0	0	breast	0	0	0	0	0	0	0	0	0	0	0	0	0	0	0	0	0	0	0	0	0	0	0	0	0	0	0	0	P-0014976	Breast	IDC	Breast Ductal HR+HER2-	IDC HR+HER2-	Primary	Breast
P-0014995-T01-IM6	1	0	0	0	0	0	0	0	0	0	0	0	0	breast	0	0	0	0	0	0	0	0	0	0	0	0	0	0	0	0	0	0	0	0	0	0	0	0	0	0	0	0	P-0014995	Breast	IDC	Breast Ductal HR+HER2-	IDC HR+HER2-	Metastasis	Breast
P-0015003-T01-IM6	4	0.714487	0	0	0	0	0	0.285513	0	0	0	0	0	breast	0	0	0	0	0	0	0	0	0	0	0	0	0	0	0	0	0	0	0	0	0	0	0	0	0	0	0	0	P-0015003	Breast	IDC	Breast Ductal HR+HER2-	IDC HR+HER2-	Primary	Breast
P-0015008-T01-IM6	1	0	0	0	0	0	0	0	0	0	0	0	0	breast	0	0	0	0	0	0	0	0	0	0	0	0	0	0	0	0	0	0	0	0	0	0	0	0	0	0	0	0	P-0015008	Breast	IDC	Breast Ductal HR+HER2-	IDC HR+HER2-	Primary	Breast
P-0015012-T01-IM6	6	0	0.250831	0.189793	0	0.499009	0	0	0	0	0	0	0	breast	0	0	0	0	0	0	0	0	0	0	0	0	0	0	0	0	0	0	0	0	0	0	0	0	0	0	0	0	P-0015012	Breast	IDC	Breast Ductal HR+HER2-	IDC HR+HER2-	Primary	Breast
P-0015017-T01-IM6	2	0	0	0	0	1	0	0	0	0	0	0	0	breast	0	0	0	0	0	0	0	0	0	0	0	0	0	0	0	0	0	0	0	0	0	0	0	0	0	0	0	0	P-0015017	Breast	IDC	Breast Ductal HR+HER2-	IDC HR+HER2-	Primary	Breast
P-0015025-T01-IM6	10	0.25268	0	0.373561	0	0.373759	0	0	0	0	0	0	0	breast	0	0	0	0	0	0	0	0	0	0	0	0	0	0	0	0	0	0	0	0	0	0	0	0	0	0	0	0	P-0015025	Breast	IDC	Breast Ductal HR+HER2-	IDC HR+HER2-	Primary	Breast
P-0015039-T01-IM6	5	0.312631	0	0.268215	0	0.419154	0	0	0	0	0	0	0	breast	0	0	0	0	0	0	0	0	0	0	0	0	0	0	0	0	0	0	0	0	0	0	0	0	0	0	0	0	P-0015039	Breast	IDC	Breast Ductal HR+HER2-	IDC HR+HER2-	Primary	Breast
P-0015049-T01-IM6	2	0	0	0	0	1	0	0	0	0	0	0	0	breast	0	0	0	0	0	0	0	0	0	0	0	0	0	0	0	0	0	0	0	0	0	0	0	0	0	0	0	0	P-0015049	Breast	IDC	Breast Ductal HR+HER2-	IDC HR+HER2-	Primary	Breast
P-0015051-T01-IM6	3	0	0	0.700994	0	0	0	0	0	0	0	0	0	breast	0	0	0	0	0	0	0	0	0	0	0	0	0	0	0	0	0	0	0	0	0	0	0	0	0	0	0	0	P-0015051	Breast	IDC	Breast Ductal HR+HER2-	IDC HR+HER2-	Primary	Breast
P-0015052-T01-IM6	2	0.761486	0	0	0	0	0	0	0	0	0	0	0	breast	0	0	0	0	0	0	0	0	0	0	0	0	0	0	0	0	0	0	0	0	0	0	0	0	0	0	0	0	P-0015052	Breast	IDC	Breast Ductal HR+HER2-	IDC HR+HER2-	Primary	Breast
P-0015054-T01-IM6	0	0	0	0	0	0	0	0	0	0	0	0	0	breast	0	0	0	0	0	0	0	0	0	0	0	0	0	0	0	0	0	0	0	0	0	0	0	0	0	0	0	0	P-0015054	Breast	IDC	Breast Ductal HR+HER2-	IDC HR+HER2-	Primary	Breast
P-0015063-T02-IM6	4	0.631025	0	0	0	0.368975	0	0	0	0	0	0	0	breast	0	0	0	0	0	0	0	0	0	0	0	0	0	0	0	0	0	0	0	0	0	0	0	0	0	0	0	0	P-0015063	Breast	IDC	Breast Ductal HR+HER2-	IDC HR+HER2-	Metastasis	Breast
P-0015084-T01-IM6	2	0.68865	0	0	0	0	0	0	0	0	0	0	0	breast	0	0	0	0	0	0	0	0	0	0	0	0	0	0	0	0	0	0	0	0	0	0	0	0	0	0	0	0	P-0015084	Breast	IDC	Breast Ductal HR+HER2-	IDC HR+HER2-	Primary	Breast
P-0015097-T01-IM6	8	0.607195	0	0.29285	0	0	0	0	0	0	0	0	0	breast	0	0	0	0	0	0	0	0	0	0	0	0	0	0	0	0	0	0	0	0	0	0	0	0	0	0	0	0	P-0015097	Breast	IDC	Breast Ductal HR+HER2-	IDC HR+HER2-	Metastasis	Breast
P-0015099-T01-IM6	8	0.357285	0	0.642715	0	0	0	0	0	0	0	0	0	breast	0	0	0	0	0	0	0	0	0	0	0	0	0	0	0	0	0	0	0	0	0	0	0	0	0	0	0	0	P-0015099	Breast	IDC	Breast Ductal HR+HER2-	IDC HR+HER2-	Metastasis	Breast
P-0015116-T02-IM6	0	0	0	0	0	0	0	0	0	0	0	0	0	breast	0	0	0	0	0	0	0	0	0	0	0	0	0	0	0	0	0	0	0	0	0	0	0	0	0	0	0	0	P-0015116	Breast	IDC	Breast Ductal HR+HER2-	IDC HR+HER2-	Metastasis	Breast
P-0015126-T01-IM6	2	0.693253	0	0	0	0	0	0	0	0	0	0	0	breast	0	0	0	0	0	0	0	0	0	0	0	0	0	0	0	0	0	0	0	0	0	0	0	0	0	0	0	0	P-0015126	Breast	IDC	Breast Ductal HR+HER2-	IDC HR+HER2-	Primary	Breast
P-0015187-T01-IM6	1	0	0	0	0	0	0	0	0	0	0	0	0	breast	0	0	0	0	0	0	0	0	0	0	0	0	0	0	0	0	0	0	0	0	0	0	0	0	0	0	0	0	P-0015187	Breast	IDC	Breast Ductal HR+HER2-	IDC HR+HER2-	Primary	Breast
P-0015191-T01-IM6	1	0	0	0	0	1	0	0	0	0	0	0	0	breast	0	0	0	0	0	0	0	0	0	0	0	0	0	0	0	0	0	0	0	0	0	0	0	0	0	0	0	0	P-0015191	Breast	IDC	Breast Ductal HR+HER2-	IDC HR+HER2-	Primary	Breast
P-0015229-T01-IM6	1	0	0	0	0	0	0	0	0	0	0	0	0	breast	0	0	0	0	0	0	0	0	0	0	0	0	0	0	0	0	0	0	0	0	0	0	0	0	0	0	0	0	P-0015229	Breast	IDC	Breast Ductal HR+HER2-	IDC HR+HER2-	Metastasis	Breast
P-0015241-T01-IM6	1	1	0	0	0	0	0	0	0	0	0	0	0	breast	0	0	0	0	0	0	0	0	0	0	0	0	0	0	0	0	0	0	0	0	0	0	0	0	0	0	0	0	P-0015241	Breast	IDC	Breast Ductal HR+HER2-	IDC HR+HER2-	Primary	Breast
P-0015273-T01-IM6	7	0	0	0.187884	0	0.7267	0	0	0	0	0	0	0	breast	0	0	0	0	0	0	0	0	0	0	0	0	0	0	0	0	0	0	0	0	0	0	0	0	0	0	0	0	P-0015273	Breast	IDC	Breast Ductal HR+HER2-	IDC HR+HER2-	Primary	Breast
P-0015277-T01-IM6	1	0	1	0	0	0	0	0	0	0	0	0	0	breast	0	0	0	0	0	0	0	0	0	0	0	0	0	0	0	0	0	0	0	0	0	0	0	0	0	0	0	0	P-0015277	Breast	IDC	Breast Ductal HR+HER2-	IDC HR+HER2-	Primary	Breast
P-0015351-T02-IM6	0	0	0	0	0	0	0	0	0	0	0	0	0	breast	0	0	0	0	0	0	0	0	0	0	0	0	0	0	0	0	0	0	0	0	0	0	0	0	0	0	0	0	P-0015351	Breast	IDC	Breast Ductal HR+HER2-	IDC HR+HER2-	Primary	Breast
P-0015356-T01-IM6	0	0	0	0	0	0	0	0	0	0	0	0	0	breast	0	0	0	0	0	0	0	0	0	0	0	0	0	0	0	0	0	0	0	0	0	0	0	0	0	0	0	0	P-0015356	Breast	IDC	Breast Ductal HR+HER2-	IDC HR+HER2-	Primary	Breast
P-0015378-T01-IM6	1	0	0	0	0	0	0	0	0	0	0	0	0	breast	0	0	0	0	0	0	0	0	0	0	0	0	0	0	0	0	0	0	0	0	0	0	0	0	0	0	0	0	P-0015378	Breast	IDC	Breast Ductal HR+HER2-	IDC HR+HER2-	Primary	Breast
P-0015391-T01-IM6	4	0.811973	0	0	0	0	0	0	0	0	0	0	0	breast	0	0	0	0	0	0	0	0	0	0	0	0	0	0	0	0	0	0	0	0	0	0	0	0	0	0	0	0	P-0015391	Breast	IDC	Breast Ductal HR+HER2-	IDC HR+HER2-	Primary	Breast
P-0015429-T01-IM6	3	0	0	1	0	0	0	0	0	0	0	0	0	breast	0	0	0	0	0	0	0	0	0	0	0	0	0	0	0	0	0	0	0	0	0	0	0	0	0	0	0	0	P-0015429	Breast	IDC	Breast Ductal HR+HER2-	IDC HR+HER2-	Primary	Breast
P-0015437-T01-IM6	1	0	0	0	0	0	0	0	0	0	0	0	0	breast	0	0	0	0	0	0	0	0	0	0	0	0	0	0	0	0	0	0	0	0	0	0	0	0	0	0	0	0	P-0015437	Breast	IDC	Breast Ductal HR+HER2-	IDC HR+HER2-	Metastasis	Breast
P-0015464-T01-IM6	3	1	0	0	0	0	0	0	0	0	0	0	0	breast	0	0	0	0	0	0	0	0	0	0	0	0	0	0	0	0	0	0	0	0	0	0	0	0	0	0	0	0	P-0015464	Breast	IDC	Breast Ductal HR+HER2-	IDC HR+HER2-	Primary	Breast
P-0015475-T01-IM6	1	0	0	0	0	0	0	0	0	0	0	0	0	breast	0	0	0	0	0	0	0	0	0	0	0	0	0	0	0	0	0	0	0	0	0	0	0	0	0	0	0	0	P-0015475	Breast	IDC	Breast Ductal HR+HER2-	IDC HR+HER2-	Primary	Breast
P-0015499-T01-IM6	3	0	0	0.384812	0	0.615188	0	0	0	0	0	0	0	breast	0	0	0	0	0	0	0	0	0	0	0	0	0	0	0	0	0	0	0	0	0	0	0	0	0	0	0	0	P-0015499	Breast	IDC	Breast Ductal HR+HER2-	IDC HR+HER2-	Metastasis	Breast
P-0015520-T01-IM6	3	0	0	0	0	1	0	0	0	0	0	0	0	breast	0	0	0	0	0	0	0	0	0	0	0	0	0	0	0	0	0	0	0	0	0	0	0	0	0	0	0	0	P-0015520	Breast	IDC	Breast Ductal HR+HER2-	IDC HR+HER2-	Primary	Breast
P-0015558-T01-IM6	3	0	0	0.674759	0	0	0	0	0	0	0	0	0	breast	0	0	0	0	0	0	0	0	0	0	0	0	0	0	0	0	0	0	0	0	0	0	0	0	0	0	0	0	P-0015558	Breast	IDC	Breast Ductal HR+HER2-	IDC HR+HER2-	Metastasis	Breast
P-0015568-T01-IM6	0	0	0	0	0	0	0	0	0	0	0	0	0	breast	0	0	0	0	0	0	0	0	0	0	0	0	0	0	0	0	0	0	0	0	0	0	0	0	0	0	0	0	P-0015568	Breast	IDC	Breast Ductal HR+HER2-	IDC HR+HER2-	Metastasis	Breast
P-0015569-T01-IM6	2	0	0	0	0	1	0	0	0	0	0	0	0	breast	0	0	0	0	0	0	0	0	0	0	0	0	0	0	0	0	0	0	0	0	0	0	0	0	0	0	0	0	P-0015569	Breast	IDC	Breast Ductal HR+HER2-	IDC HR+HER2-	Primary	Breast
P-0015580-T01-IM6	1	0	1	0	0	0	0	0	0	0	0	0	0	breast	0	0	0	0	0	0	0	0	0	0	0	0	0	0	0	0	0	0	0	0	0	0	0	0	0	0	0	0	P-0015580	Breast	IDC	Breast Ductal HR+HER2-	IDC HR+HER2-	Primary	Breast
P-0015586-T01-IM6	1	0	0	0	0	0	0	0	0	0	0	0	0	breast	0	0	0	0	0	0	0	0	0	0	0	0	0	0	0	0	0	0	0	0	0	0	0	0	0	0	0	0	P-0015586	Breast	IDC	Breast Ductal HR+HER2-	IDC HR+HER2-	Primary	Breast
P-0015587-T01-IM6	2	0	0	0	0	1	0	0	0	0	0	0	0	breast	0	0	0	0	0	0	0	0	0	0	0	0	0	0	0	0	0	0	0	0	0	0	0	0	0	0	0	0	P-0015587	Breast	IDC	Breast Ductal HR+HER2-	IDC HR+HER2-	Primary	Breast
P-0015598-T01-IM6	4	0.334321	0	0	0	0.665679	0	0	0	0	0	0	0	breast	0	0	0	0	0	0	0	0	0	0	0	0	0	0	0	0	0	0	0	0	0	0	0	0	0	0	0	0	P-0015598	Breast	IDC	Breast Ductal HR+HER2-	IDC HR+HER2-	Metastasis	Breast
P-0015602-T01-IM6	2	1	0	0	0	0	0	0	0	0	0	0	0	breast	0	0	0	0	0	0	0	0	0	0	0	0	0	0	0	0	0	0	0	0	0	0	0	0	0	0	0	0	P-0015602	Breast	IDC	Breast Ductal HR+HER2-	IDC HR+HER2-	Primary	Breast
P-0015633-T01-IM6	8	0.296665	0	0	0	0.194287	0	0.509048	0	0	0	0	0	breast	0	0	0	0	0	0	0	0	0	0	0	0	0	0	0	0	0	0	0	0	0	0	0	0	0	0	0	0	P-0015633	Breast	IDC	Breast Ductal HR+HER2-	IDC HR+HER2-	Primary	Breast
P-0015640-T01-IM6	2	0	0	0	0	1	0	0	0	0	0	0	0	breast	0	0	0	0	0	0	0	0	0	0	0	0	0	0	0	0	0	0	0	0	0	0	0	0	0	0	0	0	P-0015640	Breast	IDC	Breast Ductal HR+HER2-	IDC HR+HER2-	Primary	Breast
P-0015689-T01-IM6	3	0.540792	0	0.459208	0	0	0	0	0	0	0	0	0	breast	0	0	0	0	0	0	0	0	0	0	0	0	0	0	0	0	0	0	0	0	0	0	0	0	0	0	0	0	P-0015689	Breast	IDC	Breast Ductal HR+HER2-	IDC HR+HER2-	Metastasis	Breast
P-0015695-T01-IM6	2	0	0	0	0	0.99998	0	0	0	0	0	0	0	breast	0	0	0	0	0	0	0	0	0	0	0	0	0	0	0	0	0	0	0	0	0	0	0	0	0	0	0	0	P-0015695	Breast	IDC	Breast Ductal HR+HER2-	IDC HR+HER2-	Primary	Breast
P-0015706-T01-IM6	1	0	0	1	0	0	0	0	0	0	0	0	0	breast	0	0	0	0	0	0	0	0	0	0	0	0	0	0	0	0	0	0	0	0	0	0	0	0	0	0	0	0	P-0015706	Breast	IDC	Breast Ductal HR+HER2-	IDC HR+HER2-	Primary	Breast
P-0015708-T01-IM6	2	0	0	0	0	0.589781	0	0	0	0	0	0	0	breast	0	0	0	0	0	0	0	0	0	0	0	0	0	0	0	0	0	0	0	0	0	0	0	0	0	0	0	0	P-0015708	Breast	IDC	Breast Ductal HR+HER2-	IDC HR+HER2-	Primary	Breast
P-0015710-T02-IM6	8	0	0	0	0	0	0	0.459047	0	0.540953	0	0	0	breast	0	0	0	0	0	0	0	0	0	0	0	0	0	0	0	0	0	0	0	0	0	0	0	0	0	0	0	0	P-0015710	Breast	IDC	Breast Ductal HR+HER2-	IDC HR+HER2-	Metastasis	Breast
P-0015739-T01-IM6	1	0	0	0	0	0	0	0	0	0	0	0	0	breast	0	0	0	0	0	0	0	0	0	0	0	0	0	0	0	0	0	0	0	0	0	0	0	0	0	0	0	0	P-0015739	Breast	IDC	Breast Ductal HR+HER2-	IDC HR+HER2-	Primary	Breast
P-0015794-T01-IM6	3	0.697081	0	0	0	0	0	0	0	0	0	0	0	breast	0	0	0	0	0	0	0	0	0	0	0	0	0	0	0	0	0	0	0	0	0	0	0	0	0	0	0	0	P-0015794	Breast	IDC	Breast Ductal HR+HER2-	IDC HR+HER2-	Primary	Breast
P-0015828-T01-IM6	1	0	0	0	0	0	0	0	0	0	0	0	0	breast	0	0	0	0	0	0	0	0	0	0	0	0	0	0	0	0	0	0	0	0	0	0	0	0	0	0	0	0	P-0015828	Breast	IDC	Breast Ductal HR+HER2-	IDC HR+HER2-	Metastasis	Breast
P-0015831-T01-IM6	3	0	0	1	0	0	0	0	0	0	0	0	0	breast	0	0	0	0	0	0	0	0	0	0	0	0	0	0	0	0	0	0	0	0	0	0	0	0	0	0	0	0	P-0015831	Breast	IDC	Breast Ductal HR+HER2-	IDC HR+HER2-	Primary	Breast
P-0015852-T01-IM6	1	0	0	0	0	0	0	0	0	0	0	0	0	breast	0	0	0	0	0	0	0	0	0	0	0	0	0	0	0	0	0	0	0	0	0	0	0	0	0	0	0	0	P-0015852	Breast	IDC	Breast Ductal HR+HER2-	IDC HR+HER2-	Primary	Breast
P-0015865-T01-IM6	1	0	0	0	0	0	0	0	0	0	0	0	0	breast	0	0	0	0	0	0	0	0	0	0	0	0	0	0	0	0	0	0	0	0	0	0	0	0	0	0	0	0	P-0015865	Breast	IDC	Breast Ductal HR+HER2-	IDC HR+HER2-	Primary	Breast
P-0015871-T01-IM6	4	0.413756	0	0	0	0.586244	0	0	0	0	0	0	0	breast	0	0	0	0	0	0	0	0	0	0	0	0	0	0	0	0	0	0	0	0	0	0	0	0	0	0	0	0	P-0015871	Breast	IDC	Breast Ductal HR+HER2-	IDC HR+HER2-	Primary	Breast
P-0015873-T01-IM6	1	0	0	1	0	0	0	0	0	0	0	0	0	breast	0	0	0	0	0	0	0	0	0	0	0	0	0	0	0	0	0	0	0	0	0	0	0	0	0	0	0	0	P-0015873	Breast	IDC	Breast Ductal HR+HER2-	IDC HR+HER2-	Primary	Breast
P-0015907-T01-IM6	2	0	0	1	0	0	0	0	0	0	0	0	0	breast	0	0	0	0	0	0	0	0	0	0	0	0	0	0	0	0	0	0	0	0	0	0	0	0	0	0	0	0	P-0015907	Breast	IDC	Breast Ductal HR+HER2-	IDC HR+HER2-	Primary	Breast
P-0015924-T01-IM6	4	0.404503	0	0.427392	0	0	0	0	0	0	0	0	0	breast	0	0	0	0	0	0	0	0	0	0	0	0	0	0	0	0	0	0	0	0	0	0	0	0	0	0	0	0	P-0015924	Breast	IDC	Breast Ductal HR+HER2-	IDC HR+HER2-	Primary	Breast
P-0015930-T01-IM6	3	0	0	0	0	0	0	0.841907	0	0	0	0	0	breast	0	0	0	0	0	0	0	0	0	0	0	0	0	0	0	0	0	0	0	0	0	0	0	0	0	0	0	0	P-0015930	Breast	IDC	Breast Ductal HR+HER2-	IDC HR+HER2-	Metastasis	Breast
P-0015932-T01-IM6	4	0.285941	0	0.714059	0	0	0	0	0	0	0	0	0	breast	0	0	0	0	0	0	0	0	0	0	0	0	0	0	0	0	0	0	0	0	0	0	0	0	0	0	0	0	P-0015932	Breast	IDC	Breast Ductal HR+HER2-	IDC HR+HER2-	Primary	Breast
P-0015938-T01-IM6	2	0.884552	0	0	0	0	0	0	0	0	0	0	0	breast	0	0	0	0	0	0	0	0	0	0	0	0	0	0	0	0	0	0	0	0	0	0	0	0	0	0	0	0	P-0015938	Breast	IDC	Breast Ductal HR+HER2-	IDC HR+HER2-	Primary	Breast
P-0015947-T01-IM6	3	0	0	0	0	0	0	1	0	0	0	0	0	breast	0	0	0	0	0	0	0	0	0	0	0	0	0	0	0	0	0	0	0	0	0	0	0	0	0	0	0	0	P-0015947	Breast	IDC	Breast Ductal HR+HER2-	IDC HR+HER2-	Primary	Breast
P-0015949-T01-IM6	1	0	0	0	0	0	0	0	0	0	0	0	0	breast	0	0	0	0	0	0	0	0	0	0	0	0	0	0	0	0	0	0	0	0	0	0	0	0	0	0	0	0	P-0015949	Breast	IDC	Breast Ductal HR+HER2-	IDC HR+HER2-	Primary	Breast
P-0015957-T01-IM6	3	0	0	0.494628	0	0.505372	0	0	0	0	0	0	0	breast	0	0	0	0	0	0	0	0	0	0	0	0	0	0	0	0	0	0	0	0	0	0	0	0	0	0	0	0	P-0015957	Breast	IDC	Breast Ductal HR+HER2-	IDC HR+HER2-	Primary	Breast
P-0015964-T01-IM6	20	0.255713	0	0	0	0.744287	0	0	0	0	0	0	0	breast	0	0	0	0	0	0	0	0	0	0	0	0	0	0	0	0	0	0	0	0	0	0	0	0	0	0	0	0	P-0015964	Breast	IDC	Breast Ductal HR+HER2-	IDC HR+HER2-	Metastasis	Breast
P-0015993-T01-IM6	3	0.640306	0	0	0	0.359694	0	0	0	0	0	0	0	breast	0	0	0	0	0	0	0	0	0	0	0	0	0	0	0	0	0	0	0	0	0	0	0	0	0	0	0	0	P-0015993	Breast	IDC	Breast Ductal HR+HER2-	IDC HR+HER2-	Primary	Breast
P-0016014-T01-IM6	4	0	0	0	0	1	0	0	0	0	0	0	0	breast	0	0	0	0	0	0	0	0	0	0	0	0	0	0	0	0	0	0	0	0	0	0	0	0	0	0	0	0	P-0016014	Breast	IDC	Breast Ductal HR+HER2-	IDC HR+HER2-	Primary	Breast
P-0016041-T02-IM6	3	0.816515	0	0	0	0	0	0	0	0	0	0	0	breast	0	0	0	0	0	0	0	0	0	0	0	0	0	0	0	0	0	0	0	0	0	0	0	0	0	0	0	0	P-0016041	Breast	IDC	Breast Ductal HR+HER2-	IDC HR+HER2-	Primary	Breast
P-0016045-T01-IM6	3	0	0	0	0	0.821351	0	0	0	0	0	0	0	breast	0	0	0	0	0	0	0	0	0	0	0	0	0	0	0	0	0	0	0	0	0	0	0	0	0	0	0	0	P-0016045	Breast	IDC	Breast Ductal HR+HER2-	IDC HR+HER2-	Primary	Breast
P-0016093-T02-IM6	3	0	0	0.999999	0	0	0	0	0	0	0	0	0	breast	0	0	0	0	0	0	0	0	0	0	0	0	0	0	0	0	0	0	0	0	0	0	0	0	0	0	0	0	P-0016093	Breast	IDC	Breast Ductal HR+HER2-	IDC HR+HER2-	Primary	Breast
P-0016133-T01-IM6	1	0	0	1	0	0	0	0	0	0	0	0	0	breast	0	0	0	0	0	0	0	0	0	0	0	0	0	0	0	0	0	0	0	0	0	0	0	0	0	0	0	0	P-0016133	Breast	IDC	Breast Ductal HR+HER2-	IDC HR+HER2-	Primary	Breast
P-0016144-T01-IM6	8	0	0	0.859548	0	0	0	0	0	0.140452	0	0	0	breast	0	0	0	0	0	0	0	0	0	0	0	0	0	0	0	0	0	0	0	0	0	0	0	0	0	0	0	0	P-0016144	Breast	IDC	Breast Ductal HR+HER2-	IDC HR+HER2-	Metastasis	Breast
P-0016148-T01-IM6	1	0	0	0	0	0	0	0	0	0	0	0	0	breast	0	0	0	0	0	0	0	0	0	0	0	0	0	0	0	0	0	0	0	0	0	0	0	0	0	0	0	0	P-0016148	Breast	IDC	Breast Ductal HR+HER2-	IDC HR+HER2-	Metastasis	Breast
P-0016162-T01-IM6	1	0	0	0	0	0	0	0	0	0	0	0	0	breast	0	0	0	0	0	0	0	0	0	0	0	0	0	0	0	0	0	0	0	0	0	0	0	0	0	0	0	0	P-0016162	Breast	IDC	Breast Ductal HR+HER2-	IDC HR+HER2-	Primary	Breast
P-0016190-T01-IM6	3	1	0	0	0	0	0	0	0	0	0	0	0	breast	0	0	0	0	0	0	0	0	0	0	0	0	0	0	0	0	0	0	0	0	0	0	0	0	0	0	0	0	P-0016190	Breast	IDC	Breast Ductal HR+HER2-	IDC HR+HER2-	Primary	Breast
P-0016198-T01-IM6	2	0	0	0	0	0	0	1	0	0	0	0	0	breast	0	0	0	0	0	0	0	0	0	0	0	0	0	0	0	0	0	0	0	0	0	0	0	0	0	0	0	0	P-0016198	Breast	IDC	Breast Ductal HR+HER2-	IDC HR+HER2-	Primary	Breast
P-0016212-T01-IM6	1	0	0	0	0	0	0	0	0	0	0	0	0	breast	0	0	0	0	0	0	0	0	0	0	0	0	0	0	0	0	0	0	0	0	0	0	0	0	0	0	0	0	P-0016212	Breast	IDC	Breast Ductal HR+HER2-	IDC HR+HER2-	Primary	Breast
P-0016222-T01-IM6	1	0	0	0	0	0	0	0	0	0	0	0	0	breast	0	0	0	0	0	0	0	0	0	0	0	0	0	0	0	0	0	0	0	0	0	0	0	0	0	0	0	0	P-0016222	Breast	IDC	Breast Ductal HR+HER2-	IDC HR+HER2-	Primary	Breast
P-0016225-T01-IM6	0	0	0	0	0	0	0	0	0	0	0	0	0	breast	0	0	0	0	0	0	0	0	0	0	0	0	0	0	0	0	0	0	0	0	0	0	0	0	0	0	0	0	P-0016225	Breast	IDC	Breast Ductal HR+HER2-	IDC HR+HER2-	Primary	Breast
P-0016232-T01-IM6	1	1	0	0	0	0	0	0	0	0	0	0	0	breast	0	0	0	0	0	0	0	0	0	0	0	0	0	0	0	0	0	0	0	0	0	0	0	0	0	0	0	0	P-0016232	Breast	IDC	Breast Ductal HR+HER2-	IDC HR+HER2-	Metastasis	Breast
P-0016239-T01-IM6	1	1	0	0	0	0	0	0	0	0	0	0	0	breast	0	0	0	0	0	0	0	0	0	0	0	0	0	0	0	0	0	0	0	0	0	0	0	0	0	0	0	0	P-0016239	Breast	IDC	Breast Ductal HR+HER2-	IDC HR+HER2-	Primary	Breast
P-0016262-T01-IM6	1	0	0	0	0	0	0	0	0	0	0	0	0	breast	0	0	0	0	0	0	0	0	0	0	0	0	0	0	0	0	0	0	0	0	0	0	0	0	0	0	0	0	P-0016262	Breast	IDC	Breast Ductal HR+HER2-	IDC HR+HER2-	Primary	Breast
P-0016285-T01-IM6	2	0	0	0	0	0	0	0.912078	0	0	0	0	0	breast	0	0	0	0	0	0	0	0	0	0	0	0	0	0	0	0	0	0	0	0	0	0	0	0	0	0	0	0	P-0016285	Breast	IDC	Breast Ductal HR+HER2-	IDC HR+HER2-	Primary	Breast
P-0016315-T01-IM6	4	0.358746	0	0	0	0.416124	0	0	0	0	0	0	0	breast	0	0	0	0	0	0	0	0	0	0	0	0	0	0	0	0	0	0	0	0	0	0	0	0	0	0	0	0	P-0016315	Breast	IDC	Breast Ductal HR+HER2-	IDC HR+HER2-	Primary	Breast
P-0016337-T01-IM6	3	0	0	0.373169	0	0	0	0.335383	0	0	0	0	0	breast	0	0	0	0	0	0	0	0	0	0	0	0	0	0	0	0	0	0	0	0	0	0	0	0	0	0	0	0	P-0016337	Breast	IDC	Breast Ductal HR+HER2-	IDC HR+HER2-	Primary	Breast
P-0016349-T01-IM6	3	0	0	0	0	0.7731	0	0	0	0	0	0	0	breast	0	0	0	0	0	0	0	0	0	0	0	0	0	0	0	0	0	0	0	0	0	0	0	0	0	0	0	0	P-0016349	Breast	IDC	Breast Ductal HR+HER2-	IDC HR+HER2-	Primary	Breast
P-0016357-T01-IM6	0	0	0	0	0	0	0	0	0	0	0	0	0	breast	0	0	0	0	0	0	0	0	0	0	0	0	0	0	0	0	0	0	0	0	0	0	0	0	0	0	0	0	P-0016357	Breast	IDC	Breast Ductal HR+HER2-	IDC HR+HER2-	Primary	Breast
P-0016358-T01-IM6	1	0	0	1	0	0	0	0	0	0	0	0	0	breast	0	0	0	0	0	0	0	0	0	0	0	0	0	0	0	0	0	0	0	0	0	0	0	0	0	0	0	0	P-0016358	Breast	IDC	Breast Ductal HR+HER2-	IDC HR+HER2-	Primary	Breast
P-0016364-T01-IM6	1	0	0	0	0	0	0	0	0	0	0	0	0	breast	0	0	0	0	0	0	0	0	0	0	0	0	0	0	0	0	0	0	0	0	0	0	0	0	0	0	0	0	P-0016364	Breast	IDC	Breast Ductal HR+HER2-	IDC HR+HER2-	Primary	Breast
P-0016371-T01-IM6	2	1	0	0	0	0	0	0	0	0	0	0	0	breast	0	0	0	0	0	0	0	0	0	0	0	0	0	0	0	0	0	0	0	0	0	0	0	0	0	0	0	0	P-0016371	Breast	IDC	Breast Ductal HR+HER2-	IDC HR+HER2-	Metastasis	Breast
P-0016373-T01-IM6	2	0	0	0	0	1	0	0	0	0	0	0	0	breast	0	0	0	0	0	0	0	0	0	0	0	0	0	0	0	0	0	0	0	0	0	0	0	0	0	0	0	0	P-0016373	Breast	IDC	Breast Ductal HR+HER2-	IDC HR+HER2-	Primary	Breast
P-0016392-T01-IM6	3	0.58635	0	0	0	0	0	0.41365	0	0	0	0	0	breast	0	0	0	0	0	0	0	0	0	0	0	0	0	0	0	0	0	0	0	0	0	0	0	0	0	0	0	0	P-0016392	Breast	IDC	Breast Ductal HR+HER2-	IDC HR+HER2-	Primary	Breast
P-0016437-T01-IM6	2	0.999831	0	0	0	0	0	0	0	0	0	0	0	breast	0	0	0	0	0	0	0	0	0	0	0	0	0	0	0	0	0	0	0	0	0	0	0	0	0	0	0	0	P-0016437	Breast	IDC	Breast Ductal HR+HER2-	IDC HR+HER2-	Primary	Breast
P-0016442-T01-IM6	2	1	0	0	0	0	0	0	0	0	0	0	0	breast	0	0	0	0	0	0	0	0	0	0	0	0	0	0	0	0	0	0	0	0	0	0	0	0	0	0	0	0	P-0016442	Breast	IDC	Breast Ductal HR+HER2-	IDC HR+HER2-	Primary	Breast
P-0016454-T01-IM6	3	0	0	0	0	0.877425	0	0	0	0	0	0	0	breast	0	0	0	0	0	0	0	0	0	0	0	0	0	0	0	0	0	0	0	0	0	0	0	0	0	0	0	0	P-0016454	Breast	IDC	Breast Ductal HR+HER2-	IDC HR+HER2-	Metastasis	Breast
P-0016456-T01-IM6	2	0	0	0	0	1	0	0	0	0	0	0	0	breast	0	0	0	0	0	0	0	0	0	0	0	0	0	0	0	0	0	0	0	0	0	0	0	0	0	0	0	0	P-0016456	Breast	IDC	Breast Ductal HR+HER2-	IDC HR+HER2-	Primary	Breast
P-0016466-T01-IM6	1	0	0	0	0	1	0	0	0	0	0	0	0	breast	0	0	0	0	0	0	0	0	0	0	0	0	0	0	0	0	0	0	0	0	0	0	0	0	0	0	0	0	P-0016466	Breast	IDC	Breast Ductal HR+HER2-	IDC HR+HER2-	Primary	Breast
P-0016468-T01-IM6	1	0	0	0	0	0	0	0	0	0	0	0	0	breast	0	0	0	0	0	0	0	0	0	0	0	0	0	0	0	0	0	0	0	0	0	0	0	0	0	0	0	0	P-0016468	Breast	IDC	Breast Ductal HR+HER2-	IDC HR+HER2-	Primary	Breast
P-0016469-T01-IM6	3	1	0	0	0	0	0	0	0	0	0	0	0	breast	0	0	0	0	0	0	0	0	0	0	0	0	0	0	0	0	0	0	0	0	0	0	0	0	0	0	0	0	P-0016469	Breast	IDC	Breast Ductal HR+HER2-	IDC HR+HER2-	Primary	Breast
P-0016499-T01-IM6	3	0	0	0	0	1	0	0	0	0	0	0	0	breast	0	0	0	0	0	0	0	0	0	0	0	0	0	0	0	0	0	0	0	0	0	0	0	0	0	0	0	0	P-0016499	Breast	IDC	Breast Ductal HR+HER2-	IDC HR+HER2-	Primary	Breast
P-0016529-T01-IM6	1	0	0	0	0	1	0	0	0	0	0	0	0	breast	0	0	0	0	0	0	0	0	0	0	0	0	0	0	0	0	0	0	0	0	0	0	0	0	0	0	0	0	P-0016529	Breast	IDC	Breast Ductal HR+HER2-	IDC HR+HER2-	Primary	Breast
P-0016569-T01-IM6	0	0	0	0	0	0	0	0	0	0	0	0	0	breast	0	0	0	0	0	0	0	0	0	0	0	0	0	0	0	0	0	0	0	0	0	0	0	0	0	0	0	0	P-0016569	Breast	IDC	Breast Ductal HR+HER2-	IDC HR+HER2-	Primary	Breast
P-0016584-T02-IM6	1	0	0	1	0	0	0	0	0	0	0	0	0	breast	0	0	0	0	0	0	0	0	0	0	0	0	0	0	0	0	0	0	0	0	0	0	0	0	0	0	0	0	P-0016584	Breast	IDC	Breast Ductal HR+HER2-	IDC HR+HER2-	Primary	Breast
P-0016593-T01-IM6	2	0	0	0	0	1	0	0	0	0	0	0	0	breast	0	0	0	0	0	0	0	0	0	0	0	0	0	0	0	0	0	0	0	0	0	0	0	0	0	0	0	0	P-0016593	Breast	IDC	Breast Ductal HR+HER2-	IDC HR+HER2-	Primary	Breast
P-0016608-T01-IM6	1	0	0	0	0	0	0	0	0	0	0	0	0	breast	0	0	0	0	0	0	0	0	0	0	0	0	0	0	0	0	0	0	0	0	0	0	0	0	0	0	0	0	P-0016608	Breast	IDC	Breast Ductal HR+HER2-	IDC HR+HER2-	Primary	Breast
P-0016620-T01-IM6	1	0	0	0	0	0	0	0	0	0	0	0	0	breast	0	0	0	0	0	0	0	0	0	0	0	0	0	0	0	0	0	0	0	0	0	0	0	0	0	0	0	0	P-0016620	Breast	IDC	Breast Ductal HR+HER2-	IDC HR+HER2-	Primary	Breast
P-0016636-T01-IM6	5	0.428085	0	0	0	0.510653	0	0	0	0	0	0	0	breast	0	0	0	0	0	0	0	0	0	0	0	0	0	0	0	0	0	0	0	0	0	0	0	0	0	0	0	0	P-0016636	Breast	IDC	Breast Ductal HR+HER2-	IDC HR+HER2-	Primary	Breast
P-0016638-T01-IM6	4	0.507445	0	0	0	0.492555	0	0	0	0	0	0	0	breast	0	0	0	0	0	0	0	0	0	0	0	0	0	0	0	0	0	0	0	0	0	0	0	0	0	0	0	0	P-0016638	Breast	IDC	Breast Ductal HR+HER2-	IDC HR+HER2-	Primary	Breast
P-0016651-T01-IM6	1	1	0	0	0	0	0	0	0	0	0	0	0	breast	0	0	0	0	0	0	0	0	0	0	0	0	0	0	0	0	0	0	0	0	0	0	0	0	0	0	0	0	P-0016651	Breast	IDC	Breast Ductal HR+HER2-	IDC HR+HER2-	Primary	Breast
P-0016655-T01-IM6	0	0	0	0	0	0	0	0	0	0	0	0	0	breast	0	0	0	0	0	0	0	0	0	0	0	0	0	0	0	0	0	0	0	0	0	0	0	0	0	0	0	0	P-0016655	Breast	IDC	Breast Ductal HR+HER2-	IDC HR+HER2-	Primary	Breast
P-0016686-T01-IM6	8	0.493318	0.384712	0	0	0	0	0	0	0	0	0	0	breast	0	0	0	0	0	0	0	0	0	0	0	0	0	0	0	0	0	0	0	0	0	0	0	0	0	0	0	0	P-0016686	Breast	IDC	Breast Ductal HR+HER2-	IDC HR+HER2-	Metastasis	Breast
P-0016699-T01-IM6	1	0	0	0	0	0	0	0	0	0	0	0	0	breast	0	0	0	0	0	0	0	0	0	0	0	0	0	0	0	0	0	0	0	0	0	0	0	0	0	0	0	0	P-0016699	Breast	IDC	Breast Ductal HR+HER2-	IDC HR+HER2-	Metastasis	Breast
P-0016725-T01-IM6	2	1	0	0	0	0	0	0	0	0	0	0	0	breast	0	0	0	0	0	0	0	0	0	0	0	0	0	0	0	0	0	0	0	0	0	0	0	0	0	0	0	0	P-0016725	Breast	IDC	Breast Ductal HR+HER2-	IDC HR+HER2-	Primary	Breast
P-0016732-T02-IM6	6	0.286368	0	0	0	0.349105	0	0	0	0.364526	0	0	0	breast	0	0	0	0	0	0	0	0	0	0	0	0	0	0	0	0	0	0	0	0	0	0	0	0	0	0	0	0	P-0016732	Breast	IDC	Breast Ductal HR+HER2-	IDC HR+HER2-	Primary	Breast
P-0016739-T01-IM6	3	0	0	1	0	0	0	0	0	0	0	0	0	breast	0	0	0	0	0	0	0	0	0	0	0	0	0	0	0	0	0	0	0	0	0	0	0	0	0	0	0	0	P-0016739	Breast	IDC	Breast Ductal HR+HER2-	IDC HR+HER2-	Primary	Breast
P-0016743-T01-IM6	2	0	0	0	0	1	0	0	0	0	0	0	0	breast	0	0	0	0	0	0	0	0	0	0	0	0	0	0	0	0	0	0	0	0	0	0	0	0	0	0	0	0	P-0016743	Breast	IDC	Breast Ductal HR+HER2-	IDC HR+HER2-	Metastasis	Breast
P-0016747-T01-IM6	3	0.397327	0	0	0	0.343865	0	0	0	0	0	0	0	breast	0	0	0	0	0	0	0	0	0	0	0	0	0	0	0	0	0	0	0	0	0	0	0	0	0	0	0	0	P-0016747	Breast	IDC	Breast Ductal HR+HER2-	IDC HR+HER2-	Primary	Breast
P-0016769-T01-IM6	1	0	0	0	0	0	0	0	0	0	0	0	0	breast	0	0	0	0	0	0	0	0	0	0	0	0	0	0	0	0	0	0	0	0	0	0	0	0	0	0	0	0	P-0016769	Breast	IDC	Breast Ductal HR+HER2-	IDC HR+HER2-	Primary	Breast
P-0016770-T01-IM6	4	0	0	0	0	0.377103	0	0.412984	0	0	0	0	0	breast	0	0	0	0	0	0	0	0	0	0	0	0	0	0	0	0	0	0	0	0	0	0	0	0	0	0	0	0	P-0016770	Breast	IDC	Breast Ductal HR+HER2-	IDC HR+HER2-	Primary	Breast
P-0016773-T01-IM6	448	0.231129	0	0	0	0	0	0.316944	0	0.451926	0	0	0	breast	0	0	0	0	0	0	0	0	0	0	0	0	0	0	0	0	0	0	0	0	0	0	0	0	0	0	0	0	P-0016773	Breast	IDC	Breast Ductal HR+HER2-	IDC HR+HER2-	Primary	Breast
P-0016802-T01-IM6	2	0	0	0	0	1	0	0	0	0	0	0	0	breast	0	0	0	0	0	0	0	0	0	0	0	0	0	0	0	0	0	0	0	0	0	0	0	0	0	0	0	0	P-0016802	Breast	IDC	Breast Ductal HR+HER2-	IDC HR+HER2-	Primary	Breast
P-0016804-T01-IM6	2	0	0	0	0	1	0	0	0	0	0	0	0	breast	0	0	0	0	0	0	0	0	0	0	0	0	0	0	0	0	0	0	0	0	0	0	0	0	0	0	0	0	P-0016804	Breast	IDC	Breast Ductal HR+HER2-	IDC HR+HER2-	Primary	Breast
P-0016815-T01-IM6	5	0.31714	0	0	0	0.262081	0	0.420779	0	0	0	0	0	breast	0	0	0	0	0	0	0	0	0	0	0	0	0	0	0	0	0	0	0	0	0	0	0	0	0	0	0	0	P-0016815	Breast	IDC	Breast Ductal HR+HER2-	IDC HR+HER2-	Primary	Breast
P-0016818-T01-IM6	1	0	0	0	0	0	0	0	0	0	0	0	0	breast	0	0	0	0	0	0	0	0	0	0	0	0	0	0	0	0	0	0	0	0	0	0	0	0	0	0	0	0	P-0016818	Breast	IDC	Breast Ductal HR+HER2-	IDC HR+HER2-	Primary	Breast
P-0016831-T01-IM6	4	0.337657	0	0.662343	0	0	0	0	0	0	0	0	0	breast	0	0	0	0	0	0	0	0	0	0	0	0	0	0	0	0	0	0	0	0	0	0	0	0	0	0	0	0	P-0016831	Breast	IDC	Breast Ductal HR+HER2-	IDC HR+HER2-	Primary	Breast
P-0016840-T01-IM6	3	0.480554	0	0	0	0.364041	0	0	0	0	0	0	0	breast	0	0	0	0	0	0	0	0	0	0	0	0	0	0	0	0	0	0	0	0	0	0	0	0	0	0	0	0	P-0016840	Breast	IDC	Breast Ductal HR+HER2-	IDC HR+HER2-	Primary	Breast
P-0016841-T01-IM6	4	0	0	0	0	1	0	0	0	0	0	0	0	breast	0	0	0	0	0	0	0	0	0	0	0	0	0	0	0	0	0	0	0	0	0	0	0	0	0	0	0	0	P-0016841	Breast	IDC	Breast Ductal HR+HER2-	IDC HR+HER2-	Primary	Breast
P-0016842-T01-IM6	6	0.763938	0	0	0	0	0	0.215123	0	0	0	0	0	breast	0	0	0	0	0	0	0	0	0	0	0	0	0	0	0	0	0	0	0	0	0	0	0	0	0	0	0	0	P-0016842	Breast	IDC	Breast Ductal HR+HER2-	IDC HR+HER2-	Primary	Breast
P-0016856-T01-IM6	1	0	0	1	0	0	0	0	0	0	0	0	0	breast	0	0	0	0	0	0	0	0	0	0	0	0	0	0	0	0	0	0	0	0	0	0	0	0	0	0	0	0	P-0016856	Breast	IDC	Breast Ductal HR+HER2-	IDC HR+HER2-	Primary	Breast
P-0016878-T01-IM6	3	0	0	1	0	0	0	0	0	0	0	0	0	breast	0	0	0	0	0	0	0	0	0	0	0	0	0	0	0	0	0	0	0	0	0	0	0	0	0	0	0	0	P-0016878	Breast	IDC	Breast Ductal HR+HER2-	IDC HR+HER2-	Primary	Breast
P-0016884-T01-IM6	2	0	0	0	0	1	0	0	0	0	0	0	0	breast	0	0	0	0	0	0	0	0	0	0	0	0	0	0	0	0	0	0	0	0	0	0	0	0	0	0	0	0	P-0016884	Breast	IDC	Breast Ductal HR+HER2-	IDC HR+HER2-	Primary	Breast
P-0016888-T01-IM6	2	0	0	0	0	0	0	1	0	0	0	0	0	breast	0	0	0	0	0	0	0	0	0	0	0	0	0	0	0	0	0	0	0	0	0	0	0	0	0	0	0	0	P-0016888	Breast	IDC	Breast Ductal HR+HER2-	IDC HR+HER2-	Metastasis	Breast
P-0016912-T01-IM6	2	1	0	0	0	0	0	0	0	0	0	0	0	breast	0	0	0	0	0	0	0	0	0	0	0	0	0	0	0	0	0	0	0	0	0	0	0	0	0	0	0	0	P-0016912	Breast	IDC	Breast Ductal HR+HER2-	IDC HR+HER2-	Primary	Breast
P-0016924-T01-IM6	2	0.909607	0	0	0	0	0	0	0	0	0	0	0	breast	0	0	0	0	0	0	0	0	0	0	0	0	0	0	0	0	0	0	0	0	0	0	0	0	0	0	0	0	P-0016924	Breast	IDC	Breast Ductal HR+HER2-	IDC HR+HER2-	Primary	Breast
P-0016929-T01-IM6	3	0	0	0	0	0.541074	0	0.393098	0	0	0	0	0	breast	0	0	0	0	0	0	0	0	0	0	0	0	0	0	0	0	0	0	0	0	0	0	0	0	0	0	0	0	P-0016929	Breast	IDC	Breast Ductal HR+HER2-	IDC HR+HER2-	Primary	Breast
P-0016940-T01-IM6	1	0	0	0	0	0	0	0	0	0	0	0	0	breast	0	0	0	0	0	0	0	0	0	0	0	0	0	0	0	0	0	0	0	0	0	0	0	0	0	0	0	0	P-0016940	Breast	IDC	Breast Ductal HR+HER2-	IDC HR+HER2-	Primary	Breast
P-0016969-T01-IM6	2	0	0	0	0	1	0	0	0	0	0	0	0	breast	0	0	0	0	0	0	0	0	0	0	0	0	0	0	0	0	0	0	0	0	0	0	0	0	0	0	0	0	P-0016969	Breast	IDC	Breast Ductal HR+HER2-	IDC HR+HER2-	Primary	Breast
P-0016975-T01-IM6	1	0	0	0	0	0	0	0	0	0	0	0	0	breast	0	0	0	0	0	0	0	0	0	0	0	0	0	0	0	0	0	0	0	0	0	0	0	0	0	0	0	0	P-0016975	Breast	IDC	Breast Ductal HR+HER2-	IDC HR+HER2-	Primary	Breast
P-0017010-T01-IM6	4	0.339762	0	0	0	0.301123	0	0	0	0.359115	0	0	0	breast	0	0	0	0	0	0	0	0	0	0	0	0	0	0	0	0	0	0	0	0	0	0	0	0	0	0	0	0	P-0017010	Breast	IDC	Breast Ductal HR+HER2-	IDC HR+HER2-	Metastasis	Breast
P-0017015-T01-IM6	22	0.0788727	0	0	0	0.921127	0	0	0	0	0	0	0	breast	0	0	0	0	0	0	0	0	0	0	0	0	0	0	0	0	0	0	0	0	0	0	0	0	0	0	0	0	P-0017015	Breast	IDC	Breast Ductal HR+HER2-	IDC HR+HER2-	Metastasis	Breast
P-0017026-T01-IM6	9	0.256898	0.548305	0	0	0	0	0.141445	0	0	0	0	0	breast	0	0	0	0	0	0	0	0	0	0	0	0	0	0	0	0	0	0	0	0	0	0	0	0	0	0	0	0	P-0017026	Breast	IDC	Breast Ductal HR+HER2-	IDC HR+HER2-	Metastasis	Breast
P-0017032-T01-IM6	1	0	0	1	0	0	0	0	0	0	0	0	0	breast	0	0	0	0	0	0	0	0	0	0	0	0	0	0	0	0	0	0	0	0	0	0	0	0	0	0	0	0	P-0017032	Breast	IDC	Breast Ductal HR+HER2-	IDC HR+HER2-	Primary	Breast
P-0017045-T01-IM6	5	0.253016	0	0	0	0.746984	0	0	0	0	0	0	0	breast	0	0	0	0	0	0	0	0	0	0	0	0	0	0	0	0	0	0	0	0	0	0	0	0	0	0	0	0	P-0017045	Breast	IDC	Breast Ductal HR+HER2-	IDC HR+HER2-	Primary	Breast
P-0017069-T01-IM6	1	0	0	0	0	0	0	0	0	0	0	0	0	breast	0	0	0	0	0	0	0	0	0	0	0	0	0	0	0	0	0	0	0	0	0	0	0	0	0	0	0	0	P-0017069	Breast	IDC	Breast Ductal HR+HER2-	IDC HR+HER2-	Primary	Breast
P-0017096-T01-IM6	2	0	0	0	0	1	0	0	0	0	0	0	0	breast	0	0	0	0	0	0	0	0	0	0	0	0	0	0	0	0	0	0	0	0	0	0	0	0	0	0	0	0	P-0017096	Breast	IDC	Breast Ductal HR+HER2-	IDC HR+HER2-	Primary	Breast
P-0017118-T01-IM6	1	0	0	1	0	0	0	0	0	0	0	0	0	breast	0	0	0	0	0	0	0	0	0	0	0	0	0	0	0	0	0	0	0	0	0	0	0	0	0	0	0	0	P-0017118	Breast	IDC	Breast Ductal HR+HER2-	IDC HR+HER2-	Primary	Breast
P-0017123-T01-IM6	3	0.990037	0	0	0	0	0	0	0	0	0	0	0	breast	0	0	0	0	0	0	0	0	0	0	0	0	0	0	0	0	0	0	0	0	0	0	0	0	0	0	0	0	P-0017123	Breast	IDC	Breast Ductal HR+HER2-	IDC HR+HER2-	Metastasis	Breast
P-0017181-T01-IM6	1	0	0	0	0	0	0	0	0	0	0	0	0	breast	0	0	0	0	0	0	0	0	0	0	0	0	0	0	0	0	0	0	0	0	0	0	0	0	0	0	0	0	P-0017181	Breast	IDC	Breast Ductal HR+HER2-	IDC HR+HER2-	Metastasis	Breast
P-0017193-T01-IM6	2	0	0	0	0	1	0	0	0	0	0	0	0	breast	0	0	0	0	0	0	0	0	0	0	0	0	0	0	0	0	0	0	0	0	0	0	0	0	0	0	0	0	P-0017193	Breast	IDC	Breast Ductal HR+HER2-	IDC HR+HER2-	Primary	Breast
P-0017260-T01-IM6	2	0.703105	0	0	0	0	0	0	0	0	0	0	0	breast	0	0	0	0	0	0	0	0	0	0	0	0	0	0	0	0	0	0	0	0	0	0	0	0	0	0	0	0	P-0017260	Breast	IDC	Breast Ductal HR+HER2-	IDC HR+HER2-	Primary	Breast
P-0017296-T01-IM6	2	0.703076	0	0	0	0	0	0	0	0	0	0	0	breast	0	0	0	0	0	0	0	0	0	0	0	0	0	0	0	0	0	0	0	0	0	0	0	0	0	0	0	0	P-0017296	Breast	IDC	Breast Ductal HR+HER2-	IDC HR+HER2-	Primary	Breast
P-0017320-T01-IM6	0	0	0	0	0	0	0	0	0	0	0	0	0	breast	0	0	0	0	0	0	0	0	0	0	0	0	0	0	0	0	0	0	0	0	0	0	0	0	0	0	0	0	P-0017320	Breast	IDC	Breast Ductal HR+HER2-	IDC HR+HER2-	Primary	Breast
P-0017323-T01-IM6	2	0	0	0.548763	0	0	0	0	0	0	0	0	0	breast	0	0	0	0	0	0	0	0	0	0	0	0	0	0	0	0	0	0	0	0	0	0	0	0	0	0	0	0	P-0017323	Breast	IDC	Breast Ductal HR+HER2-	IDC HR+HER2-	Primary	Breast
P-0017352-T01-IM6	2	0.999992	0	0	0	0	0	0	0	0	0	0	0	breast	0	0	0	0	0	0	0	0	0	0	0	0	0	0	0	0	0	0	0	0	0	0	0	0	0	0	0	0	P-0017352	Breast	IDC	Breast Ductal HR+HER2-	IDC HR+HER2-	Primary	Breast
P-0017354-T01-IM6	0	0	0	0	0	0	0	0	0	0	0	0	0	breast	0	0	0	0	0	0	0	0	0	0	0	0	0	0	0	0	0	0	0	0	0	0	0	0	0	0	0	0	P-0017354	Breast	IDC	Breast Ductal HR+HER2-	IDC HR+HER2-	Metastasis	Breast
P-0017359-T01-IM6	1	0	0	0	0	0	0	0	0	0	0	0	0	breast	0	0	0	0	0	0	0	0	0	0	0	0	0	0	0	0	0	0	0	0	0	0	0	0	0	0	0	0	P-0017359	Breast	IDC	Breast Ductal HR+HER2-	IDC HR+HER2-	Primary	Breast
P-0017362-T01-IM6	0	0	0	0	0	0	0	0	0	0	0	0	0	breast	0	0	0	0	0	0	0	0	0	0	0	0	0	0	0	0	0	0	0	0	0	0	0	0	0	0	0	0	P-0017362	Breast	IDC	Breast Ductal HR+HER2-	IDC HR+HER2-	Primary	Breast
P-0017422-T01-IM6	2	0	0	0	0	1	0	0	0	0	0	0	0	breast	0	0	0	0	0	0	0	0	0	0	0	0	0	0	0	0	0	0	0	0	0	0	0	0	0	0	0	0	P-0017422	Breast	IDC	Breast Ductal HR+HER2-	IDC HR+HER2-	Metastasis	Breast
P-0017438-T02-IM6	2	0	0	0	0	1	0	0	0	0	0	0	0	breast	0	0	0	0	0	0	0	0	0	0	0	0	0	0	0	0	0	0	0	0	0	0	0	0	0	0	0	0	P-0017438	Breast	IDC	Breast Ductal HR+HER2-	IDC HR+HER2-	Metastasis	Breast
P-0017442-T01-IM6	1	1	0	0	0	0	0	0	0	0	0	0	0	breast	0	0	0	0	0	0	0	0	0	0	0	0	0	0	0	0	0	0	0	0	0	0	0	0	0	0	0	0	P-0017442	Breast	IDC	Breast Ductal HR+HER2-	IDC HR+HER2-	Primary	Breast
P-0017478-T02-IM6	3	0.660995	0	0	0	0.339005	0	0	0	0	0	0	0	breast	0	0	0	0	0	0	0	0	0	0	0	0	0	0	0	0	0	0	0	0	0	0	0	0	0	0	0	0	P-0017478	Breast	IDC	Breast Ductal HR+HER2-	IDC HR+HER2-	Primary	Breast
P-0017481-T01-IM6	3	0	0	0	0	0.427956	0	0.498395	0	0	0	0	0	breast	0	0	0	0	0	0	0	0	0	0	0	0	0	0	0	0	0	0	0	0	0	0	0	0	0	0	0	0	P-0017481	Breast	IDC	Breast Ductal HR+HER2-	IDC HR+HER2-	Primary	Breast
P-0017485-T01-IM6	3	0	0	0	0	0.693955	0	0	0	0	0	0	0	breast	0	0	0	0	0	0	0	0	0	0	0	0	0	0	0	0	0	0	0	0	0	0	0	0	0	0	0	0	P-0017485	Breast	IDC	Breast Ductal HR+HER2-	IDC HR+HER2-	Metastasis	Breast
P-0017555-T01-IM5	2	0.663084	0	0	0	0	0	0	0	0	0	0	0	breast	0	0	0	0	0	0	0	0	0	0	0	0	0	0	0	0	0	0	0	0	0	0	0	0	0	0	0	0	P-0017555	Breast	IDC	Breast Ductal HR+HER2-	IDC HR+HER2-	Primary	Breast
P-0017564-T01-IM5	1	0	0	0	0	0	0	0	0	0	0	0	0	breast	0	0	0	0	0	0	0	0	0	0	0	0	0	0	0	0	0	0	0	0	0	0	0	0	0	0	0	0	P-0017564	Breast	IDC	Breast Ductal HR+HER2-	IDC HR+HER2-	Primary	Breast
P-0017581-T01-IM5	3	0	0	0.341867	0	0.658133	0	0	0	0	0	0	0	breast	0	0	0	0	0	0	0	0	0	0	0	0	0	0	0	0	0	0	0	0	0	0	0	0	0	0	0	0	P-0017581	Breast	IDC	Breast Ductal HR+HER2-	IDC HR+HER2-	Primary	Breast
P-0017590-T01-IM5	4	0	0	0.51342	0	0.48658	0	0	0	0	0	0	0	breast	0	0	0	0	0	0	0	0	0	0	0	0	0	0	0	0	0	0	0	0	0	0	0	0	0	0	0	0	P-0017590	Breast	IDC	Breast Ductal HR+HER2-	IDC HR+HER2-	Primary	Breast
P-0017604-T02-IM6	6	0.239949	0	0	0	0.343479	0	0.3348	0	0	0	0	0	breast	0	0	0	0	0	0	0	0	0	0	0	0	0	0	0	0	0	0	0	0	0	0	0	0	0	0	0	0	P-0017604	Breast	IDC	Breast Ductal HR+HER2-	IDC HR+HER2-	Metastasis	Breast
P-0017612-T01-IM5	0	0	0	0	0	0	0	0	0	0	0	0	0	breast	0	0	0	0	0	0	0	0	0	0	0	0	0	0	0	0	0	0	0	0	0	0	0	0	0	0	0	0	P-0017612	Breast	IDC	Breast Ductal HR+HER2-	IDC HR+HER2-	Metastasis	Breast
P-0017614-T01-IM5	2	0	0	0	0	0.761554	0	0	0	0	0	0	0	breast	0	0	0	0	0	0	0	0	0	0	0	0	0	0	0	0	0	0	0	0	0	0	0	0	0	0	0	0	P-0017614	Breast	IDC	Breast Ductal HR+HER2-	IDC HR+HER2-	Primary	Breast
P-0017616-T01-IM5	2	0	0	0	0	1	0	0	0	0	0	0	0	breast	0	0	0	0	0	0	0	0	0	0	0	0	0	0	0	0	0	0	0	0	0	0	0	0	0	0	0	0	P-0017616	Breast	IDC	Breast Ductal HR+HER2-	IDC HR+HER2-	Metastasis	Breast
P-0017623-T01-IM5	3	0	0	0	0	0.501722	0	0	0	0.498278	0	0	0	breast	0	0	0	0	0	0	0	0	0	0	0	0	0	0	0	0	0	0	0	0	0	0	0	0	0	0	0	0	P-0017623	Breast	IDC	Breast Ductal HR+HER2-	IDC HR+HER2-	Primary	Breast
P-0017631-T01-IM5	1	1	0	0	0	0	0	0	0	0	0	0	0	breast	0	0	0	0	0	0	0	0	0	0	0	0	0	0	0	0	0	0	0	0	0	0	0	0	0	0	0	0	P-0017631	Breast	IDC	Breast Ductal HR+HER2-	IDC HR+HER2-	Primary	Breast
P-0017666-T03-IM6	1	0	0	0	0	0	0	0	0	0	0	0	0	breast	0	0	0	0	0	0	0	0	0	0	0	0	0	0	0	0	0	0	0	0	0	0	0	0	0	0	0	0	P-0017666	Breast	IDC	Breast Ductal HR+HER2-	IDC HR+HER2-	Primary	Breast
P-0017684-T01-IM6	2	0	0	0	0	0	0	0.911901	0	0	0	0	0	breast	0	0	0	0	0	0	0	0	0	0	0	0	0	0	0	0	0	0	0	0	0	0	0	0	0	0	0	0	P-0017684	Breast	IDC	Breast Ductal HR+HER2-	IDC HR+HER2-	Primary	Breast
P-0017699-T01-IM6	4	0	0	0	0	0.802862	0	0	0	0	0	0	0	breast	0	0	0	0	0	0	0	0	0	0	0	0	0	0	0	0	0	0	0	0	0	0	0	0	0	0	0	0	P-0017699	Breast	IDC	Breast Ductal HR+HER2-	IDC HR+HER2-	Primary	Breast
P-0017701-T01-IM6	1	0	0	0	0	0	0	0	0	0	0	0	0	breast	0	0	0	0	0	0	0	0	0	0	0	0	0	0	0	0	0	0	0	0	0	0	0	0	0	0	0	0	P-0017701	Breast	IDC	Breast Ductal HR+HER2-	IDC HR+HER2-	Primary	Breast
P-0017740-T01-IM6	1	0	0	0	0	0	0	0	0	0	0	0	0	breast	0	0	0	0	0	0	0	0	0	0	0	0	0	0	0	0	0	0	0	0	0	0	0	0	0	0	0	0	P-0017740	Breast	IDC	Breast Ductal HR+HER2-	IDC HR+HER2-	Primary	Breast
P-0017742-T01-IM6	1	0	0	0	0	0	0	0	0	0	0	0	0	breast	0	0	0	0	0	0	0	0	0	0	0	0	0	0	0	0	0	0	0	0	0	0	0	0	0	0	0	0	P-0017742	Breast	IDC	Breast Ductal HR+HER2-	IDC HR+HER2-	Primary	Breast
P-0017747-T01-IM6	1	0	0	0	0	0	0	0	0	0	0	0	0	breast	0	0	0	0	0	0	0	0	0	0	0	0	0	0	0	0	0	0	0	0	0	0	0	0	0	0	0	0	P-0017747	Breast	IDC	Breast Ductal HR+HER2-	IDC HR+HER2-	Metastasis	Breast
P-0017756-T01-IM6	2	0.666246	0	0	0	0	0	0	0	0	0	0	0	breast	0	0	0	0	0	0	0	0	0	0	0	0	0	0	0	0	0	0	0	0	0	0	0	0	0	0	0	0	P-0017756	Breast	IDC	Breast Ductal HR+HER2-	IDC HR+HER2-	Primary	Breast
P-0017770-T01-IM6	2	0	0	0	0	1	0	0	0	0	0	0	0	breast	0	0	0	0	0	0	0	0	0	0	0	0	0	0	0	0	0	0	0	0	0	0	0	0	0	0	0	0	P-0017770	Breast	IDC	Breast Ductal HR+HER2-	IDC HR+HER2-	Primary	Breast
P-0017809-T01-IM6	1	0	0	0	0	0	0	0	0	0	0	0	0	breast	0	0	0	0	0	0	0	0	0	0	0	0	0	0	0	0	0	0	0	0	0	0	0	0	0	0	0	0	P-0017809	Breast	IDC	Breast Ductal HR+HER2-	IDC HR+HER2-	Primary	Breast
P-0017813-T01-IM6	4	0.746436	0	0.253564	0	0	0	0	0	0	0	0	0	breast	0	0	0	0	0	0	0	0	0	0	0	0	0	0	0	0	0	0	0	0	0	0	0	0	0	0	0	0	P-0017813	Breast	IDC	Breast Ductal HR+HER2-	IDC HR+HER2-	Primary	Breast
P-0017818-T01-IM6	4	0	0	0	0	1	0	0	0	0	0	0	0	breast	0	0	0	0	0	0	0	0	0	0	0	0	0	0	0	0	0	0	0	0	0	0	0	0	0	0	0	0	P-0017818	Breast	IDC	Breast Ductal HR+HER2-	IDC HR+HER2-	Primary	Breast
P-0017820-T01-IM6	2	0	0	0.839088	0	0	0	0	0	0	0	0	0	breast	0	0	0	0	0	0	0	0	0	0	0	0	0	0	0	0	0	0	0	0	0	0	0	0	0	0	0	0	P-0017820	Breast	IDC	Breast Ductal HR+HER2-	IDC HR+HER2-	Metastasis	Breast
P-0017846-T01-IM6	3	0.689409	0	0	0	0	0	0	0	0	0	0	0	breast	0	0	0	0	0	0	0	0	0	0	0	0	0	0	0	0	0	0	0	0	0	0	0	0	0	0	0	0	P-0017846	Breast	IDC	Breast Ductal HR+HER2-	IDC HR+HER2-	Primary	Breast
P-0017898-T01-IM6	1	0	0	0	0	0	0	0	0	0	0	0	0	breast	0	0	0	0	0	0	0	0	0	0	0	0	0	0	0	0	0	0	0	0	0	0	0	0	0	0	0	0	P-0017898	Breast	IDC	Breast Ductal HR+HER2-	IDC HR+HER2-	Primary	Breast
P-0017907-T02-IM6	1	0	0	0	0	0	0	0	0	0	0	0	0	breast	0	0	0	0	0	0	0	0	0	0	0	0	0	0	0	0	0	0	0	0	0	0	0	0	0	0	0	0	P-0017907	Breast	IDC	Breast Ductal HR+HER2-	IDC HR+HER2-	Metastasis	Breast
P-0017920-T02-IM6	2	0	0	0	0	1	0	0	0	0	0	0	0	breast	0	0	0	0	0	0	0	0	0	0	0	0	0	0	0	0	0	0	0	0	0	0	0	0	0	0	0	0	P-0017920	Breast	IDC	Breast Ductal HR+HER2-	IDC HR+HER2-	Primary	Breast
P-0017936-T01-IM6	7	0	0	0.562892	0	0	0	0	0	0.32435	0	0	0	breast	0	0	0	0	0	0	0	0	0	0	0	0	0	0	0	0	0	0	0	0	0	0	0	0	0	0	0	0	P-0017936	Breast	IDC	Breast Ductal HR+HER2-	IDC HR+HER2-	Metastasis	Breast
P-0017941-T01-IM6	4	0	0.462924	0.299696	0	0	0	0	0	0	0	0	0	breast	0	0	0	0	0	0	0	0	0	0	0	0	0	0	0	0	0	0	0	0	0	0	0	0	0	0	0	0	P-0017941	Breast	IDC	Breast Ductal HR+HER2-	IDC HR+HER2-	Primary	Breast
P-0017957-T01-IM6	1	0	1	0	0	0	0	0	0	0	0	0	0	breast	0	0	0	0	0	0	0	0	0	0	0	0	0	0	0	0	0	0	0	0	0	0	0	0	0	0	0	0	P-0017957	Breast	IDC	Breast Ductal HR+HER2-	IDC HR+HER2-	Primary	Breast
P-0017970-T01-IM6	1	0	0	1	0	0	0	0	0	0	0	0	0	breast	0	0	0	0	0	0	0	0	0	0	0	0	0	0	0	0	0	0	0	0	0	0	0	0	0	0	0	0	P-0017970	Breast	IDC	Breast Ductal HR+HER2-	IDC HR+HER2-	Primary	Breast
P-0018018-T01-IM6	1	0	1	0	0	0	0	0	0	0	0	0	0	breast	0	0	0	0	0	0	0	0	0	0	0	0	0	0	0	0	0	0	0	0	0	0	0	0	0	0	0	0	P-0018018	Breast	IDC	Breast Ductal HR+HER2-	IDC HR+HER2-	Primary	Breast
P-0018046-T02-IM6	0	0	0	0	0	0	0	0	0	0	0	0	0	breast	0	0	0	0	0	0	0	0	0	0	0	0	0	0	0	0	0	0	0	0	0	0	0	0	0	0	0	0	P-0018046	Breast	IDC	Breast Ductal HR+HER2-	IDC HR+HER2-	Primary	Breast
P-0018052-T02-IM6	1	0	0	0	0	0	0	0	0	0	0	0	0	breast	0	0	0	0	0	0	0	0	0	0	0	0	0	0	0	0	0	0	0	0	0	0	0	0	0	0	0	0	P-0018052	Breast	IDC	Breast Ductal HR+HER2-	IDC HR+HER2-	Primary	Breast
P-0018073-T01-IM6	2	0	0	0	0	1	0	0	0	0	0	0	0	breast	0	0	0	0	0	0	0	0	0	0	0	0	0	0	0	0	0	0	0	0	0	0	0	0	0	0	0	0	P-0018073	Breast	IDC	Breast Ductal HR+HER2-	IDC HR+HER2-	Primary	Breast
P-0018087-T01-IM6	1	0	0	0	0	0	0	0	0	0	0	0	0	breast	0	0	0	0	0	0	0	0	0	0	0	0	0	0	0	0	0	0	0	0	0	0	0	0	0	0	0	0	P-0018087	Breast	IDC	Breast Ductal HR+HER2-	IDC HR+HER2-	Metastasis	Breast
P-0018092-T01-IM6	1	0	0	0	0	0	0	0	0	0	0	0	0	breast	0	0	0	0	0	0	0	0	0	0	0	0	0	0	0	0	0	0	0	0	0	0	0	0	0	0	0	0	P-0018092	Breast	IDC	Breast Ductal HR+HER2-	IDC HR+HER2-	Metastasis	Breast
P-0018119-T01-IM6	1	0	0	1	0	0	0	0	0	0	0	0	0	breast	0	0	0	0	0	0	0	0	0	0	0	0	0	0	0	0	0	0	0	0	0	0	0	0	0	0	0	0	P-0018119	Breast	IDC	Breast Ductal HR+HER2-	IDC HR+HER2-	Primary	Breast
P-0018122-T01-IM6	3	0	0	0	0	1	0	0	0	0	0	0	0	breast	0	0	0	0	0	0	0	0	0	0	0	0	0	0	0	0	0	0	0	0	0	0	0	0	0	0	0	0	P-0018122	Breast	IDC	Breast Ductal HR+HER2-	IDC HR+HER2-	Metastasis	Breast
P-0018183-T01-IM6	2	0	0	0	0	0	0	1	0	0	0	0	0	breast	0	0	0	0	0	0	0	0	0	0	0	0	0	0	0	0	0	0	0	0	0	0	0	0	0	0	0	0	P-0018183	Breast	IDC	Breast Ductal HR+HER2-	IDC HR+HER2-	Primary	Breast
P-0018213-T01-IM6	4	0.370144	0	0	0	0.418554	0	0	0	0	0	0	0	breast	0	0	0	0	0	0	0	0	0	0	0	0	0	0	0	0	0	0	0	0	0	0	0	0	0	0	0	0	P-0018213	Breast	IDC	Breast Ductal HR+HER2-	IDC HR+HER2-	Primary	Breast
P-0018273-T01-IM6	1	0	0	0	0	0	0	0	0	0	0	0	0	breast	0	0	0	0	0	0	0	0	0	0	0	0	0	0	0	0	0	0	0	0	0	0	0	0	0	0	0	0	P-0018273	Breast	IDC	Breast Ductal HR+HER2-	IDC HR+HER2-	Primary	Breast
P-0018287-T02-IM6	1	0	0	0	0	0	0	0	0	0	0	0	0	breast	0	0	0	0	0	0	0	0	0	0	0	0	0	0	0	0	0	0	0	0	0	0	0	0	0	0	0	0	P-0018287	Breast	IDC	Breast Ductal HR+HER2-	IDC HR+HER2-	Primary	Breast
P-0018309-T01-IM6	4	0	0	0.400164	0	0.599836	0	0	0	0	0	0	0	breast	0	0	0	0	0	0	0	0	0	0	0	0	0	0	0	0	0	0	0	0	0	0	0	0	0	0	0	0	P-0018309	Breast	IDC	Breast Ductal HR+HER2-	IDC HR+HER2-	Metastasis	Breast
P-0018337-T01-IM6	2	0	0	0	0	1	0	0	0	0	0	0	0	breast	0	0	0	0	0	0	0	0	0	0	0	0	0	0	0	0	0	0	0	0	0	0	0	0	0	0	0	0	P-0018337	Breast	IDC	Breast Ductal HR+HER2-	IDC HR+HER2-	Primary	Breast
P-0018342-T01-IM6	2	0	0	0	0	1	0	0	0	0	0	0	0	breast	0	0	0	0	0	0	0	0	0	0	0	0	0	0	0	0	0	0	0	0	0	0	0	0	0	0	0	0	P-0018342	Breast	IDC	Breast Ductal HR+HER2-	IDC HR+HER2-	Primary	Breast
P-0018369-T01-IM6	1	1	0	0	0	0	0	0	0	0	0	0	0	breast	0	0	0	0	0	0	0	0	0	0	0	0	0	0	0	0	0	0	0	0	0	0	0	0	0	0	0	0	P-0018369	Breast	IDC	Breast Ductal HR+HER2-	IDC HR+HER2-	Primary	Breast
P-0018370-T01-IM6	3	0	0	0	0	0	0	1	0	0	0	0	0	breast	0	0	0	0	0	0	0	0	0	0	0	0	0	0	0	0	0	0	0	0	0	0	0	0	0	0	0	0	P-0018370	Breast	IDC	Breast Ductal HR+HER2-	IDC HR+HER2-	Metastasis	Breast
P-0018401-T01-IM6	1	0	1	0	0	0	0	0	0	0	0	0	0	breast	0	0	0	0	0	0	0	0	0	0	0	0	0	0	0	0	0	0	0	0	0	0	0	0	0	0	0	0	P-0018401	Breast	IDC	Breast Ductal HR+HER2-	IDC HR+HER2-	Primary	Breast
P-0018520-T01-IM6	2	0.758277	0	0	0	0	0	0	0	0	0	0	0	breast	0	0	0	0	0	0	0	0	0	0	0	0	0	0	0	0	0	0	0	0	0	0	0	0	0	0	0	0	P-0018520	Breast	IDC	Breast Ductal HR+HER2-	IDC HR+HER2-	Primary	Breast
P-0018521-T01-IM6	3	0	0	0	0	0	0	0	0	0.674589	0	0	0	breast	0	0	0	0	0	0	0	0	0	0	0	0	0	0	0	0	0	0	0	0	0	0	0	0	0	0	0	0	P-0018521	Breast	IDC	Breast Ductal HR+HER2-	IDC HR+HER2-	Primary	Breast
P-0018536-T01-IM6	4	0.37928	0	0	0	0	0	0.449202	0	0	0	0	0	breast	0	0	0	0	0	0	0	0	0	0	0	0	0	0	0	0	0	0	0	0	0	0	0	0	0	0	0	0	P-0018536	Breast	IDC	Breast Ductal HR+HER2-	IDC HR+HER2-	Primary	Breast
P-0018576-T01-IM6	1	0	0	1	0	0	0	0	0	0	0	0	0	breast	0	0	0	0	0	0	0	0	0	0	0	0	0	0	0	0	0	0	0	0	0	0	0	0	0	0	0	0	P-0018576	Breast	IDC	Breast Ductal HR+HER2-	IDC HR+HER2-	Primary	Breast
P-0018592-T01-IM6	3	0	0	0	0	1	0	0	0	0	0	0	0	breast	0	0	0	0	0	0	0	0	0	0	0	0	0	0	0	0	0	0	0	0	0	0	0	0	0	0	0	0	P-0018592	Breast	IDC	Breast Ductal HR+HER2-	IDC HR+HER2-	Metastasis	Breast
P-0018610-T01-IM6	3	0	0	0	0	1	0	0	0	0	0	0	0	breast	0	0	0	0	0	0	0	0	0	0	0	0	0	0	0	0	0	0	0	0	0	0	0	0	0	0	0	0	P-0018610	Breast	IDC	Breast Ductal HR+HER2-	IDC HR+HER2-	Primary	Breast
P-0018630-T01-IM6	8	0.345835	0	0.181975	0	0	0	0	0	0.472191	0	0	0	breast	0	0	0	0	0	0	0	0	0	0	0	0	0	0	0	0	0	0	0	0	0	0	0	0	0	0	0	0	P-0018630	Breast	IDC	Breast Ductal HR+HER2-	IDC HR+HER2-	Metastasis	Breast
P-0018640-T01-IM6	1	0	0	0	0	0	0	0	0	0	0	0	0	breast	0	0	0	0	0	0	0	0	0	0	0	0	0	0	0	0	0	0	0	0	0	0	0	0	0	0	0	0	P-0018640	Breast	IDC	Breast Ductal HR+HER2-	IDC HR+HER2-	Primary	Breast
P-0018655-T01-IM6	0	0	0	0	0	0	0	0	0	0	0	0	0	breast	0	0	0	0	0	0	0	0	0	0	0	0	0	0	0	0	0	0	0	0	0	0	0	0	0	0	0	0	P-0018655	Breast	IDC	Breast Ductal HR+HER2-	IDC HR+HER2-	Primary	Breast
P-0018661-T01-IM6	4	0.253574	0	0	0	0	0	0	0	0.746426	0	0	0	breast	0	0	0	0	0	0	0	0	0	0	0	0	0	0	0	0	0	0	0	0	0	0	0	0	0	0	0	0	P-0018661	Breast	IDC	Breast Ductal HR+HER2-	IDC HR+HER2-	Metastasis	Breast
P-0018675-T01-IM6	9	1	0	0	0	0	0	0	0	0	0	0	0	breast	0	0	0	0	0	0	0	0	0	0	0	0	0	0	0	0	0	0	0	0	0	0	0	0	0	0	0	0	P-0018675	Breast	IDC	Breast Ductal HR+HER2-	IDC HR+HER2-	Primary	Breast
P-0018684-T01-IM6	2	0	0	0	0	1	0	0	0	0	0	0	0	breast	0	0	0	0	0	0	0	0	0	0	0	0	0	0	0	0	0	0	0	0	0	0	0	0	0	0	0	0	P-0018684	Breast	IDC	Breast Ductal HR+HER2-	IDC HR+HER2-	Primary	Breast
P-0018685-T01-IM6	2	0	0	0	0	0	0	0.515314	0	0	0	0	0	breast	0	0	0	0	0	0	0	0	0	0	0	0	0	0	0	0	0	0	0	0	0	0	0	0	0	0	0	0	P-0018685	Breast	IDC	Breast Ductal HR+HER2-	IDC HR+HER2-	Primary	Breast
P-0018726-T01-IM6	3	0	0	0	0	0.980368	0	0	0	0	0	0	0	breast	0	0	0	0	0	0	0	0	0	0	0	0	0	0	0	0	0	0	0	0	0	0	0	0	0	0	0	0	P-0018726	Breast	IDC	Breast Ductal HR+HER2-	IDC HR+HER2-	Primary	Breast
P-0018727-T01-IM6	3	0	0	0	0	1	0	0	0	0	0	0	0	breast	0	0	0	0	0	0	0	0	0	0	0	0	0	0	0	0	0	0	0	0	0	0	0	0	0	0	0	0	P-0018727	Breast	IDC	Breast Ductal HR+HER2-	IDC HR+HER2-	Primary	Breast
P-0018840-T01-IM6	2	0	0	0	0	1	0	0	0	0	0	0	0	breast	0	0	0	0	0	0	0	0	0	0	0	0	0	0	0	0	0	0	0	0	0	0	0	0	0	0	0	0	P-0018840	Breast	IDC	Breast Ductal HR+HER2-	IDC HR+HER2-	Primary	Breast
P-0018844-T01-IM6	0	0	0	0	0	0	0	0	0	0	0	0	0	breast	0	0	0	0	0	0	0	0	0	0	0	0	0	0	0	0	0	0	0	0	0	0	0	0	0	0	0	0	P-0018844	Breast	IDC	Breast Ductal HR+HER2-	IDC HR+HER2-	Primary	Breast
P-0018888-T01-IM6	3	0.655344	0	0	0	0.344656	0	0	0	0	0	0	0	breast	0	0	0	0	0	0	0	0	0	0	0	0	0	0	0	0	0	0	0	0	0	0	0	0	0	0	0	0	P-0018888	Breast	IDC	Breast Ductal HR+HER2-	IDC HR+HER2-	Primary	Breast
P-0018891-T01-IM6	7	0.145356	0	0	0	0.854644	0	0	0	0	0	0	0	breast	0	0	0	0	0	0	0	0	0	0	0	0	0	0	0	0	0	0	0	0	0	0	0	0	0	0	0	0	P-0018891	Breast	IDC	Breast Ductal HR+HER2-	IDC HR+HER2-	Primary	Breast
P-0018894-T01-IM6	0	0	0	0	0	0	0	0	0	0	0	0	0	breast	0	0	0	0	0	0	0	0	0	0	0	0	0	0	0	0	0	0	0	0	0	0	0	0	0	0	0	0	P-0018894	Breast	IDC	Breast Ductal HR+HER2-	IDC HR+HER2-	Primary	Breast
P-0018895-T01-IM6	1	0	0	0	0	0	0	0	0	0	0	0	0	breast	0	0	0	0	0	0	0	0	0	0	0	0	0	0	0	0	0	0	0	0	0	0	0	0	0	0	0	0	P-0018895	Breast	IDC	Breast Ductal HR+HER2-	IDC HR+HER2-	Primary	Breast
P-0018898-T01-IM6	1	0	0	0	0	0	0	0	0	0	0	0	0	breast	0	0	0	0	0	0	0	0	0	0	0	0	0	0	0	0	0	0	0	0	0	0	0	0	0	0	0	0	P-0018898	Breast	IDC	Breast Ductal HR+HER2-	IDC HR+HER2-	Primary	Breast
P-0018901-T01-IM6	0	0	0	0	0	0	0	0	0	0	0	0	0	breast	0	0	0	0	0	0	0	0	0	0	0	0	0	0	0	0	0	0	0	0	0	0	0	0	0	0	0	0	P-0018901	Breast	IDC	Breast Ductal HR+HER2-	IDC HR+HER2-	Primary	Breast
P-0018917-T01-IM6	3	1	0	0	0	0	0	0	0	0	0	0	0	breast	0	0	0	0	0	0	0	0	0	0	0	0	0	0	0	0	0	0	0	0	0	0	0	0	0	0	0	0	P-0018917	Breast	IDC	Breast Ductal HR+HER2-	IDC HR+HER2-	Primary	Breast
P-0018955-T01-IM6	5	0.59101	0	0	0	0	0	0	0	0.309775	0	0	0	breast	0	0	0	0	0	0	0	0	0	0	0	0	0	0	0	0	0	0	0	0	0	0	0	0	0	0	0	0	P-0018955	Breast	IDC	Breast Ductal HR+HER2-	IDC HR+HER2-	Metastasis	Breast
P-0018963-T01-IM6	1	0	0	0	0	0	0	0	0	0	0	0	0	breast	0	0	0	0	0	0	0	0	0	0	0	0	0	0	0	0	0	0	0	0	0	0	0	0	0	0	0	0	P-0018963	Breast	IDC	Breast Ductal HR+HER2-	IDC HR+HER2-	Primary	Breast
P-0019025-T01-IM6	4	0.382154	0	0.617845	0	0	0	0	0	0	0	0	0	breast	0	0	0	0	0	0	0	0	0	0	0	0	0	0	0	0	0	0	0	0	0	0	0	0	0	0	0	0	P-0019025	Breast	IDC	Breast Ductal HR+HER2-	IDC HR+HER2-	Metastasis	Breast
P-0019037-T01-IM6	1	0	0	0	0	0	0	0	0	0	0	0	0	breast	0	0	0	0	0	0	0	0	0	0	0	0	0	0	0	0	0	0	0	0	0	0	0	0	0	0	0	0	P-0019037	Breast	IDC	Breast Ductal HR+HER2-	IDC HR+HER2-	Primary	Breast
P-0019057-T01-IM6	1	0	0	0	0	0	0	0	0	0	0	0	0	breast	0	0	0	0	0	0	0	0	0	0	0	0	0	0	0	0	0	0	0	0	0	0	0	0	0	0	0	0	P-0019057	Breast	IDC	Breast Ductal HR+HER2-	IDC HR+HER2-	Primary	Breast
P-0019068-T01-IM6	3	0.737443	0	0	0	0	0	0	0	0	0	0	0	breast	0	0	0	0	0	0	0	0	0	0	0	0	0	0	0	0	0	0	0	0	0	0	0	0	0	0	0	0	P-0019068	Breast	IDC	Breast Ductal HR+HER2-	IDC HR+HER2-	Primary	Breast
P-0019073-T01-IM6	1	0	0	0	0	0	0	0	0	0	0	0	0	breast	0	0	0	0	0	0	0	0	0	0	0	0	0	0	0	0	0	0	0	0	0	0	0	0	0	0	0	0	P-0019073	Breast	IDC	Breast Ductal HR+HER2-	IDC HR+HER2-	Primary	Breast
P-0019084-T01-IM6	2	0	0	0	0	0	0	1	0	0	0	0	0	breast	0	0	0	0	0	0	0	0	0	0	0	0	0	0	0	0	0	0	0	0	0	0	0	0	0	0	0	0	P-0019084	Breast	IDC	Breast Ductal HR+HER2-	IDC HR+HER2-	Primary	Breast
P-0019091-T01-IM6	1	0	0	1	0	0	0	0	0	0	0	0	0	breast	0	0	0	0	0	0	0	0	0	0	0	0	0	0	0	0	0	0	0	0	0	0	0	0	0	0	0	0	P-0019091	Breast	IDC	Breast Ductal HR+HER2-	IDC HR+HER2-	Primary	Breast
P-0019106-T01-IM6	3	0.607125	0	0	0	0	0	0.392343	0	0	0	0	0	breast	0	0	0	0	0	0	0	0	0	0	0	0	0	0	0	0	0	0	0	0	0	0	0	0	0	0	0	0	P-0019106	Breast	IDC	Breast Ductal HR+HER2-	IDC HR+HER2-	Primary	Breast
P-0019143-T01-IM6	3	0.619357	0	0	0	0.380643	0	0	0	0	0	0	0	breast	0	0	0	0	0	0	0	0	0	0	0	0	0	0	0	0	0	0	0	0	0	0	0	0	0	0	0	0	P-0019143	Breast	IDC	Breast Ductal HR+HER2-	IDC HR+HER2-	Primary	Breast
P-0019152-T01-IM6	2	0	0	0	0	1	0	0	0	0	0	0	0	breast	0	0	0	0	0	0	0	0	0	0	0	0	0	0	0	0	0	0	0	0	0	0	0	0	0	0	0	0	P-0019152	Breast	IDC	Breast Ductal HR+HER2-	IDC HR+HER2-	Primary	Breast
P-0019165-T01-IM6	4	0.319621	0	0	0	0	0	0	0	0.680379	0	0	0	breast	0	0	0	0	0	0	0	0	0	0	0	0	0	0	0	0	0	0	0	0	0	0	0	0	0	0	0	0	P-0019165	Breast	IDC	Breast Ductal HR+HER2-	IDC HR+HER2-	Primary	Breast
P-0019166-T01-IM6	7	0.428227	0	0.365117	0	0.206656	0	0	0	0	0	0	0	breast	0	0	0	0	0	0	0	0	0	0	0	0	0	0	0	0	0	0	0	0	0	0	0	0	0	0	0	0	P-0019166	Breast	IDC	Breast Ductal HR+HER2-	IDC HR+HER2-	Metastasis	Breast
P-0019180-T01-IM6	3	0.931262	0	0	0	0	0	0	0	0	0	0	0	breast	0	0	0	0	0	0	0	0	0	0	0	0	0	0	0	0	0	0	0	0	0	0	0	0	0	0	0	0	P-0019180	Breast	IDC	Breast Ductal HR+HER2-	IDC HR+HER2-	Primary	Breast
P-0019184-T01-IM6	2	0	0	0	0	1	0	0	0	0	0	0	0	breast	0	0	0	0	0	0	0	0	0	0	0	0	0	0	0	0	0	0	0	0	0	0	0	0	0	0	0	0	P-0019184	Breast	IDC	Breast Ductal HR+HER2-	IDC HR+HER2-	Primary	Breast
P-0019190-T01-IM6	5	0.399412	0	0.283142	0	0.317447	0	0	0	0	0	0	0	breast	0	0	0	0	0	0	0	0	0	0	0	0	0	0	0	0	0	0	0	0	0	0	0	0	0	0	0	0	P-0019190	Breast	IDC	Breast Ductal HR+HER2-	IDC HR+HER2-	Primary	Breast
P-0019192-T01-IM6	1	0	0	0	0	0	0	0	0	0	0	0	0	breast	0	0	0	0	0	0	0	0	0	0	0	0	0	0	0	0	0	0	0	0	0	0	0	0	0	0	0	0	P-0019192	Breast	IDC	Breast Ductal HR+HER2-	IDC HR+HER2-	Primary	Breast
P-0019214-T01-IM6	1	1	0	0	0	0	0	0	0	0	0	0	0	breast	0	0	0	0	0	0	0	0	0	0	0	0	0	0	0	0	0	0	0	0	0	0	0	0	0	0	0	0	P-0019214	Breast	IDC	Breast Ductal HR+HER2-	IDC HR+HER2-	Primary	Breast
P-0019235-T01-IM6	1	1	0	0	0	0	0	0	0	0	0	0	0	breast	0	0	0	0	0	0	0	0	0	0	0	0	0	0	0	0	0	0	0	0	0	0	0	0	0	0	0	0	P-0019235	Breast	IDC	Breast Ductal HR+HER2-	IDC HR+HER2-	Primary	Breast
P-0019243-T01-IM6	1	1	0	0	0	0	0	0	0	0	0	0	0	breast	0	0	0	0	0	0	0	0	0	0	0	0	0	0	0	0	0	0	0	0	0	0	0	0	0	0	0	0	P-0019243	Breast	IDC	Breast Ductal HR+HER2-	IDC HR+HER2-	Metastasis	Breast
P-0019255-T01-IM6	12	0	0	0	0	0.938192	0	0	0	0	0	0	0	breast	0	0	0	0	0	0	0	0	0	0	0	0	0	0	0	0	0	0	0	0	0	0	0	0	0	0	0	0	P-0019255	Breast	IDC	Breast Ductal HR+HER2-	IDC HR+HER2-	Primary	Breast
P-0019300-T01-IM6	1	0	0	0	0	0	0	0	0	0	0	0	0	breast	0	0	0	0	0	0	0	0	0	0	0	0	0	0	0	0	0	0	0	0	0	0	0	0	0	0	0	0	P-0019300	Breast	IDC	Breast Ductal HR+HER2-	IDC HR+HER2-	Primary	Breast
P-0019334-T01-IM6	4	0.289548	0	0	0	0	0	0	0	0.710452	0	0	0	breast	0	0	0	0	0	0	0	0	0	0	0	0	0	0	0	0	0	0	0	0	0	0	0	0	0	0	0	0	P-0019334	Breast	IDC	Breast Ductal HR+HER2-	IDC HR+HER2-	Primary	Breast
P-0019340-T01-IM6	7	0	0	0.152998	0	0.603493	0	0	0	0.243509	0	0	0	breast	0	0	0	0	0	0	0	0	0	0	0	0	0	0	0	0	0	0	0	0	0	0	0	0	0	0	0	0	P-0019340	Breast	IDC	Breast Ductal HR+HER2-	IDC HR+HER2-	Primary	Breast
P-0019348-T01-IM6	2	0	0	0.999995	0	0	0	0	0	0	0	0	0	breast	0	0	0	0	0	0	0	0	0	0	0	0	0	0	0	0	0	0	0	0	0	0	0	0	0	0	0	0	P-0019348	Breast	IDC	Breast Ductal HR+HER2-	IDC HR+HER2-	Primary	Breast
P-0019363-T01-IM6	1	0	0	0	0	0	0	0	0	0	0	0	0	breast	0	0	0	0	0	0	0	0	0	0	0	0	0	0	0	0	0	0	0	0	0	0	0	0	0	0	0	0	P-0019363	Breast	IDC	Breast Ductal HR+HER2-	IDC HR+HER2-	Primary	Breast
P-0019364-T01-IM6	4	0.280929	0	0.719071	0	0	0	0	0	0	0	0	0	breast	0	0	0	0	0	0	0	0	0	0	0	0	0	0	0	0	0	0	0	0	0	0	0	0	0	0	0	0	P-0019364	Breast	IDC	Breast Ductal HR+HER2-	IDC HR+HER2-	Primary	Breast
P-0019380-T01-IM6	3	0	0	0	0	1	0	0	0	0	0	0	0	breast	0	0	0	0	0	0	0	0	0	0	0	0	0	0	0	0	0	0	0	0	0	0	0	0	0	0	0	0	P-0019380	Breast	IDC	Breast Ductal HR+HER2-	IDC HR+HER2-	Metastasis	Breast
P-0019385-T01-IM6	2	0	0	0	0	1	0	0	0	0	0	0	0	breast	0	0	0	0	0	0	0	0	0	0	0	0	0	0	0	0	0	0	0	0	0	0	0	0	0	0	0	0	P-0019385	Breast	IDC	Breast Ductal HR+HER2-	IDC HR+HER2-	Primary	Breast
P-0019435-T01-IM6	3	0.491223	0	0	0	0.508777	0	0	0	0	0	0	0	breast	0	0	0	0	0	0	0	0	0	0	0	0	0	0	0	0	0	0	0	0	0	0	0	0	0	0	0	0	P-0019435	Breast	IDC	Breast Ductal HR+HER2-	IDC HR+HER2-	Primary	Breast
P-0019452-T01-IM6	1	0	0	0	0	0	0	0	0	0	0	0	0	breast	0	0	0	0	0	0	0	0	0	0	0	0	0	0	0	0	0	0	0	0	0	0	0	0	0	0	0	0	P-0019452	Breast	IDC	Breast Ductal HR+HER2-	IDC HR+HER2-	Primary	Breast
P-0019458-T02-IM6	5	0.28538	0	0	0	0.71462	0	0	0	0	0	0	0	breast	0	0	0	0	0	0	0	0	0	0	0	0	0	0	0	0	0	0	0	0	0	0	0	0	0	0	0	0	P-0019458	Breast	IDC	Breast Ductal HR+HER2-	IDC HR+HER2-	Primary	Breast
P-0019463-T01-IM6	16	0.165869	0	0	0	0.834131	0	0	0	0	0	0	0	breast	0	0	0	0	0	0	0	0	0	0	0	0	0	0	0	0	0	0	0	0	0	0	0	0	0	0	0	0	P-0019463	Breast	IDC	Breast Ductal HR+HER2-	IDC HR+HER2-	Metastasis	Breast
P-0019488-T02-IM6	3	0.748866	0	0	0	0	0	0	0	0	0	0	0	breast	0	0	0	0	0	0	0	0	0	0	0	0	0	0	0	0	0	0	0	0	0	0	0	0	0	0	0	0	P-0019488	Breast	IDC	Breast Ductal HR+HER2-	IDC HR+HER2-	Primary	Breast
P-0019493-T01-IM6	3	0.469562	0	0.530438	0	0	0	0	0	0	0	0	0	breast	0	0	0	0	0	0	0	0	0	0	0	0	0	0	0	0	0	0	0	0	0	0	0	0	0	0	0	0	P-0019493	Breast	IDC	Breast Ductal HR+HER2-	IDC HR+HER2-	Primary	Breast
P-0019496-T01-IM6	8	0.172947	0	0.616555	0	0	0	0	0	0.210497	0	0	0	breast	0	0	0	0	0	0	0	0	0	0	0	0	0	0	0	0	0	0	0	0	0	0	0	0	0	0	0	0	P-0019496	Breast	IDC	Breast Ductal HR+HER2-	IDC HR+HER2-	Primary	Breast
P-0019518-T01-IM6	2	0.617772	0	0	0	0	0	0	0	0	0	0	0	breast	0	0	0	0	0	0	0	0	0	0	0	0	0	0	0	0	0	0	0	0	0	0	0	0	0	0	0	0	P-0019518	Breast	IDC	Breast Ductal HR+HER2-	IDC HR+HER2-	Metastasis	Breast
P-0019532-T01-IM6	2	0	0	0	0	1	0	0	0	0	0	0	0	breast	0	0	0	0	0	0	0	0	0	0	0	0	0	0	0	0	0	0	0	0	0	0	0	0	0	0	0	0	P-0019532	Breast	IDC	Breast Ductal HR+HER2-	IDC HR+HER2-	Primary	Breast
P-0019548-T01-IM6	3	0.537484	0	0	0	0.462516	0	0	0	0	0	0	0	breast	0	0	0	0	0	0	0	0	0	0	0	0	0	0	0	0	0	0	0	0	0	0	0	0	0	0	0	0	P-0019548	Breast	IDC	Breast Ductal HR+HER2-	IDC HR+HER2-	Primary	Breast
P-0019550-T01-IM6	1	0	1	0	0	0	0	0	0	0	0	0	0	breast	0	0	0	0	0	0	0	0	0	0	0	0	0	0	0	0	0	0	0	0	0	0	0	0	0	0	0	0	P-0019550	Breast	IDC	Breast Ductal HR+HER2-	IDC HR+HER2-	Primary	Breast
P-0019561-T01-IM6	2	0.865401	0	0	0	0	0	0	0	0	0	0	0	breast	0	0	0	0	0	0	0	0	0	0	0	0	0	0	0	0	0	0	0	0	0	0	0	0	0	0	0	0	P-0019561	Breast	IDC	Breast Ductal HR+HER2-	IDC HR+HER2-	Metastasis	Breast
P-0019566-T01-IM6	2	0.761397	0	0	0	0	0	0	0	0	0	0	0	breast	0	0	0	0	0	0	0	0	0	0	0	0	0	0	0	0	0	0	0	0	0	0	0	0	0	0	0	0	P-0019566	Breast	IDC	Breast Ductal HR+HER2-	IDC HR+HER2-	Primary	Breast
P-0019576-T01-IM6	1	0	0	0	0	0	0	0	0	0	0	0	0	breast	0	0	0	0	0	0	0	0	0	0	0	0	0	0	0	0	0	0	0	0	0	0	0	0	0	0	0	0	P-0019576	Breast	IDC	Breast Ductal HR+HER2-	IDC HR+HER2-	Primary	Breast
P-0019577-T01-IM6	1	0	0	0	0	0	0	0	0	0	0	0	0	breast	0	0	0	0	0	0	0	0	0	0	0	0	0	0	0	0	0	0	0	0	0	0	0	0	0	0	0	0	P-0019577	Breast	IDC	Breast Ductal HR+HER2-	IDC HR+HER2-	Primary	Breast
P-0019631-T01-IM6	5	0	0	0	0	0.933353	0	0	0	0	0	0	0	breast	0	0	0	0	0	0	0	0	0	0	0	0	0	0	0	0	0	0	0	0	0	0	0	0	0	0	0	0	P-0019631	Breast	IDC	Breast Ductal HR+HER2-	IDC HR+HER2-	Primary	Breast
P-0019632-T01-IM6	4	0	0.451774	0.548226	0	0	0	0	0	0	0	0	0	breast	0	0	0	0	0	0	0	0	0	0	0	0	0	0	0	0	0	0	0	0	0	0	0	0	0	0	0	0	P-0019632	Breast	IDC	Breast Ductal HR+HER2-	IDC HR+HER2-	Primary	Breast
P-0019677-T01-IM6	2	1	0	0	0	0	0	0	0	0	0	0	0	breast	0	0	0	0	0	0	0	0	0	0	0	0	0	0	0	0	0	0	0	0	0	0	0	0	0	0	0	0	P-0019677	Breast	IDC	Breast Ductal HR+HER2-	IDC HR+HER2-	Metastasis	Breast
P-0019678-T01-IM6	4	0	0	0.357229	0	0.421473	0	0	0	0	0	0	0	breast	0	0	0	0	0	0	0	0	0	0	0	0	0	0	0	0	0	0	0	0	0	0	0	0	0	0	0	0	P-0019678	Breast	IDC	Breast Ductal HR+HER2-	IDC HR+HER2-	Metastasis	Breast
P-0019726-T01-IM6	2	0.522294	0	0	0	0	0	0	0	0	0	0	0	breast	0	0	0	0	0	0	0	0	0	0	0	0	0	0	0	0	0	0	0	0	0	0	0	0	0	0	0	0	P-0019726	Breast	IDC	Breast Ductal HR+HER2-	IDC HR+HER2-	Metastasis	Breast
P-0019752-T01-IM6	4	0	0	0.684319	0	0	0	0.315681	0	0	0	0	0	breast	0	0	0	0	0	0	0	0	0	0	0	0	0	0	0	0	0	0	0	0	0	0	0	0	0	0	0	0	P-0019752	Breast	IDC	Breast Ductal HR+HER2-	IDC HR+HER2-	Primary	Breast
P-0019759-T01-IM6	3	0	0	0	0	0.570967	0	0	0	0.429033	0	0	0	breast	0	0	0	0	0	0	0	0	0	0	0	0	0	0	0	0	0	0	0	0	0	0	0	0	0	0	0	0	P-0019759	Breast	IDC	Breast Ductal HR+HER2-	IDC HR+HER2-	Primary	Breast
P-0019783-T02-IM6	14	0.208786	0	0	0	0.733367	0	0	0	0	0	0	0	breast	0	0	0	0	0	0	0	0	0	0	0	0	0	0	0	0	0	0	0	0	0	0	0	0	0	0	0	0	P-0019783	Breast	IDC	Breast Ductal HR+HER2-	IDC HR+HER2-	Metastasis	Breast
P-0019784-T01-IM6	5	0.290139	0	0	0	0.580229	0	0	0	0	0	0	0	breast	0	0	0	0	0	0	0	0	0	0	0	0	0	0	0	0	0	0	0	0	0	0	0	0	0	0	0	0	P-0019784	Breast	IDC	Breast Ductal HR+HER2-	IDC HR+HER2-	Primary	Breast
P-0019787-T01-IM6	4	0	0	0	0	1	0	0	0	0	0	0	0	breast	0	0	0	0	0	0	0	0	0	0	0	0	0	0	0	0	0	0	0	0	0	0	0	0	0	0	0	0	P-0019787	Breast	IDC	Breast Ductal HR+HER2-	IDC HR+HER2-	Primary	Breast
P-0019790-T01-IM6	0	0	0	0	0	0	0	0	0	0	0	0	0	breast	0	0	0	0	0	0	0	0	0	0	0	0	0	0	0	0	0	0	0	0	0	0	0	0	0	0	0	0	P-0019790	Breast	IDC	Breast Ductal HR+HER2-	IDC HR+HER2-	Primary	Breast
P-0019791-T01-IM6	2	0.56889	0	0	0	0	0	0	0	0	0	0	0	breast	0	0	0	0	0	0	0	0	0	0	0	0	0	0	0	0	0	0	0	0	0	0	0	0	0	0	0	0	P-0019791	Breast	IDC	Breast Ductal HR+HER2-	IDC HR+HER2-	Primary	Breast
P-0019808-T01-IM6	7	0.647748	0	0	0	0.352252	0	0	0	0	0	0	0	breast	0	0	0	0	0	0	0	0	0	0	0	0	0	0	0	0	0	0	0	0	0	0	0	0	0	0	0	0	P-0019808	Breast	IDC	Breast Ductal HR+HER2-	IDC HR+HER2-	Primary	Breast
P-0019810-T01-IM6	5	0	0	0	0	1	0	0	0	0	0	0	0	breast	0	0	0	0	0	0	0	0	0	0	0	0	0	0	0	0	0	0	0	0	0	0	0	0	0	0	0	0	P-0019810	Breast	IDC	Breast Ductal HR+HER2-	IDC HR+HER2-	Primary	Breast
P-0019834-T01-IM6	3	0	0	0	0	0.858267	0	0	0	0	0	0	0	breast	0	0	0	0	0	0	0	0	0	0	0	0	0	0	0	0	0	0	0	0	0	0	0	0	0	0	0	0	P-0019834	Breast	IDC	Breast Ductal HR+HER2-	IDC HR+HER2-	Metastasis	Breast
P-0019836-T01-IM6	1	0	0	0	0	0	0	0	0	0	0	0	0	breast	0	0	0	0	0	0	0	0	0	0	0	0	0	0	0	0	0	0	0	0	0	0	0	0	0	0	0	0	P-0019836	Breast	IDC	Breast Ductal HR+HER2-	IDC HR+HER2-	Primary	Breast
P-0019848-T01-IM6	2	0	0	0	0	1	0	0	0	0	0	0	0	breast	0	0	0	0	0	0	0	0	0	0	0	0	0	0	0	0	0	0	0	0	0	0	0	0	0	0	0	0	P-0019848	Breast	IDC	Breast Ductal HR+HER2-	IDC HR+HER2-	Primary	Breast
P-0019868-T01-IM6	2	1	0	0	0	0	0	0	0	0	0	0	0	breast	0	0	0	0	0	0	0	0	0	0	0	0	0	0	0	0	0	0	0	0	0	0	0	0	0	0	0	0	P-0019868	Breast	IDC	Breast Ductal HR+HER2-	IDC HR+HER2-	Primary	Breast
P-0019878-T01-IM6	3	0.63687	0	0	0	0.36313	0	0	0	0	0	0	0	breast	0	0	0	0	0	0	0	0	0	0	0	0	0	0	0	0	0	0	0	0	0	0	0	0	0	0	0	0	P-0019878	Breast	IDC	Breast Ductal HR+HER2-	IDC HR+HER2-	Primary	Breast
P-0019896-T01-IM6	0	0	0	0	0	0	0	0	0	0	0	0	0	breast	0	0	0	0	0	0	0	0	0	0	0	0	0	0	0	0	0	0	0	0	0	0	0	0	0	0	0	0	P-0019896	Breast	IDC	Breast Ductal HR+HER2-	IDC HR+HER2-	Primary	Breast
P-0019903-T01-IM6	2	0	0	0	0	0	0	0.850115	0	0	0	0	0	breast	0	0	0	0	0	0	0	0	0	0	0	0	0	0	0	0	0	0	0	0	0	0	0	0	0	0	0	0	P-0019903	Breast	IDC	Breast Ductal HR+HER2-	IDC HR+HER2-	Primary	Breast
P-0019945-T01-IM6	4	0.722589	0	0.277411	0	0	0	0	0	0	0	0	0	breast	0	0	0	0	0	0	0	0	0	0	0	0	0	0	0	0	0	0	0	0	0	0	0	0	0	0	0	0	P-0019945	Breast	IDC	Breast Ductal HR+HER2-	IDC HR+HER2-	Primary	Breast
P-0019952-T01-IM6	2	0	0	0	0	0.874182	0	0	0	0	0	0	0	breast	0	0	0	0	0	0	0	0	0	0	0	0	0	0	0	0	0	0	0	0	0	0	0	0	0	0	0	0	P-0019952	Breast	IDC	Breast Ductal HR+HER2-	IDC HR+HER2-	Primary	Breast
P-0019954-T01-IM6	2	1	0	0	0	0	0	0	0	0	0	0	0	breast	0	0	0	0	0	0	0	0	0	0	0	0	0	0	0	0	0	0	0	0	0	0	0	0	0	0	0	0	P-0019954	Breast	IDC	Breast Ductal HR+HER2-	IDC HR+HER2-	Primary	Breast
P-0019957-T01-IM6	5	0	0	0.957793	0	0	0	0	0	0	0	0	0	breast	0	0	0	0	0	0	0	0	0	0	0	0	0	0	0	0	0	0	0	0	0	0	0	0	0	0	0	0	P-0019957	Breast	IDC	Breast Ductal HR+HER2-	IDC HR+HER2-	Metastasis	Breast
P-0019969-T01-IM6	2	0.666246	0	0	0	0	0	0	0	0	0	0	0	breast	0	0	0	0	0	0	0	0	0	0	0	0	0	0	0	0	0	0	0	0	0	0	0	0	0	0	0	0	P-0019969	Breast	IDC	Breast Ductal HR+HER2-	IDC HR+HER2-	Primary	Breast
P-0019987-T01-IM6	4	0.848247	0	0	0	0	0	0	0	0	0	0	0	breast	0	0	0	0	0	0	0	0	0	0	0	0	0	0	0	0	0	0	0	0	0	0	0	0	0	0	0	0	P-0019987	Breast	IDC	Breast Ductal HR+HER2-	IDC HR+HER2-	Primary	Breast
P-0020020-T01-IM6	1	0	0	0	0	0	0	0	0	0	0	0	0	breast	0	0	0	0	0	0	0	0	0	0	0	0	0	0	0	0	0	0	0	0	0	0	0	0	0	0	0	0	P-0020020	Breast	IDC	Breast Ductal HR+HER2-	IDC HR+HER2-	Primary	Breast
P-0020038-T02-IM6	2	0	0	0	0	1	0	0	0	0	0	0	0	breast	0	0	0	0	0	0	0	0	0	0	0	0	0	0	0	0	0	0	0	0	0	0	0	0	0	0	0	0	P-0020038	Breast	IDC	Breast Ductal HR+HER2-	IDC HR+HER2-	Primary	Breast
P-0020043-T01-IM6	3	0.611207	0	0	0	0.388793	0	0	0	0	0	0	0	breast	0	0	0	0	0	0	0	0	0	0	0	0	0	0	0	0	0	0	0	0	0	0	0	0	0	0	0	0	P-0020043	Breast	IDC	Breast Ductal HR+HER2-	IDC HR+HER2-	Primary	Breast
P-0020059-T01-IM6	5	0	0	0.297829	0	0.618932	0	0	0	0	0	0	0	breast	0	0	0	0	0	0	0	0	0	0	0	0	0	0	0	0	0	0	0	0	0	0	0	0	0	0	0	0	P-0020059	Breast	IDC	Breast Ductal HR+HER2-	IDC HR+HER2-	Primary	Breast
P-0020060-T01-IM6	4	0	0	0	0	1	0	0	0	0	0	0	0	breast	0	0	0	0	0	0	0	0	0	0	0	0	0	0	0	0	0	0	0	0	0	0	0	0	0	0	0	0	P-0020060	Breast	IDC	Breast Ductal HR+HER2-	IDC HR+HER2-	Primary	Breast
P-0020066-T01-IM6	2	0	0	0	0	1	0	0	0	0	0	0	0	breast	0	0	0	0	0	0	0	0	0	0	0	0	0	0	0	0	0	0	0	0	0	0	0	0	0	0	0	0	P-0020066	Breast	IDC	Breast Ductal HR+HER2-	IDC HR+HER2-	Primary	Breast
P-0020074-T01-IM6	2	0	0	0	0	1	0	0	0	0	0	0	0	breast	0	0	0	0	0	0	0	0	0	0	0	0	0	0	0	0	0	0	0	0	0	0	0	0	0	0	0	0	P-0020074	Breast	IDC	Breast Ductal HR+HER2-	IDC HR+HER2-	Primary	Breast
P-0020080-T01-IM6	1	0	0	0	0	0	0	0	0	0	0	0	0	breast	0	0	0	0	0	0	0	0	0	0	0	0	0	0	0	0	0	0	0	0	0	0	0	0	0	0	0	0	P-0020080	Breast	IDC	Breast Ductal HR+HER2-	IDC HR+HER2-	Primary	Breast
P-0020091-T02-IM6	1	0	0	0	0	0	0	0	0	0	0	0	0	breast	0	0	0	0	0	0	0	0	0	0	0	0	0	0	0	0	0	0	0	0	0	0	0	0	0	0	0	0	P-0020091	Breast	IDC	Breast Ductal HR+HER2-	IDC HR+HER2-	Primary	Breast
P-0020116-T01-IM6	1	0	0	0	0	0	0	0	0	0	0	0	0	breast	0	0	0	0	0	0	0	0	0	0	0	0	0	0	0	0	0	0	0	0	0	0	0	0	0	0	0	0	P-0020116	Breast	IDC	Breast Ductal HR+HER2-	IDC HR+HER2-	Primary	Breast
P-0020168-T02-IM6	2	1	0	0	0	0	0	0	0	0	0	0	0	breast	0	0	0	0	0	0	0	0	0	0	0	0	0	0	0	0	0	0	0	0	0	0	0	0	0	0	0	0	P-0020168	Breast	IDC	Breast Ductal HR+HER2-	IDC HR+HER2-	Primary	Breast
P-0020178-T01-IM6	1	0	0	0	0	0	0	0	0	0	0	0	0	breast	0	0	0	0	0	0	0	0	0	0	0	0	0	0	0	0	0	0	0	0	0	0	0	0	0	0	0	0	P-0020178	Breast	IDC	Breast Ductal HR+HER2-	IDC HR+HER2-	Primary	Breast
P-0020215-T01-IM6	2	0	0	0	0	1	0	0	0	0	0	0	0	breast	0	0	0	0	0	0	0	0	0	0	0	0	0	0	0	0	0	0	0	0	0	0	0	0	0	0	0	0	P-0020215	Breast	IDC	Breast Ductal HR+HER2-	IDC HR+HER2-	Primary	Breast
P-0020217-T01-IM6	0	0	0	0	0	0	0	0	0	0	0	0	0	breast	0	0	0	0	0	0	0	0	0	0	0	0	0	0	0	0	0	0	0	0	0	0	0	0	0	0	0	0	P-0020217	Breast	IDC	Breast Ductal HR+HER2-	IDC HR+HER2-	Primary	Breast
P-0020223-T01-IM6	6	0.613055	0	0	0	0	0	0.267465	0	0	0	0	0	breast	0	0	0	0	0	0	0	0	0	0	0	0	0	0	0	0	0	0	0	0	0	0	0	0	0	0	0	0	P-0020223	Breast	IDC	Breast Ductal HR+HER2-	IDC HR+HER2-	Primary	Breast
P-0020241-T01-IM6	0	0	0	0	0	0	0	0	0	0	0	0	0	breast	0	0	0	0	0	0	0	0	0	0	0	0	0	0	0	0	0	0	0	0	0	0	0	0	0	0	0	0	P-0020241	Breast	IDC	Breast Ductal HR+HER2-	IDC HR+HER2-	Primary	Breast
P-0020260-T01-IM6	1	0	0	1	0	0	0	0	0	0	0	0	0	breast	0	0	0	0	0	0	0	0	0	0	0	0	0	0	0	0	0	0	0	0	0	0	0	0	0	0	0	0	P-0020260	Breast	IDC	Breast Ductal HR+HER2-	IDC HR+HER2-	Primary	Breast
P-0020265-T01-IM6	4	0.484156	0	0	0	0.308425	0	0	0	0	0	0	0	breast	0	0	0	0	0	0	0	0	0	0	0	0	0	0	0	0	0	0	0	0	0	0	0	0	0	0	0	0	P-0020265	Breast	IDC	Breast Ductal HR+HER2-	IDC HR+HER2-	Primary	Breast
P-0020266-T01-IM6	4	0	0	0	0	0.803933	0	0	0	0	0	0	0	breast	0	0	0	0	0	0	0	0	0	0	0	0	0	0	0	0	0	0	0	0	0	0	0	0	0	0	0	0	P-0020266	Breast	IDC	Breast Ductal HR+HER2-	IDC HR+HER2-	Primary	Breast
P-0020267-T01-IM6	1	0	0	0	0	0	0	0	0	0	0	0	0	breast	0	0	0	0	0	0	0	0	0	0	0	0	0	0	0	0	0	0	0	0	0	0	0	0	0	0	0	0	P-0020267	Breast	IDC	Breast Ductal HR+HER2-	IDC HR+HER2-	Primary	Breast
P-0020269-T01-IM6	0	0	0	0	0	0	0	0	0	0	0	0	0	breast	0	0	0	0	0	0	0	0	0	0	0	0	0	0	0	0	0	0	0	0	0	0	0	0	0	0	0	0	P-0020269	Breast	IDC	Breast Ductal HR+HER2-	IDC HR+HER2-	Primary	Breast
P-0020294-T01-IM6	1	0	1	0	0	0	0	0	0	0	0	0	0	breast	0	0	0	0	0	0	0	0	0	0	0	0	0	0	0	0	0	0	0	0	0	0	0	0	0	0	0	0	P-0020294	Breast	IDC	Breast Ductal HR+HER2-	IDC HR+HER2-	Primary	Breast
P-0020301-T01-IM6	6	0.179944	0	0.441349	0	0	0	0	0	0.378707	0	0	0	breast	0	0	0	0	0	0	0	0	0	0	0	0	0	0	0	0	0	0	0	0	0	0	0	0	0	0	0	0	P-0020301	Breast	IDC	Breast Ductal HR+HER2-	IDC HR+HER2-	Metastasis	Breast
P-0020317-T01-IM6	4	0	0	0	0	0	0	0	0	0.76406	0	0	0	breast	0	0	0	0	0	0	0	0	0	0	0	0	0	0	0	0	0	0	0	0	0	0	0	0	0	0	0	0	P-0020317	Breast	IDC	Breast Ductal HR+HER2-	IDC HR+HER2-	Primary	Breast
P-0020337-T01-IM6	5	1	0	0	0	0	0	0	0	0	0	0	0	breast	0	0	0	0	0	0	0	0	0	0	0	0	0	0	0	0	0	0	0	0	0	0	0	0	0	0	0	0	P-0020337	Breast	IDC	Breast Ductal HR+HER2-	IDC HR+HER2-	Primary	Breast
P-0020348-T01-IM6	6	0.21336	0	0	0	0.542984	0	0	0	0.216795	0	0	0	breast	0	0	0	0	0	0	0	0	0	0	0	0	0	0	0	0	0	0	0	0	0	0	0	0	0	0	0	0	P-0020348	Breast	IDC	Breast Ductal HR+HER2-	IDC HR+HER2-	Primary	Breast
P-0020353-T01-IM6	2	0	0	0	0	1	0	0	0	0	0	0	0	breast	0	0	0	0	0	0	0	0	0	0	0	0	0	0	0	0	0	0	0	0	0	0	0	0	0	0	0	0	P-0020353	Breast	IDC	Breast Ductal HR+HER2-	IDC HR+HER2-	Metastasis	Breast
P-0020502-T01-IM6	4	0.394432	0	0	0	0	0	0	0	0	0	0	0	breast	0	0	0	0	0	0	0	0	0	0	0	0	0	0	0	0	0	0	0	0	0	0	0	0	0	0	0	0	P-0020502	Breast	IDC	Breast Ductal HR+HER2-	IDC HR+HER2-	Primary	Breast
P-0020511-T01-IM6	3	1	0	0	0	0	0	0	0	0	0	0	0	breast	0	0	0	0	0	0	0	0	0	0	0	0	0	0	0	0	0	0	0	0	0	0	0	0	0	0	0	0	P-0020511	Breast	IDC	Breast Ductal HR+HER2-	IDC HR+HER2-	Primary	Breast
P-0020529-T01-IM6	2	0	0	0	0	0.820915	0	0	0	0	0	0	0	breast	0	0	0	0	0	0	0	0	0	0	0	0	0	0	0	0	0	0	0	0	0	0	0	0	0	0	0	0	P-0020529	Breast	IDC	Breast Ductal HR+HER2-	IDC HR+HER2-	Primary	Breast
P-0020544-T01-IM6	1	0	0	0	0	0	0	0	0	0	0	0	0	breast	0	0	0	0	0	0	0	0	0	0	0	0	0	0	0	0	0	0	0	0	0	0	0	0	0	0	0	0	P-0020544	Breast	IDC	Breast Ductal HR+HER2-	IDC HR+HER2-	Primary	Breast
P-0020545-T03-IM6	1	0	0	0	0	0	0	0	0	0	0	0	0	breast	0	0	0	0	0	0	0	0	0	0	0	0	0	0	0	0	0	0	0	0	0	0	0	0	0	0	0	0	P-0020545	Breast	IDC	Breast Ductal HR+HER2-	IDC HR+HER2-	Primary	Breast
P-0020551-T02-IM6	27	0	0	0	0	1	0	0	0	0	0	0	0	breast	0	0	0	0	0	0	0	0	0	0	0	0	0	0	0	0	0	0	0	0	0	0	0	0	0	0	0	0	P-0020551	Breast	IDC	Breast Ductal HR+HER2-	IDC HR+HER2-	Primary	Breast
P-0020559-T01-IM6	3	0	0	0	0	0.545788	0	0	0	0.454212	0	0	0	breast	0	0	0	0	0	0	0	0	0	0	0	0	0	0	0	0	0	0	0	0	0	0	0	0	0	0	0	0	P-0020559	Breast	IDC	Breast Ductal HR+HER2-	IDC HR+HER2-	Primary	Breast
P-0020566-T01-IM6	3	0	0	0	0	1	0	0	0	0	0	0	0	breast	0	0	0	0	0	0	0	0	0	0	0	0	0	0	0	0	0	0	0	0	0	0	0	0	0	0	0	0	P-0020566	Breast	IDC	Breast Ductal HR+HER2-	IDC HR+HER2-	Primary	Breast
P-0020575-T01-IM6	1	0	0	0	0	0	0	0	0	0	0	0	0	breast	0	0	0	0	0	0	0	0	0	0	0	0	0	0	0	0	0	0	0	0	0	0	0	0	0	0	0	0	P-0020575	Breast	IDC	Breast Ductal HR+HER2-	IDC HR+HER2-	Primary	Breast
P-0020593-T02-IM6	3	1	0	0	0	0	0	0	0	0	0	0	0	breast	0	0	0	0	0	0	0	0	0	0	0	0	0	0	0	0	0	0	0	0	0	0	0	0	0	0	0	0	P-0020593	Breast	IDC	Breast Ductal HR+HER2-	IDC HR+HER2-	Metastasis	Breast
P-0020617-T01-IM6	2	0	0	0	0	1	0	0	0	0	0	0	0	breast	0	0	0	0	0	0	0	0	0	0	0	0	0	0	0	0	0	0	0	0	0	0	0	0	0	0	0	0	P-0020617	Breast	IDC	Breast Ductal HR+HER2-	IDC HR+HER2-	Primary	Breast
P-0020629-T01-IM6	1	0	0	1	0	0	0	0	0	0	0	0	0	breast	0	0	0	0	0	0	0	0	0	0	0	0	0	0	0	0	0	0	0	0	0	0	0	0	0	0	0	0	P-0020629	Breast	IDC	Breast Ductal HR+HER2-	IDC HR+HER2-	Primary	Breast
P-0020645-T01-IM6	2	0	0	1	0	0	0	0	0	0	0	0	0	breast	0	0	0	0	0	0	0	0	0	0	0	0	0	0	0	0	0	0	0	0	0	0	0	0	0	0	0	0	P-0020645	Breast	IDC	Breast Ductal HR+HER2-	IDC HR+HER2-	Primary	Breast
P-0020673-T01-IM6	2	0	0	0	0	1	0	0	0	0	0	0	0	breast	0	0	0	0	0	0	0	0	0	0	0	0	0	0	0	0	0	0	0	0	0	0	0	0	0	0	0	0	P-0020673	Breast	IDC	Breast Ductal HR+HER2-	IDC HR+HER2-	Metastasis	Breast
P-0020695-T01-IM6	3	0	0	0	0	0.794585	0	0	0	0	0	0	0	breast	0	0	0	0	0	0	0	0	0	0	0	0	0	0	0	0	0	0	0	0	0	0	0	0	0	0	0	0	P-0020695	Breast	IDC	Breast Ductal HR+HER2-	IDC HR+HER2-	Primary	Breast
P-0020696-T01-IM6	4	0.283275	0.390746	0.325979	0	0	0	0	0	0	0	0	0	breast	0	0	0	0	0	0	0	0	0	0	0	0	0	0	0	0	0	0	0	0	0	0	0	0	0	0	0	0	P-0020696	Breast	IDC	Breast Ductal HR+HER2-	IDC HR+HER2-	Primary	Breast
P-0020715-T01-IM6	5	0.387285	0	0	0	0.612715	0	0	0	0	0	0	0	breast	0	0	0	0	0	0	0	0	0	0	0	0	0	0	0	0	0	0	0	0	0	0	0	0	0	0	0	0	P-0020715	Breast	IDC	Breast Ductal HR+HER2-	IDC HR+HER2-	Primary	Breast
P-0020727-T01-IM6	6	0	0	0	0	1	0	0	0	0	0	0	0	breast	0	0	0	0	0	0	0	0	0	0	0	0	0	0	0	0	0	0	0	0	0	0	0	0	0	0	0	0	P-0020727	Breast	IDC	Breast Ductal HR+HER2-	IDC HR+HER2-	Primary	Breast
P-0020749-T01-IM6	3	0	0	0	0	0.988933	0	0	0	0	0	0	0	breast	0	0	0	0	0	0	0	0	0	0	0	0	0	0	0	0	0	0	0	0	0	0	0	0	0	0	0	0	P-0020749	Breast	IDC	Breast Ductal HR+HER2-	IDC HR+HER2-	Primary	Breast
P-0020762-T01-IM6	4	0	0	0.407898	0	0.592102	0	0	0	0	0	0	0	breast	0	0	0	0	0	0	0	0	0	0	0	0	0	0	0	0	0	0	0	0	0	0	0	0	0	0	0	0	P-0020762	Breast	IDC	Breast Ductal HR+HER2-	IDC HR+HER2-	Metastasis	Breast
P-0020851-T01-IM6	0	0	0	0	0	0	0	0	0	0	0	0	0	breast	0	0	0	0	0	0	0	0	0	0	0	0	0	0	0	0	0	0	0	0	0	0	0	0	0	0	0	0	P-0020851	Breast	IDC	Breast Ductal HR+HER2-	IDC HR+HER2-	Metastasis	Breast
P-0020928-T01-IM6	2	1	0	0	0	0	0	0	0	0	0	0	0	breast	0	0	0	0	0	0	0	0	0	0	0	0	0	0	0	0	0	0	0	0	0	0	0	0	0	0	0	0	P-0020928	Breast	IDC	Breast Ductal HR+HER2-	IDC HR+HER2-	Metastasis	Breast
P-0020938-T02-IM6	2	0	0	0	0	1	0	0	0	0	0	0	0	breast	0	0	0	0	0	0	0	0	0	0	0	0	0	0	0	0	0	0	0	0	0	0	0	0	0	0	0	0	P-0020938	Breast	IDC	Breast Ductal HR+HER2-	IDC HR+HER2-	Primary	Breast
P-0020951-T02-IM6	3	0.705221	0	0	0	0	0	0	0	0	0	0	0	breast	0	0	0	0	0	0	0	0	0	0	0	0	0	0	0	0	0	0	0	0	0	0	0	0	0	0	0	0	P-0020951	Breast	IDC	Breast Ductal HR+HER2-	IDC HR+HER2-	Metastasis	Breast
P-0020964-T01-IM6	0	0	0	0	0	0	0	0	0	0	0	0	0	breast	0	0	0	0	0	0	0	0	0	0	0	0	0	0	0	0	0	0	0	0	0	0	0	0	0	0	0	0	P-0020964	Breast	IDC	Breast Ductal HR+HER2-	IDC HR+HER2-	Primary	Breast
P-0021040-T01-IM6	6	0	0.291534	0	0	0.708466	0	0	0	0	0	0	0	breast	0	0	0	0	0	0	0	0	0	0	0	0	0	0	0	0	0	0	0	0	0	0	0	0	0	0	0	0	P-0021040	Breast	IDC	Breast Ductal HR+HER2-	IDC HR+HER2-	Primary	Breast
P-0021052-T02-IM6	1	1	0	0	0	0	0	0	0	0	0	0	0	breast	0	0	0	0	0	0	0	0	0	0	0	0	0	0	0	0	0	0	0	0	0	0	0	0	0	0	0	0	P-0021052	Breast	IDC	Breast Ductal HR+HER2-	IDC HR+HER2-	Primary	Breast
P-0021103-T01-IM6	3	0.821361	0	0	0	0	0	0	0	0	0	0	0	breast	0	0	0	0	0	0	0	0	0	0	0	0	0	0	0	0	0	0	0	0	0	0	0	0	0	0	0	0	P-0021103	Breast	IDC	Breast Ductal HR+HER2-	IDC HR+HER2-	Primary	Breast
P-0021128-T01-IM6	3	1	0	0	0	0	0	0	0	0	0	0	0	breast	0	0	0	0	0	0	0	0	0	0	0	0	0	0	0	0	0	0	0	0	0	0	0	0	0	0	0	0	P-0021128	Breast	IDC	Breast Ductal HR+HER2-	IDC HR+HER2-	Primary	Breast
P-0021148-T01-IM6	4	0.417412	0	0	0	0.582588	0	0	0	0	0	0	0	breast	0	0	0	0	0	0	0	0	0	0	0	0	0	0	0	0	0	0	0	0	0	0	0	0	0	0	0	0	P-0021148	Breast	IDC	Breast Ductal HR+HER2-	IDC HR+HER2-	Metastasis	Breast
P-0021152-T01-IM6	2	0	0	0	0	1	0	0	0	0	0	0	0	breast	0	0	0	0	0	0	0	0	0	0	0	0	0	0	0	0	0	0	0	0	0	0	0	0	0	0	0	0	P-0021152	Breast	IDC	Breast Ductal HR+HER2-	IDC HR+HER2-	Primary	Breast
P-0021178-T01-IM6	3	0	0	0	0	0	0	1	0	0	0	0	0	breast	0	0	0	0	0	0	0	0	0	0	0	0	0	0	0	0	0	0	0	0	0	0	0	0	0	0	0	0	P-0021178	Breast	IDC	Breast Ductal HR+HER2-	IDC HR+HER2-	Primary	Breast
P-0021199-T01-IM6	2	0	0	0	0	1	0	0	0	0	0	0	0	breast	0	0	0	0	0	0	0	0	0	0	0	0	0	0	0	0	0	0	0	0	0	0	0	0	0	0	0	0	P-0021199	Breast	IDC	Breast Ductal HR+HER2-	IDC HR+HER2-	Primary	Breast
P-0021201-T01-IM6	6	0.223628	0	0.248536	0	0.527836	0	0	0	0	0	0	0	breast	0	0	0	0	0	0	0	0	0	0	0	0	0	0	0	0	0	0	0	0	0	0	0	0	0	0	0	0	P-0021201	Breast	IDC	Breast Ductal HR+HER2-	IDC HR+HER2-	Primary	Breast
P-0021218-T01-IM6	3	0	0	0	0	1	0	0	0	0	0	0	0	breast	0	0	0	0	0	0	0	0	0	0	0	0	0	0	0	0	0	0	0	0	0	0	0	0	0	0	0	0	P-0021218	Breast	IDC	Breast Ductal HR+HER2-	IDC HR+HER2-	Primary	Breast
P-0021225-T01-IM6	2	0	0	0	0	1	0	0	0	0	0	0	0	breast	0	0	0	0	0	0	0	0	0	0	0	0	0	0	0	0	0	0	0	0	0	0	0	0	0	0	0	0	P-0021225	Breast	IDC	Breast Ductal HR+HER2-	IDC HR+HER2-	Primary	Breast
P-0021238-T01-IM6	1	0	0	0	0	0	0	0	0	0	0	0	0	breast	0	0	0	0	0	0	0	0	0	0	0	0	0	0	0	0	0	0	0	0	0	0	0	0	0	0	0	0	P-0021238	Breast	IDC	Breast Ductal HR+HER2-	IDC HR+HER2-	Primary	Breast
P-0021242-T01-IM6	1	0	0	0	0	0	0	0	0	0	0	0	0	breast	0	0	0	0	0	0	0	0	0	0	0	0	0	0	0	0	0	0	0	0	0	0	0	0	0	0	0	0	P-0021242	Breast	IDC	Breast Ductal HR+HER2-	IDC HR+HER2-	Primary	Breast
P-0021261-T01-IM6	1	0	0	1	0	0	0	0	0	0	0	0	0	breast	0	0	0	0	0	0	0	0	0	0	0	0	0	0	0	0	0	0	0	0	0	0	0	0	0	0	0	0	P-0021261	Breast	IDC	Breast Ductal HR+HER2-	IDC HR+HER2-	Primary	Breast
P-0021322-T01-IM6	1	0	0	0	0	0	0	0	0	0	0	0	0	breast	0	0	0	0	0	0	0	0	0	0	0	0	0	0	0	0	0	0	0	0	0	0	0	0	0	0	0	0	P-0021322	Breast	IDC	Breast Ductal HR+HER2-	IDC HR+HER2-	Primary	Breast
P-0021345-T01-IM6	2	0	0	0	0	1	0	0	0	0	0	0	0	breast	0	0	0	0	0	0	0	0	0	0	0	0	0	0	0	0	0	0	0	0	0	0	0	0	0	0	0	0	P-0021345	Breast	IDC	Breast Ductal HR+HER2-	IDC HR+HER2-	Primary	Breast
P-0021374-T01-IM6	1	0	0	0	0	0	0	0	0	0	0	0	0	breast	0	0	0	0	0	0	0	0	0	0	0	0	0	0	0	0	0	0	0	0	0	0	0	0	0	0	0	0	P-0021374	Breast	IDC	Breast Ductal HR+HER2-	IDC HR+HER2-	Primary	Breast
P-0021385-T01-IM6	1	1	0	0	0	0	0	0	0	0	0	0	0	breast	0	0	0	0	0	0	0	0	0	0	0	0	0	0	0	0	0	0	0	0	0	0	0	0	0	0	0	0	P-0021385	Breast	IDC	Breast Ductal HR+HER2-	IDC HR+HER2-	Metastasis	Breast
P-0021411-T01-IM6	4	0	0	0	0	0	0	0	0	0.791575	0	0	0	breast	0	0	0	0	0	0	0	0	0	0	0	0	0	0	0	0	0	0	0	0	0	0	0	0	0	0	0	0	P-0021411	Breast	IDC	Breast Ductal HR+HER2-	IDC HR+HER2-	Primary	Breast
P-0021431-T01-IM6	2	0	0	0	0	1	0	0	0	0	0	0	0	breast	0	0	0	0	0	0	0	0	0	0	0	0	0	0	0	0	0	0	0	0	0	0	0	0	0	0	0	0	P-0021431	Breast	IDC	Breast Ductal HR+HER2-	IDC HR+HER2-	Primary	Breast
P-0021436-T01-IM6	2	1	0	0	0	0	0	0	0	0	0	0	0	breast	0	0	0	0	0	0	0	0	0	0	0	0	0	0	0	0	0	0	0	0	0	0	0	0	0	0	0	0	P-0021436	Breast	IDC	Breast Ductal HR+HER2-	IDC HR+HER2-	Metastasis	Breast
P-0021437-T01-IM6	2	0	0	0	0	0.897741	0	0	0	0	0	0	0	breast	0	0	0	0	0	0	0	0	0	0	0	0	0	0	0	0	0	0	0	0	0	0	0	0	0	0	0	0	P-0021437	Breast	IDC	Breast Ductal HR+HER2-	IDC HR+HER2-	Primary	Breast
P-0021460-T01-IM6	2	0	0	0	0	0	0	1	0	0	0	0	0	breast	0	0	0	0	0	0	0	0	0	0	0	0	0	0	0	0	0	0	0	0	0	0	0	0	0	0	0	0	P-0021460	Breast	IDC	Breast Ductal HR+HER2-	IDC HR+HER2-	Primary	Breast
P-0021462-T01-IM6	3	0	0	0	0	1	0	0	0	0	0	0	0	breast	0	0	0	0	0	0	0	0	0	0	0	0	0	0	0	0	0	0	0	0	0	0	0	0	0	0	0	0	P-0021462	Breast	IDC	Breast Ductal HR+HER2-	IDC HR+HER2-	Primary	Breast
P-0021480-T01-IM6	7	0.841499	0	0	0	0	0	0	0	0.15153	0	0	0	breast	0	0	0	0	0	0	0	0	0	0	0	0	0	0	0	0	0	0	0	0	0	0	0	0	0	0	0	0	P-0021480	Breast	IDC	Breast Ductal HR+HER2-	IDC HR+HER2-	Metastasis	Breast
P-0021543-T01-IM6	1	0	0	0	0	0	0	0	0	0	0	0	0	breast	0	0	0	0	0	0	0	0	0	0	0	0	0	0	0	0	0	0	0	0	0	0	0	0	0	0	0	0	P-0021543	Breast	IDC	Breast Ductal HR+HER2-	IDC HR+HER2-	Primary	Breast
P-0021548-T01-IM6	3	0	0	0	0	0.51862	0	0	0	0.48138	0	0	0	breast	0	0	0	0	0	0	0	0	0	0	0	0	0	0	0	0	0	0	0	0	0	0	0	0	0	0	0	0	P-0021548	Breast	IDC	Breast Ductal HR+HER2-	IDC HR+HER2-	Metastasis	Breast
P-0021573-T01-IM6	5	0	0	0	0	0	0	0.816466	0	0	0	0	0	breast	0	0	0	0	0	0	0	0	0	0	0	0	0	0	0	0	0	0	0	0	0	0	0	0	0	0	0	0	P-0021573	Breast	IDC	Breast Ductal HR+HER2-	IDC HR+HER2-	Primary	Breast
P-0021576-T01-IM6	2	0.909579	0	0	0	0	0	0	0	0	0	0	0	breast	0	0	0	0	0	0	0	0	0	0	0	0	0	0	0	0	0	0	0	0	0	0	0	0	0	0	0	0	P-0021576	Breast	IDC	Breast Ductal HR+HER2-	IDC HR+HER2-	Primary	Breast
P-0021677-T01-IM6	3	0.559253	0	0	0	0.440747	0	0	0	0	0	0	0	breast	0	0	0	0	0	0	0	0	0	0	0	0	0	0	0	0	0	0	0	0	0	0	0	0	0	0	0	0	P-0021677	Breast	IDC	Breast Ductal HR+HER2-	IDC HR+HER2-	Primary	Breast
P-0021700-T01-IM6	4	0.339038	0	0.660962	0	0	0	0	0	0	0	0	0	breast	0	0	0	0	0	0	0	0	0	0	0	0	0	0	0	0	0	0	0	0	0	0	0	0	0	0	0	0	P-0021700	Breast	IDC	Breast Ductal HR+HER2-	IDC HR+HER2-	Primary	Breast
P-0021710-T01-IM6	1	0	0	0	0	0	0	0	0	0	0	0	0	breast	0	0	0	0	0	0	0	0	0	0	0	0	0	0	0	0	0	0	0	0	0	0	0	0	0	0	0	0	P-0021710	Breast	IDC	Breast Ductal HR+HER2-	IDC HR+HER2-	Primary	Breast
P-0021717-T01-IM6	2	0	0	0	0	1	0	0	0	0	0	0	0	breast	0	0	0	0	0	0	0	0	0	0	0	0	0	0	0	0	0	0	0	0	0	0	0	0	0	0	0	0	P-0021717	Breast	IDC	Breast Ductal HR+HER2-	IDC HR+HER2-	Primary	Breast
P-0021730-T01-IM6	2	0.666248	0	0	0	0	0	0	0	0	0	0	0	breast	0	0	0	0	0	0	0	0	0	0	0	0	0	0	0	0	0	0	0	0	0	0	0	0	0	0	0	0	P-0021730	Breast	IDC	Breast Ductal HR+HER2-	IDC HR+HER2-	Primary	Breast
P-0021734-T01-IM6	1	0	0	0	0	0	0	0	0	0	0	0	0	breast	0	0	0	0	0	0	0	0	0	0	0	0	0	0	0	0	0	0	0	0	0	0	0	0	0	0	0	0	P-0021734	Breast	IDC	Breast Ductal HR+HER2-	IDC HR+HER2-	Metastasis	Breast
P-0021738-T01-IM6	2	0.884659	0	0	0	0	0	0	0	0	0	0	0	breast	0	0	0	0	0	0	0	0	0	0	0	0	0	0	0	0	0	0	0	0	0	0	0	0	0	0	0	0	P-0021738	Breast	IDC	Breast Ductal HR+HER2-	IDC HR+HER2-	Primary	Breast
P-0021746-T01-IM6	1	0	0	0	0	1	0	0	0	0	0	0	0	breast	0	0	0	0	0	0	0	0	0	0	0	0	0	0	0	0	0	0	0	0	0	0	0	0	0	0	0	0	P-0021746	Breast	IDC	Breast Ductal HR+HER2-	IDC HR+HER2-	Metastasis	Breast
P-0021788-T01-IM6	3	0.554728	0	0	0	0.445272	0	0	0	0	0	0	0	breast	0	0	0	0	0	0	0	0	0	0	0	0	0	0	0	0	0	0	0	0	0	0	0	0	0	0	0	0	P-0021788	Breast	IDC	Breast Ductal HR+HER2-	IDC HR+HER2-	Metastasis	Breast
P-0021946-T01-IM6	0	0	0	0	0	0	0	0	0	0	0	0	0	breast	0	0	0	0	0	0	0	0	0	0	0	0	0	0	0	0	0	0	0	0	0	0	0	0	0	0	0	0	P-0021946	Breast	IDC	Breast Ductal HR+HER2-	IDC HR+HER2-	Primary	Breast
P-0021970-T01-IM6	1	0	0	0	0	0	0	0	0	0	0	0	0	breast	0	0	0	0	0	0	0	0	0	0	0	0	0	0	0	0	0	0	0	0	0	0	0	0	0	0	0	0	P-0021970	Breast	IDC	Breast Ductal HR+HER2-	IDC HR+HER2-	Primary	Breast
P-0021975-T01-IM6	8	0	0	0.75897	0	0.146854	0	0	0	0	0	0	0	breast	0	0	0	0	0	0	0	0	0	0	0	0	0	0	0	0	0	0	0	0	0	0	0	0	0	0	0	0	P-0021975	Breast	IDC	Breast Ductal HR+HER2-	IDC HR+HER2-	Primary	Breast
P-0021990-T01-IM6	0	0	0	0	0	0	0	0	0	0	0	0	0	breast	0	0	0	0	0	0	0	0	0	0	0	0	0	0	0	0	0	0	0	0	0	0	0	0	0	0	0	0	P-0021990	Breast	IDC	Breast Ductal HR+HER2-	IDC HR+HER2-	Primary	Breast
P-0021994-T02-IM6	5	0	0.873307	0	0	0	0	0	0	0	0	0	0	breast	0	0	0	0	0	0	0	0	0	0	0	0	0	0	0	0	0	0	0	0	0	0	0	0	0	0	0	0	P-0021994	Breast	IDC	Breast Ductal HR+HER2-	IDC HR+HER2-	Primary	Breast
P-0022021-T01-IM6	7	0.150237	0	0.196804	0	0.652959	0	0	0	0	0	0	0	breast	0	0	0	0	0	0	0	0	0	0	0	0	0	0	0	0	0	0	0	0	0	0	0	0	0	0	0	0	P-0022021	Breast	IDC	Breast Ductal HR+HER2-	IDC HR+HER2-	Primary	Breast
P-0022030-T01-IM6	2	0	0	0	0	1	0	0	0	0	0	0	0	breast	0	0	0	0	0	0	0	0	0	0	0	0	0	0	0	0	0	0	0	0	0	0	0	0	0	0	0	0	P-0022030	Breast	IDC	Breast Ductal HR+HER2-	IDC HR+HER2-	Primary	Breast
P-0022031-T01-IM6	2	0.808774	0	0	0	0	0	0	0	0	0	0	0	breast	0	0	0	0	0	0	0	0	0	0	0	0	0	0	0	0	0	0	0	0	0	0	0	0	0	0	0	0	P-0022031	Breast	IDC	Breast Ductal HR+HER2-	IDC HR+HER2-	Primary	Breast
P-0022048-T01-IM6	8	0.219202	0	0.194573	0	0.586225	0	0	0	0	0	0	0	breast	0	0	0	0	0	0	0	0	0	0	0	0	0	0	0	0	0	0	0	0	0	0	0	0	0	0	0	0	P-0022048	Breast	IDC	Breast Ductal HR+HER2-	IDC HR+HER2-	Primary	Breast
P-0022069-T02-IM6	2	0	0	0	0	0.999998	0	0	0	0	0	0	0	breast	0	0	0	0	0	0	0	0	0	0	0	0	0	0	0	0	0	0	0	0	0	0	0	0	0	0	0	0	P-0022069	Breast	IDC	Breast Ductal HR+HER2-	IDC HR+HER2-	Primary	Breast
P-0022071-T01-IM6	1	0	0	0	0	0	0	0	0	0	0	0	0	breast	0	0	0	0	0	0	0	0	0	0	0	0	0	0	0	0	0	0	0	0	0	0	0	0	0	0	0	0	P-0022071	Breast	IDC	Breast Ductal HR+HER2-	IDC HR+HER2-	Primary	Breast
P-0022086-T01-IM6	4	0.380325	0	0	0	0	0	0	0	0.619675	0	0	0	breast	0	0	0	0	0	0	0	0	0	0	0	0	0	0	0	0	0	0	0	0	0	0	0	0	0	0	0	0	P-0022086	Breast	IDC	Breast Ductal HR+HER2-	IDC HR+HER2-	Primary	Breast
P-0022113-T01-IM6	5	0.40415	0	0.359005	0	0	0	0	0	0.236845	0	0	0	breast	0	0	0	0	0	0	0	0	0	0	0	0	0	0	0	0	0	0	0	0	0	0	0	0	0	0	0	0	P-0022113	Breast	IDC	Breast Ductal HR+HER2-	IDC HR+HER2-	Primary	Breast
P-0022115-T01-IM6	3	0	0	0	0	0.999996	0	0	0	0	0	0	0	breast	0	0	0	0	0	0	0	0	0	0	0	0	0	0	0	0	0	0	0	0	0	0	0	0	0	0	0	0	P-0022115	Breast	IDC	Breast Ductal HR+HER2-	IDC HR+HER2-	Primary	Breast
P-0022119-T01-IM6	2	0	0	0	0	1	0	0	0	0	0	0	0	breast	0	0	0	0	0	0	0	0	0	0	0	0	0	0	0	0	0	0	0	0	0	0	0	0	0	0	0	0	P-0022119	Breast	IDC	Breast Ductal HR+HER2-	IDC HR+HER2-	Primary	Breast
P-0022149-T02-IM6	1	0	0	0	0	0	0	0	0	0	0	0	0	breast	0	0	0	0	0	0	0	0	0	0	0	0	0	0	0	0	0	0	0	0	0	0	0	0	0	0	0	0	P-0022149	Breast	IDC	Breast Ductal HR+HER2-	IDC HR+HER2-	Primary	Breast
P-0022158-T01-IM6	5	0.315698	0	0	0	0.684302	0	0	0	0	0	0	0	breast	0	0	0	0	0	0	0	0	0	0	0	0	0	0	0	0	0	0	0	0	0	0	0	0	0	0	0	0	P-0022158	Breast	IDC	Breast Ductal HR+HER2-	IDC HR+HER2-	Primary	Breast
P-0022166-T02-IM6	9	0.113286	0	0.385731	0	0	0	0	0	0.44128	0	0	0	breast	0	0	0	0	0	0	0	0	0	0	0	0	0	0	0	0	0	0	0	0	0	0	0	0	0	0	0	0	P-0022166	Breast	IDC	Breast Ductal HR+HER2-	IDC HR+HER2-	Metastasis	Breast
P-0022282-T01-IM6	1	0	0	1	0	0	0	0	0	0	0	0	0	breast	0	0	0	0	0	0	0	0	0	0	0	0	0	0	0	0	0	0	0	0	0	0	0	0	0	0	0	0	P-0022282	Breast	IDC	Breast Ductal HR+HER2-	IDC HR+HER2-	Metastasis	Breast
P-0022310-T02-IM6	1	0	0	0	0	0	0	0	0	0	0	0	0	breast	0	0	0	0	0	0	0	0	0	0	0	0	0	0	0	0	0	0	0	0	0	0	0	0	0	0	0	0	P-0022310	Breast	IDC	Breast Ductal HR+HER2-	IDC HR+HER2-	Primary	Breast
P-0022311-T01-IM6	4	0	0	0.351648	0	0.349898	0	0.298455	0	0	0	0	0	breast	0	0	0	0	0	0	0	0	0	0	0	0	0	0	0	0	0	0	0	0	0	0	0	0	0	0	0	0	P-0022311	Breast	IDC	Breast Ductal HR+HER2-	IDC HR+HER2-	Primary	Breast
P-0022312-T02-IM6	4	1	0	0	0	0	0	0	0	0	0	0	0	breast	0	0	0	0	0	0	0	0	0	0	0	0	0	0	0	0	0	0	0	0	0	0	0	0	0	0	0	0	P-0022312	Breast	IDC	Breast Ductal HR+HER2-	IDC HR+HER2-	Primary	Breast
P-0022342-T01-IM6	3	0	0	0.625405	0	0.374595	0	0	0	0	0	0	0	breast	0	0	0	0	0	0	0	0	0	0	0	0	0	0	0	0	0	0	0	0	0	0	0	0	0	0	0	0	P-0022342	Breast	IDC	Breast Ductal HR+HER2-	IDC HR+HER2-	Primary	Breast
P-0022364-T01-IM6	2	1	0	0	0	0	0	0	0	0	0	0	0	breast	0	0	0	0	0	0	0	0	0	0	0	0	0	0	0	0	0	0	0	0	0	0	0	0	0	0	0	0	P-0022364	Breast	IDC	Breast Ductal HR+HER2-	IDC HR+HER2-	Primary	Breast
P-0022445-T01-IM6	5	0.819109	0	0	0	0	0	0	0	0	0	0	0	breast	0	0	0	0	0	0	0	0	0	0	0	0	0	0	0	0	0	0	0	0	0	0	0	0	0	0	0	0	P-0022445	Breast	IDC	Breast Ductal HR+HER2-	IDC HR+HER2-	Metastasis	Breast
P-0022468-T01-IM6	4	0	0	0.317588	0	0	0	0.442892	0	0	0	0	0	breast	0	0	0	0	0	0	0	0	0	0	0	0	0	0	0	0	0	0	0	0	0	0	0	0	0	0	0	0	P-0022468	Breast	IDC	Breast Ductal HR+HER2-	IDC HR+HER2-	Primary	Breast
P-0022476-T01-IM6	2	0	0	0	0	1	0	0	0	0	0	0	0	breast	0	0	0	0	0	0	0	0	0	0	0	0	0	0	0	0	0	0	0	0	0	0	0	0	0	0	0	0	P-0022476	Breast	IDC	Breast Ductal HR+HER2-	IDC HR+HER2-	Metastasis	Breast
P-0022481-T01-IM6	1	0	0	0	0	0	0	0	0	0	0	0	0	breast	0	0	0	0	0	0	0	0	0	0	0	0	0	0	0	0	0	0	0	0	0	0	0	0	0	0	0	0	P-0022481	Breast	IDC	Breast Ductal HR+HER2-	IDC HR+HER2-	Primary	Breast
P-0022518-T01-IM6	0	0	0	0	0	0	0	0	0	0	0	0	0	breast	0	0	0	0	0	0	0	0	0	0	0	0	0	0	0	0	0	0	0	0	0	0	0	0	0	0	0	0	P-0022518	Breast	IDC	Breast Ductal HR+HER2-	IDC HR+HER2-	Primary	Breast
P-0022525-T01-IM6	3	0	0	0	0	1	0	0	0	0	0	0	0	breast	0	0	0	0	0	0	0	0	0	0	0	0	0	0	0	0	0	0	0	0	0	0	0	0	0	0	0	0	P-0022525	Breast	IDC	Breast Ductal HR+HER2-	IDC HR+HER2-	Primary	Breast
P-0022533-T02-IM6	1	0	0	0	0	0	0	0	0	0	0	0	0	breast	0	0	0	0	0	0	0	0	0	0	0	0	0	0	0	0	0	0	0	0	0	0	0	0	0	0	0	0	P-0022533	Breast	IDC	Breast Ductal HR+HER2-	IDC HR+HER2-	Primary	Breast
P-0022566-T01-IM6	4	0.895829	0	0	0	0	0	0	0	0	0	0	0	breast	0	0	0	0	0	0	0	0	0	0	0	0	0	0	0	0	0	0	0	0	0	0	0	0	0	0	0	0	P-0022566	Breast	IDC	Breast Ductal HR+HER2-	IDC HR+HER2-	Primary	Breast
P-0022577-T01-IM6	3	1	0	0	0	0	0	0	0	0	0	0	0	breast	0	0	0	0	0	0	0	0	0	0	0	0	0	0	0	0	0	0	0	0	0	0	0	0	0	0	0	0	P-0022577	Breast	IDC	Breast Ductal HR+HER2-	IDC HR+HER2-	Metastasis	Breast
P-0022593-T02-IM6	6	0.195885	0	0	0	0	0	0.299958	0	0.337558	0	0	0	breast	0	0	0	0	0	0	0	0	0	0	0	0	0	0	0	0	0	0	0	0	0	0	0	0	0	0	0	0	P-0022593	Breast	IDC	Breast Ductal HR+HER2-	IDC HR+HER2-	Metastasis	Breast
P-0022603-T01-IM6	0	0	0	0	0	0	0	0	0	0	0	0	0	breast	0	0	0	0	0	0	0	0	0	0	0	0	0	0	0	0	0	0	0	0	0	0	0	0	0	0	0	0	P-0022603	Breast	IDC	Breast Ductal HR+HER2-	IDC HR+HER2-	Primary	Breast
P-0022653-T01-IM6	4	0.999999	0	0	0	0	0	0	0	0	0	0	0	breast	0	0	0	0	0	0	0	0	0	0	0	0	0	0	0	0	0	0	0	0	0	0	0	0	0	0	0	0	P-0022653	Breast	IDC	Breast Ductal HR+HER2-	IDC HR+HER2-	Primary	Breast
P-0022693-T01-IM6	1	0	0	0	0	0	0	0	0	0	0	0	0	breast	0	0	0	0	0	0	0	0	0	0	0	0	0	0	0	0	0	0	0	0	0	0	0	0	0	0	0	0	P-0022693	Breast	IDC	Breast Ductal HR+HER2-	IDC HR+HER2-	Primary	Breast
P-0022695-T01-IM6	2	0	0	0	0	1	0	0	0	0	0	0	0	breast	0	0	0	0	0	0	0	0	0	0	0	0	0	0	0	0	0	0	0	0	0	0	0	0	0	0	0	0	P-0022695	Breast	IDC	Breast Ductal HR+HER2-	IDC HR+HER2-	Primary	Breast
P-0022739-T01-IM6	3	0	0	0	0	1	0	0	0	0	0	0	0	breast	0	0	0	0	0	0	0	0	0	0	0	0	0	0	0	0	0	0	0	0	0	0	0	0	0	0	0	0	P-0022739	Breast	IDC	Breast Ductal HR+HER2-	IDC HR+HER2-	Primary	Breast
P-0022761-T01-IM6	6	0	0	0.720403	0	0.279597	0	0	0	0	0	0	0	breast	0	0	0	0	0	0	0	0	0	0	0	0	0	0	0	0	0	0	0	0	0	0	0	0	0	0	0	0	P-0022761	Breast	IDC	Breast Ductal HR+HER2-	IDC HR+HER2-	Primary	Breast
P-0022764-T01-IM6	1	0	0	1	0	0	0	0	0	0	0	0	0	breast	0	0	0	0	0	0	0	0	0	0	0	0	0	0	0	0	0	0	0	0	0	0	0	0	0	0	0	0	P-0022764	Breast	IDC	Breast Ductal HR+HER2-	IDC HR+HER2-	Primary	Breast
P-0022805-T01-IM6	5	0	0	0	0	0.530203	0	0.344363	0	0	0	0	0	breast	0	0	0	0	0	0	0	0	0	0	0	0	0	0	0	0	0	0	0	0	0	0	0	0	0	0	0	0	P-0022805	Breast	IDC	Breast Ductal HR+HER2-	IDC HR+HER2-	Metastasis	Breast
P-0022810-T01-IM6	2	0	0	0	0	0.652387	0	0	0	0	0	0	0	breast	0	0	0	0	0	0	0	0	0	0	0	0	0	0	0	0	0	0	0	0	0	0	0	0	0	0	0	0	P-0022810	Breast	IDC	Breast Ductal HR+HER2-	IDC HR+HER2-	Primary	Breast
P-0022829-T01-IM6	2	0	0	1	0	0	0	0	0	0	0	0	0	breast	0	0	0	0	0	0	0	0	0	0	0	0	0	0	0	0	0	0	0	0	0	0	0	0	0	0	0	0	P-0022829	Breast	IDC	Breast Ductal HR+HER2-	IDC HR+HER2-	Primary	Breast
P-0022843-T01-IM6	3	0.641837	0	0	0	0	0	0	0	0	0	0	0	breast	0	0	0	0	0	0	0	0	0	0	0	0	0	0	0	0	0	0	0	0	0	0	0	0	0	0	0	0	P-0022843	Breast	IDC	Breast Ductal HR+HER2-	IDC HR+HER2-	Primary	Breast
P-0022869-T02-IM6	3	1	0	0	0	0	0	0	0	0	0	0	0	breast	0	0	0	0	0	0	0	0	0	0	0	0	0	0	0	0	0	0	0	0	0	0	0	0	0	0	0	0	P-0022869	Breast	IDC	Breast Ductal HR+HER2-	IDC HR+HER2-	Metastasis	Breast
P-0022875-T01-IM6	2	0	0	0	0	1	0	0	0	0	0	0	0	breast	0	0	0	0	0	0	0	0	0	0	0	0	0	0	0	0	0	0	0	0	0	0	0	0	0	0	0	0	P-0022875	Breast	IDC	Breast Ductal HR+HER2-	IDC HR+HER2-	Primary	Breast
P-0022876-T01-IM6	2	0	0	0	0	1	0	0	0	0	0	0	0	breast	0	0	0	0	0	0	0	0	0	0	0	0	0	0	0	0	0	0	0	0	0	0	0	0	0	0	0	0	P-0022876	Breast	IDC	Breast Ductal HR+HER2-	IDC HR+HER2-	Primary	Breast
P-0022878-T01-IM6	4	0	0	1	0	0	0	0	0	0	0	0	0	breast	0	0	0	0	0	0	0	0	0	0	0	0	0	0	0	0	0	0	0	0	0	0	0	0	0	0	0	0	P-0022878	Breast	IDC	Breast Ductal HR+HER2-	IDC HR+HER2-	Primary	Breast
P-0022933-T02-IM6	1	0	0	0	0	0	0	0	0	0	0	0	0	breast	0	0	0	0	0	0	0	0	0	0	0	0	0	0	0	0	0	0	0	0	0	0	0	0	0	0	0	0	P-0022933	Breast	IDC	Breast Ductal HR+HER2-	IDC HR+HER2-	Primary	Breast
P-0022998-T01-IM6	0	0	0	0	0	0	0	0	0	0	0	0	0	breast	0	0	0	0	0	0	0	0	0	0	0	0	0	0	0	0	0	0	0	0	0	0	0	0	0	0	0	0	P-0022998	Breast	IDC	Breast Ductal HR+HER2-	IDC HR+HER2-	Primary	Breast
P-0023045-T01-IM6	1	0	0	0	0	0	0	0	0	0	0	0	0	breast	0	0	0	0	0	0	0	0	0	0	0	0	0	0	0	0	0	0	0	0	0	0	0	0	0	0	0	0	P-0023045	Breast	IDC	Breast Ductal HR+HER2-	IDC HR+HER2-	Primary	Breast
P-0023046-T01-IM6	0	0	0	0	0	0	0	0	0	0	0	0	0	breast	0	0	0	0	0	0	0	0	0	0	0	0	0	0	0	0	0	0	0	0	0	0	0	0	0	0	0	0	P-0023046	Breast	IDC	Breast Ductal HR+HER2-	IDC HR+HER2-	Primary	Breast
P-0023056-T01-IM6	1	0	0	1	0	0	0	0	0	0	0	0	0	breast	0	0	0	0	0	0	0	0	0	0	0	0	0	0	0	0	0	0	0	0	0	0	0	0	0	0	0	0	P-0023056	Breast	IDC	Breast Ductal HR+HER2-	IDC HR+HER2-	Primary	Breast
P-0023105-T01-IM6	2	1	0	0	0	0	0	0	0	0	0	0	0	breast	0	0	0	0	0	0	0	0	0	0	0	0	0	0	0	0	0	0	0	0	0	0	0	0	0	0	0	0	P-0023105	Breast	IDC	Breast Ductal HR+HER2-	IDC HR+HER2-	Primary	Breast
P-0023131-T01-IM6	2	0	0	1	0	0	0	0	0	0	0	0	0	breast	0	0	0	0	0	0	0	0	0	0	0	0	0	0	0	0	0	0	0	0	0	0	0	0	0	0	0	0	P-0023131	Breast	IDC	Breast Ductal HR+HER2-	IDC HR+HER2-	Primary	Breast
P-0023160-T01-IM6	0	0	0	0	0	0	0	0	0	0	0	0	0	breast	0	0	0	0	0	0	0	0	0	0	0	0	0	0	0	0	0	0	0	0	0	0	0	0	0	0	0	0	P-0023160	Breast	IDC	Breast Ductal HR+HER2-	IDC HR+HER2-	Primary	Breast
P-0023196-T01-IM6	3	0	0	0	0	1	0	0	0	0	0	0	0	breast	0	0	0	0	0	0	0	0	0	0	0	0	0	0	0	0	0	0	0	0	0	0	0	0	0	0	0	0	P-0023196	Breast	IDC	Breast Ductal HR+HER2-	IDC HR+HER2-	Primary	Breast
P-0023209-T01-IM6	3	1	0	0	0	0	0	0	0	0	0	0	0	breast	0	0	0	0	0	0	0	0	0	0	0	0	0	0	0	0	0	0	0	0	0	0	0	0	0	0	0	0	P-0023209	Breast	IDC	Breast Ductal HR+HER2-	IDC HR+HER2-	Primary	Breast
P-0023226-T01-IM6	1	0	1	0	0	0	0	0	0	0	0	0	0	breast	0	0	0	0	0	0	0	0	0	0	0	0	0	0	0	0	0	0	0	0	0	0	0	0	0	0	0	0	P-0023226	Breast	IDC	Breast Ductal HR+HER2-	IDC HR+HER2-	Primary	Breast
P-0023263-T01-IM6	2	0	0	0	0	0.55649	0	0	0	0	0	0	0	breast	0	0	0	0	0	0	0	0	0	0	0	0	0	0	0	0	0	0	0	0	0	0	0	0	0	0	0	0	P-0023263	Breast	IDC	Breast Ductal HR+HER2-	IDC HR+HER2-	Primary	Breast
P-0023273-T01-IM6	1	0	0	0	0	0	0	0	0	0	0	0	0	breast	0	0	0	0	0	0	0	0	0	0	0	0	0	0	0	0	0	0	0	0	0	0	0	0	0	0	0	0	P-0023273	Breast	IDC	Breast Ductal HR+HER2-	IDC HR+HER2-	Primary	Breast
P-0023283-T01-IM6	4	0.568245	0	0	0	0.431755	0	0	0	0	0	0	0	breast	0	0	0	0	0	0	0	0	0	0	0	0	0	0	0	0	0	0	0	0	0	0	0	0	0	0	0	0	P-0023283	Breast	IDC	Breast Ductal HR+HER2-	IDC HR+HER2-	Primary	Breast
P-0023300-T01-IM6	1	0	0	0	0	0	0	0	0	0	0	0	0	breast	0	0	0	0	0	0	0	0	0	0	0	0	0	0	0	0	0	0	0	0	0	0	0	0	0	0	0	0	P-0023300	Breast	IDC	Breast Ductal HR+HER2-	IDC HR+HER2-	Primary	Breast
P-0023302-T01-IM6	1	0	0	0	0	0	0	0	0	0	0	0	0	breast	0	0	0	0	0	0	0	0	0	0	0	0	0	0	0	0	0	0	0	0	0	0	0	0	0	0	0	0	P-0023302	Breast	IDC	Breast Ductal HR+HER2-	IDC HR+HER2-	Primary	Breast
P-0023388-T01-IM6	1	0	0	0	0	0	0	0	0	0	0	0	0	breast	0	0	0	0	0	0	0	0	0	0	0	0	0	0	0	0	0	0	0	0	0	0	0	0	0	0	0	0	P-0023388	Breast	IDC	Breast Ductal HR+HER2-	IDC HR+HER2-	Primary	Breast
P-0023392-T01-IM6	2	0.788491	0	0	0	0	0	0	0	0	0	0	0	breast	0	0	0	0	0	0	0	0	0	0	0	0	0	0	0	0	0	0	0	0	0	0	0	0	0	0	0	0	P-0023392	Breast	IDC	Breast Ductal HR+HER2-	IDC HR+HER2-	Primary	Breast
P-0023441-T01-IM6	0	0	0	0	0	0	0	0	0	0	0	0	0	breast	0	0	0	0	0	0	0	0	0	0	0	0	0	0	0	0	0	0	0	0	0	0	0	0	0	0	0	0	P-0023441	Breast	IDC	Breast Ductal HR+HER2-	IDC HR+HER2-	Primary	Breast
P-0023453-T01-IM6	7	0	0	0	0	0.433786	0	0.566214	0	0	0	0	0	breast	0	0	0	0	0	0	0	0	0	0	0	0	0	0	0	0	0	0	0	0	0	0	0	0	0	0	0	0	P-0023453	Breast	IDC	Breast Ductal HR+HER2-	IDC HR+HER2-	Primary	Breast
P-0023465-T01-IM6	0	0	0	0	0	0	0	0	0	0	0	0	0	breast	0	0	0	0	0	0	0	0	0	0	0	0	0	0	0	0	0	0	0	0	0	0	0	0	0	0	0	0	P-0023465	Breast	IDC	Breast Ductal HR+HER2-	IDC HR+HER2-	Metastasis	Breast
P-0023538-T01-IM6	3	0	0	0	0	1	0	0	0	0	0	0	0	breast	0	0	0	0	0	0	0	0	0	0	0	0	0	0	0	0	0	0	0	0	0	0	0	0	0	0	0	0	P-0023538	Breast	IDC	Breast Ductal HR+HER2-	IDC HR+HER2-	Primary	Breast
P-0023601-T01-IM6	3	0.521971	0	0	0	0.478029	0	0	0	0	0	0	0	breast	0	0	0	0	0	0	0	0	0	0	0	0	0	0	0	0	0	0	0	0	0	0	0	0	0	0	0	0	P-0023601	Breast	IDC	Breast Ductal HR+HER2-	IDC HR+HER2-	Primary	Breast
P-0023619-T01-IM6	3	0.472178	0	0	0	0.527822	0	0	0	0	0	0	0	breast	0	0	0	0	0	0	0	0	0	0	0	0	0	0	0	0	0	0	0	0	0	0	0	0	0	0	0	0	P-0023619	Breast	IDC	Breast Ductal HR+HER2-	IDC HR+HER2-	Primary	Breast
P-0023641-T01-IM6	1	0	0	0	0	0	0	0	0	0	0	0	0	breast	0	0	0	0	0	0	0	0	0	0	0	0	0	0	0	0	0	0	0	0	0	0	0	0	0	0	0	0	P-0023641	Breast	IDC	Breast Ductal HR+HER2-	IDC HR+HER2-	Primary	Breast
P-0023642-T01-IM6	1	0	0	0	0	0	0	0	0	0	0	0	0	breast	0	0	0	0	0	0	0	0	0	0	0	0	0	0	0	0	0	0	0	0	0	0	0	0	0	0	0	0	P-0023642	Breast	IDC	Breast Ductal HR+HER2-	IDC HR+HER2-	Metastasis	Breast
P-0023665-T02-IM6	0	0	0	0	0	0	0	0	0	0	0	0	0	breast	0	0	0	0	0	0	0	0	0	0	0	0	0	0	0	0	0	0	0	0	0	0	0	0	0	0	0	0	P-0023665	Breast	IDC	Breast Ductal HR+HER2-	IDC HR+HER2-	Primary	Breast
P-0023670-T01-IM6	1	0	0	0	0	1	0	0	0	0	0	0	0	breast	0	0	0	0	0	0	0	0	0	0	0	0	0	0	0	0	0	0	0	0	0	0	0	0	0	0	0	0	P-0023670	Breast	IDC	Breast Ductal HR+HER2-	IDC HR+HER2-	Primary	Breast
P-0023679-T01-IM6	5	0.289572	0	0.200886	0	0	0	0.433075	0	0	0	0	0	breast	0	0	0	0	0	0	0	0	0	0	0	0	0	0	0	0	0	0	0	0	0	0	0	0	0	0	0	0	P-0023679	Breast	IDC	Breast Ductal HR+HER2-	IDC HR+HER2-	Primary	Breast
P-0023699-T01-IM6	1	0	0	0	0	0	0	0	0	0	0	0	0	breast	0	0	0	0	0	0	0	0	0	0	0	0	0	0	0	0	0	0	0	0	0	0	0	0	0	0	0	0	P-0023699	Breast	IDC	Breast Ductal HR+HER2-	IDC HR+HER2-	Primary	Breast
P-0023709-T01-IM6	1	0	0	0	0	0	0	0	0	0	0	0	0	breast	0	0	0	0	0	0	0	0	0	0	0	0	0	0	0	0	0	0	0	0	0	0	0	0	0	0	0	0	P-0023709	Breast	IDC	Breast Ductal HR+HER2-	IDC HR+HER2-	Primary	Breast
P-0023754-T01-IM6	1	0	0	0	0	0	0	0	0	0	0	0	0	breast	0	0	0	0	0	0	0	0	0	0	0	0	0	0	0	0	0	0	0	0	0	0	0	0	0	0	0	0	P-0023754	Breast	IDC	Breast Ductal HR+HER2-	IDC HR+HER2-	Metastasis	Breast
P-0023757-T01-IM6	0	0	0	0	0	0	0	0	0	0	0	0	0	breast	0	0	0	0	0	0	0	0	0	0	0	0	0	0	0	0	0	0	0	0	0	0	0	0	0	0	0	0	P-0023757	Breast	IDC	Breast Ductal HR+HER2-	IDC HR+HER2-	Primary	Breast
P-0023764-T01-IM6	4	0.314852	0	0.327995	0	0	0	0.357153	0	0	0	0	0	breast	0	0	0	0	0	0	0	0	0	0	0	0	0	0	0	0	0	0	0	0	0	0	0	0	0	0	0	0	P-0023764	Breast	IDC	Breast Ductal HR+HER2-	IDC HR+HER2-	Primary	Breast
P-0023770-T02-IM6	2	0	0	0	0	0.508898	0	0	0	0	0	0	0	breast	0	0	0	0	0	0	0	0	0	0	0	0	0	0	0	0	0	0	0	0	0	0	0	0	0	0	0	0	P-0023770	Breast	IDC	Breast Ductal HR+HER2-	IDC HR+HER2-	Primary	Breast
P-0023778-T01-IM6	9	0.510814	0	0	0	0.274116	0	0	0	0.114986	0	0	0	breast	0	0	0	0	0	0	0	0	0	0	0	0	0	0	0	0	0	0	0	0	0	0	0	0	0	0	0	0	P-0023778	Breast	IDC	Breast Ductal HR+HER2-	IDC HR+HER2-	Primary	Breast
P-0023797-T01-IM6	2	0	0	0	0	1	0	0	0	0	0	0	0	breast	0	0	0	0	0	0	0	0	0	0	0	0	0	0	0	0	0	0	0	0	0	0	0	0	0	0	0	0	P-0023797	Breast	IDC	Breast Ductal HR+HER2-	IDC HR+HER2-	Metastasis	Breast
P-0023832-T02-IM6	2	0	0	0	0	1	0	0	0	0	0	0	0	breast	0	0	0	0	0	0	0	0	0	0	0	0	0	0	0	0	0	0	0	0	0	0	0	0	0	0	0	0	P-0023832	Breast	IDC	Breast Ductal HR+HER2-	IDC HR+HER2-	Primary	Breast
P-0023844-T01-IM6	0	0	0	0	0	0	0	0	0	0	0	0	0	breast	0	0	0	0	0	0	0	0	0	0	0	0	0	0	0	0	0	0	0	0	0	0	0	0	0	0	0	0	P-0023844	Breast	IDC	Breast Ductal HR+HER2-	IDC HR+HER2-	Primary	Breast
P-0023899-T01-IM6	2	1	0	0	0	0	0	0	0	0	0	0	0	breast	0	0	0	0	0	0	0	0	0	0	0	0	0	0	0	0	0	0	0	0	0	0	0	0	0	0	0	0	P-0023899	Breast	IDC	Breast Ductal HR+HER2-	IDC HR+HER2-	Primary	Breast
P-0023900-T01-IM6	3	0.635604	0	0	0	0.364396	0	0	0	0	0	0	0	breast	0	0	0	0	0	0	0	0	0	0	0	0	0	0	0	0	0	0	0	0	0	0	0	0	0	0	0	0	P-0023900	Breast	IDC	Breast Ductal HR+HER2-	IDC HR+HER2-	Primary	Breast
P-0023984-T02-IM6	3	0	0	0	0	1	0	0	0	0	0	0	0	breast	0	0	0	0	0	0	0	0	0	0	0	0	0	0	0	0	0	0	0	0	0	0	0	0	0	0	0	0	P-0023984	Breast	IDC	Breast Ductal HR+HER2-	IDC HR+HER2-	Primary	Breast
P-0024049-T01-IM6	1	0	0	0	0	0	0	0	0	0	0	0	0	breast	0	0	0	0	0	0	0	0	0	0	0	0	0	0	0	0	0	0	0	0	0	0	0	0	0	0	0	0	P-0024049	Breast	IDC	Breast Ductal HR+HER2-	IDC HR+HER2-	Primary	Breast
P-0024093-T01-IM6	2	0	0	0	0	0.853036	0	0	0	0	0	0	0	breast	0	0	0	0	0	0	0	0	0	0	0	0	0	0	0	0	0	0	0	0	0	0	0	0	0	0	0	0	P-0024093	Breast	IDC	Breast Ductal HR+HER2-	IDC HR+HER2-	Primary	Breast
P-0024112-T01-IM6	0	0	0	0	0	0	0	0	0	0	0	0	0	breast	0	0	0	0	0	0	0	0	0	0	0	0	0	0	0	0	0	0	0	0	0	0	0	0	0	0	0	0	P-0024112	Breast	IDC	Breast Ductal HR+HER2-	IDC HR+HER2-	Primary	Breast
P-0024134-T01-IM6	3	0.685872	0	0	0	0	0	0	0	0	0	0	0	breast	0	0	0	0	0	0	0	0	0	0	0	0	0	0	0	0	0	0	0	0	0	0	0	0	0	0	0	0	P-0024134	Breast	IDC	Breast Ductal HR+HER2-	IDC HR+HER2-	Primary	Breast
P-0024135-T01-IM6	0	0	0	0	0	0	0	0	0	0	0	0	0	breast	0	0	0	0	0	0	0	0	0	0	0	0	0	0	0	0	0	0	0	0	0	0	0	0	0	0	0	0	P-0024135	Breast	IDC	Breast Ductal HR+HER2-	IDC HR+HER2-	Primary	Breast
P-0024141-T01-IM6	2	0	0	0	0	1	0	0	0	0	0	0	0	breast	0	0	0	0	0	0	0	0	0	0	0	0	0	0	0	0	0	0	0	0	0	0	0	0	0	0	0	0	P-0024141	Breast	IDC	Breast Ductal HR+HER2-	IDC HR+HER2-	Primary	Breast
P-0024177-T01-IM6	3	0.527891	0	0	0	0	0	0	0	0	0	0	0	breast	0	0	0	0	0	0	0	0	0	0	0	0	0	0	0	0	0	0	0	0	0	0	0	0	0	0	0	0	P-0024177	Breast	IDC	Breast Ductal HR+HER2-	IDC HR+HER2-	Primary	Breast
P-0024230-T01-IM6	2	0	0	0	0	1	0	0	0	0	0	0	0	breast	0	0	0	0	0	0	0	0	0	0	0	0	0	0	0	0	0	0	0	0	0	0	0	0	0	0	0	0	P-0024230	Breast	IDC	Breast Ductal HR+HER2-	IDC HR+HER2-	Metastasis	Breast
P-0024266-T01-IM6	5	0.255537	0	0.744463	0	0	0	0	0	0	0	0	0	breast	0	0	0	0	0	0	0	0	0	0	0	0	0	0	0	0	0	0	0	0	0	0	0	0	0	0	0	0	P-0024266	Breast	IDC	Breast Ductal HR+HER2-	IDC HR+HER2-	Metastasis	Breast
P-0024296-T01-IM6	5	0.851083	0	0	0	0	0	0	0	0	0	0	0	breast	0	0	0	0	0	0	0	0	0	0	0	0	0	0	0	0	0	0	0	0	0	0	0	0	0	0	0	0	P-0024296	Breast	IDC	Breast Ductal HR+HER2-	IDC HR+HER2-	Primary	Breast
P-0024331-T01-IM6	4	0.585616	0	0	0	0	0	0.414384	0	0	0	0	0	breast	0	0	0	0	0	0	0	0	0	0	0	0	0	0	0	0	0	0	0	0	0	0	0	0	0	0	0	0	P-0024331	Breast	IDC	Breast Ductal HR+HER2-	IDC HR+HER2-	Primary	Breast
P-0024334-T01-IM6	2	0	0	1	0	0	0	0	0	0	0	0	0	breast	0	0	0	0	0	0	0	0	0	0	0	0	0	0	0	0	0	0	0	0	0	0	0	0	0	0	0	0	P-0024334	Breast	IDC	Breast Ductal HR+HER2-	IDC HR+HER2-	Primary	Breast
P-0024357-T01-IM6	3	0	0	0	0	1	0	0	0	0	0	0	0	breast	0	0	0	0	0	0	0	0	0	0	0	0	0	0	0	0	0	0	0	0	0	0	0	0	0	0	0	0	P-0024357	Breast	IDC	Breast Ductal HR+HER2-	IDC HR+HER2-	Primary	Breast
P-0024364-T01-IM6	3	0.573449	0	0.426551	0	0	0	0	0	0	0	0	0	breast	0	0	0	0	0	0	0	0	0	0	0	0	0	0	0	0	0	0	0	0	0	0	0	0	0	0	0	0	P-0024364	Breast	IDC	Breast Ductal HR+HER2-	IDC HR+HER2-	Primary	Breast
P-0024368-T01-IM6	5	0	0	0	0	0.539717	0	0	0	0.460283	0	0	0	breast	0	0	0	0	0	0	0	0	0	0	0	0	0	0	0	0	0	0	0	0	0	0	0	0	0	0	0	0	P-0024368	Breast	IDC	Breast Ductal HR+HER2-	IDC HR+HER2-	Primary	Breast
P-0024370-T01-IM6	2	1	0	0	0	0	0	0	0	0	0	0	0	breast	0	0	0	0	0	0	0	0	0	0	0	0	0	0	0	0	0	0	0	0	0	0	0	0	0	0	0	0	P-0024370	Breast	IDC	Breast Ductal HR+HER2-	IDC HR+HER2-	Primary	Breast
P-0024397-T02-IM6	9	0	0	0	0	1	0	0	0	0	0	0	0	breast	0	0	0	0	0	0	0	0	0	0	0	0	0	0	0	0	0	0	0	0	0	0	0	0	0	0	0	0	P-0024397	Breast	IDC	Breast Ductal HR+HER2-	IDC HR+HER2-	Metastasis	Breast
P-0024420-T01-IM6	4	0	0.435518	0	0	0.564482	0	0	0	0	0	0	0	breast	0	0	0	0	0	0	0	0	0	0	0	0	0	0	0	0	0	0	0	0	0	0	0	0	0	0	0	0	P-0024420	Breast	IDC	Breast Ductal HR+HER2-	IDC HR+HER2-	Primary	Breast
P-0024431-T01-IM6	1	1	0	0	0	0	0	0	0	0	0	0	0	breast	0	0	0	0	0	0	0	0	0	0	0	0	0	0	0	0	0	0	0	0	0	0	0	0	0	0	0	0	P-0024431	Breast	IDC	Breast Ductal HR+HER2-	IDC HR+HER2-	Primary	Breast
P-0024432-T01-IM6	3	0	0	0	0	1	0	0	0	0	0	0	0	breast	0	0	0	0	0	0	0	0	0	0	0	0	0	0	0	0	0	0	0	0	0	0	0	0	0	0	0	0	P-0024432	Breast	IDC	Breast Ductal HR+HER2-	IDC HR+HER2-	Primary	Breast
P-0024478-T01-IM6	1	0	0	0	0	0	0	0	0	0	0	0	0	breast	0	0	0	0	0	0	0	0	0	0	0	0	0	0	0	0	0	0	0	0	0	0	0	0	0	0	0	0	P-0024478	Breast	IDC	Breast Ductal HR+HER2-	IDC HR+HER2-	Primary	Breast
P-0024479-T01-IM6	1	0	0	0	0	0	0	0	0	0	0	0	0	breast	0	0	0	0	0	0	0	0	0	0	0	0	0	0	0	0	0	0	0	0	0	0	0	0	0	0	0	0	P-0024479	Breast	IDC	Breast Ductal HR+HER2-	IDC HR+HER2-	Primary	Breast
P-0024500-T01-IM6	1	0	0	1	0	0	0	0	0	0	0	0	0	breast	0	0	0	0	0	0	0	0	0	0	0	0	0	0	0	0	0	0	0	0	0	0	0	0	0	0	0	0	P-0024500	Breast	IDC	Breast Ductal HR+HER2-	IDC HR+HER2-	Primary	Breast
P-0024529-T01-IM6	1	0	0	1	0	0	0	0	0	0	0	0	0	breast	0	0	0	0	0	0	0	0	0	0	0	0	0	0	0	0	0	0	0	0	0	0	0	0	0	0	0	0	P-0024529	Breast	IDC	Breast Ductal HR+HER2-	IDC HR+HER2-	Primary	Breast
P-0024551-T02-IM6	1	0	0	0	0	0	0	0	0	0	0	0	0	breast	0	0	0	0	0	0	0	0	0	0	0	0	0	0	0	0	0	0	0	0	0	0	0	0	0	0	0	0	P-0024551	Breast	IDC	Breast Ductal HR+HER2-	IDC HR+HER2-	Primary	Breast
P-0024585-T01-IM6	1	0	0	0	0	0	0	0	0	0	0	0	0	breast	0	0	0	0	0	0	0	0	0	0	0	0	0	0	0	0	0	0	0	0	0	0	0	0	0	0	0	0	P-0024585	Breast	IDC	Breast Ductal HR+HER2-	IDC HR+HER2-	Primary	Breast
P-0024637-T01-IM6	2	1	0	0	0	0	0	0	0	0	0	0	0	breast	0	0	0	0	0	0	0	0	0	0	0	0	0	0	0	0	0	0	0	0	0	0	0	0	0	0	0	0	P-0024637	Breast	IDC	Breast Ductal HR+HER2-	IDC HR+HER2-	Primary	Breast
P-0024647-T01-IM6	3	0.821414	0	0	0	0	0	0	0	0	0	0	0	breast	0	0	0	0	0	0	0	0	0	0	0	0	0	0	0	0	0	0	0	0	0	0	0	0	0	0	0	0	P-0024647	Breast	IDC	Breast Ductal HR+HER2-	IDC HR+HER2-	Primary	Breast
P-0024656-T01-IM6	1	0	0	0	0	0	0	0	0	0	0	0	0	breast	0	0	0	0	0	0	0	0	0	0	0	0	0	0	0	0	0	0	0	0	0	0	0	0	0	0	0	0	P-0024656	Breast	IDC	Breast Ductal HR+HER2-	IDC HR+HER2-	Metastasis	Breast
P-0024687-T01-IM6	7	0.413095	0	0.220163	0	0.366741	0	0	0	0	0	0	0	breast	0	0	0	0	0	0	0	0	0	0	0	0	0	0	0	0	0	0	0	0	0	0	0	0	0	0	0	0	P-0024687	Breast	IDC	Breast Ductal HR+HER2-	IDC HR+HER2-	Primary	Breast
P-0024690-T01-IM6	3	0.673795	0	0	0	0	0	0	0	0	0	0	0	breast	0	0	0	0	0	0	0	0	0	0	0	0	0	0	0	0	0	0	0	0	0	0	0	0	0	0	0	0	P-0024690	Breast	IDC	Breast Ductal HR+HER2-	IDC HR+HER2-	Primary	Breast
P-0024695-T01-IM6	3	0.64691	0	0	0	0.35309	0	0	0	0	0	0	0	breast	0	0	0	0	0	0	0	0	0	0	0	0	0	0	0	0	0	0	0	0	0	0	0	0	0	0	0	0	P-0024695	Breast	IDC	Breast Ductal HR+HER2-	IDC HR+HER2-	Primary	Breast
P-0024730-T01-IM6	0	0	0	0	0	0	0	0	0	0	0	0	0	breast	0	0	0	0	0	0	0	0	0	0	0	0	0	0	0	0	0	0	0	0	0	0	0	0	0	0	0	0	P-0024730	Breast	IDC	Breast Ductal HR+HER2-	IDC HR+HER2-	Primary	Breast
P-0024757-T01-IM6	2	0.663625	0	0	0	0	0	0	0	0	0	0	0	breast	0	0	0	0	0	0	0	0	0	0	0	0	0	0	0	0	0	0	0	0	0	0	0	0	0	0	0	0	P-0024757	Breast	IDC	Breast Ductal HR+HER2-	IDC HR+HER2-	Primary	Breast
P-0024796-T01-IM6	2	0	0	0	0	0	0	1	0	0	0	0	0	breast	0	0	0	0	0	0	0	0	0	0	0	0	0	0	0	0	0	0	0	0	0	0	0	0	0	0	0	0	P-0024796	Breast	IDC	Breast Ductal HR+HER2-	IDC HR+HER2-	Metastasis	Breast
P-0024850-T01-IM6	1	0	0	0	0	0	0	0	0	0	0	0	0	breast	0	0	0	0	0	0	0	0	0	0	0	0	0	0	0	0	0	0	0	0	0	0	0	0	0	0	0	0	P-0024850	Breast	IDC	Breast Ductal HR+HER2-	IDC HR+HER2-	Primary	Breast
P-0024889-T01-IM6	5	0	0	0	0	0.935188	0	0	0	0	0	0	0	breast	0	0	0	0	0	0	0	0	0	0	0	0	0	0	0	0	0	0	0	0	0	0	0	0	0	0	0	0	P-0024889	Breast	IDC	Breast Ductal HR+HER2-	IDC HR+HER2-	Primary	Breast
P-0024911-T01-IM6	2	0.848202	0	0	0	0	0	0	0	0	0	0	0	breast	0	0	0	0	0	0	0	0	0	0	0	0	0	0	0	0	0	0	0	0	0	0	0	0	0	0	0	0	P-0024911	Breast	IDC	Breast Ductal HR+HER2-	IDC HR+HER2-	Primary	Breast
P-0024947-T01-IM6	0	0	0	0	0	0	0	0	0	0	0	0	0	breast	0	0	0	0	0	0	0	0	0	0	0	0	0	0	0	0	0	0	0	0	0	0	0	0	0	0	0	0	P-0024947	Breast	IDC	Breast Ductal HR+HER2-	IDC HR+HER2-	Metastasis	Breast
P-0025113-T02-IM6	3	0	0	0.776157	0	0	0	0	0	0	0	0	0	breast	0	0	0	0	0	0	0	0	0	0	0	0	0	0	0	0	0	0	0	0	0	0	0	0	0	0	0	0	P-0025113	Breast	IDC	Breast Ductal HR+HER2-	IDC HR+HER2-	Metastasis	Breast
P-0025185-T01-IM6	4	0.376046	0	0.287967	0	0.335987	0	0	0	0	0	0	0	breast	0	0	0	0	0	0	0	0	0	0	0	0	0	0	0	0	0	0	0	0	0	0	0	0	0	0	0	0	P-0025185	Breast	IDC	Breast Ductal HR+HER2-	IDC HR+HER2-	Primary	Breast
P-0025187-T02-IM6	2	0	0	0	0	1	0	0	0	0	0	0	0	breast	0	0	0	0	0	0	0	0	0	0	0	0	0	0	0	0	0	0	0	0	0	0	0	0	0	0	0	0	P-0025187	Breast	IDC	Breast Ductal HR+HER2-	IDC HR+HER2-	Metastasis	Breast
P-0025190-T01-IM6	4	0.400145	0	0	0	0.599855	0	0	0	0	0	0	0	breast	0	0	0	0	0	0	0	0	0	0	0	0	0	0	0	0	0	0	0	0	0	0	0	0	0	0	0	0	P-0025190	Breast	IDC	Breast Ductal HR+HER2-	IDC HR+HER2-	Primary	Breast
P-0025194-T01-IM6	5	0.684054	0	0	0	0.315946	0	0	0	0	0	0	0	breast	0	0	0	0	0	0	0	0	0	0	0	0	0	0	0	0	0	0	0	0	0	0	0	0	0	0	0	0	P-0025194	Breast	IDC	Breast Ductal HR+HER2-	IDC HR+HER2-	Primary	Breast
P-0025256-T01-IM6	11	0.474978	0	0	0	0.525022	0	0	0	0	0	0	0	breast	0	0	0	0	0	0	0	0	0	0	0	0	0	0	0	0	0	0	0	0	0	0	0	0	0	0	0	0	P-0025256	Breast	IDC	Breast Ductal HR+HER2-	IDC HR+HER2-	Metastasis	Breast
P-0025293-T01-IM6	7	0.267528	0	0.362637	0	0	0	0	0	0.369835	0	0	0	breast	0	0	0	0	0	0	0	0	0	0	0	0	0	0	0	0	0	0	0	0	0	0	0	0	0	0	0	0	P-0025293	Breast	IDC	Breast Ductal HR+HER2-	IDC HR+HER2-	Metastasis	Breast
P-0025333-T01-IM6	2	0	0	0	0	1	0	0	0	0	0	0	0	breast	0	0	0	0	0	0	0	0	0	0	0	0	0	0	0	0	0	0	0	0	0	0	0	0	0	0	0	0	P-0025333	Breast	IDC	Breast Ductal HR+HER2-	IDC HR+HER2-	Primary	Breast
P-0025334-T01-IM6	1	0	0	0	0	0	0	0	0	0	0	0	0	breast	0	0	0	0	0	0	0	0	0	0	0	0	0	0	0	0	0	0	0	0	0	0	0	0	0	0	0	0	P-0025334	Breast	IDC	Breast Ductal HR+HER2-	IDC HR+HER2-	Primary	Breast
P-0025367-T01-IM6	3	0	0	1	0	0	0	0	0	0	0	0	0	breast	0	0	0	0	0	0	0	0	0	0	0	0	0	0	0	0	0	0	0	0	0	0	0	0	0	0	0	0	P-0025367	Breast	IDC	Breast Ductal HR+HER2-	IDC HR+HER2-	Primary	Breast
P-0025392-T01-IM6	2	1	0	0	0	0	0	0	0	0	0	0	0	breast	0	0	0	0	0	0	0	0	0	0	0	0	0	0	0	0	0	0	0	0	0	0	0	0	0	0	0	0	P-0025392	Breast	IDC	Breast Ductal HR+HER2-	IDC HR+HER2-	Primary	Breast
P-0025436-T01-IM6	4	0.396018	0	0	0	0.603982	0	0	0	0	0	0	0	breast	0	0	0	0	0	0	0	0	0	0	0	0	0	0	0	0	0	0	0	0	0	0	0	0	0	0	0	0	P-0025436	Breast	IDC	Breast Ductal HR+HER2-	IDC HR+HER2-	Primary	Breast
P-0025448-T01-IM6	2	0	0	0	0	1	0	0	0	0	0	0	0	breast	0	0	0	0	0	0	0	0	0	0	0	0	0	0	0	0	0	0	0	0	0	0	0	0	0	0	0	0	P-0025448	Breast	IDC	Breast Ductal HR+HER2-	IDC HR+HER2-	Primary	Breast
P-0025479-T01-IM6	5	0	0	0	0	0.553318	0	0.382067	0	0	0	0	0	breast	0	0	0	0	0	0	0	0	0	0	0	0	0	0	0	0	0	0	0	0	0	0	0	0	0	0	0	0	P-0025479	Breast	IDC	Breast Ductal HR+HER2-	IDC HR+HER2-	Metastasis	Breast
P-0025507-T01-IM6	1	0	0	0	0	0	0	0	0	0	0	0	0	breast	0	0	0	0	0	0	0	0	0	0	0	0	0	0	0	0	0	0	0	0	0	0	0	0	0	0	0	0	P-0025507	Breast	IDC	Breast Ductal HR+HER2-	IDC HR+HER2-	Primary	Breast
P-0025528-T01-IM6	6	0	0	0	0	0.385154	0	0.614846	0	0	0	0	0	breast	0	0	0	0	0	0	0	0	0	0	0	0	0	0	0	0	0	0	0	0	0	0	0	0	0	0	0	0	P-0025528	Breast	IDC	Breast Ductal HR+HER2-	IDC HR+HER2-	Metastasis	Breast
P-0025574-T01-IM6	3	0	0	0	0	1	0	0	0	0	0	0	0	breast	0	0	0	0	0	0	0	0	0	0	0	0	0	0	0	0	0	0	0	0	0	0	0	0	0	0	0	0	P-0025574	Breast	IDC	Breast Ductal HR+HER2-	IDC HR+HER2-	Primary	Breast
P-0025604-T01-IM6	1	0	0	0	0	0	0	0	0	0	0	0	0	breast	0	0	0	0	0	0	0	0	0	0	0	0	0	0	0	0	0	0	0	0	0	0	0	0	0	0	0	0	P-0025604	Breast	IDC	Breast Ductal HR+HER2-	IDC HR+HER2-	Metastasis	Breast
P-0025612-T01-IM6	6	0.239811	0	0.264292	0	0.26648	0	0	0	0.229417	0	0	0	breast	0	0	0	0	0	0	0	0	0	0	0	0	0	0	0	0	0	0	0	0	0	0	0	0	0	0	0	0	P-0025612	Breast	IDC	Breast Ductal HR+HER2-	IDC HR+HER2-	Primary	Breast
P-0025640-T01-IM6	6	0	0	0.20548	0	0	0	0	0	0.670023	0	0	0	breast	0	0	0	0	0	0	0	0	0	0	0	0	0	0	0	0	0	0	0	0	0	0	0	0	0	0	0	0	P-0025640	Breast	IDC	Breast Ductal HR+HER2-	IDC HR+HER2-	Primary	Breast
P-0025684-T01-IM6	8	0.320127	0	0.679873	0	0	0	0	0	0	0	0	0	breast	0	0	0	0	0	0	0	0	0	0	0	0	0	0	0	0	0	0	0	0	0	0	0	0	0	0	0	0	P-0025684	Breast	IDC	Breast Ductal HR+HER2-	IDC HR+HER2-	Primary	Breast
P-0025729-T01-IM6	3	0	0	0	0	0.536508	0	0.463492	0	0	0	0	0	breast	0	0	0	0	0	0	0	0	0	0	0	0	0	0	0	0	0	0	0	0	0	0	0	0	0	0	0	0	P-0025729	Breast	IDC	Breast Ductal HR+HER2-	IDC HR+HER2-	Primary	Breast
P-0025763-T01-IM6	18	0.163929	0	0.482528	0	0.104423	0	0.197351	0	0	0	0	0	breast	0	0	0	0	0	0	0	0	0	0	0	0	0	0	0	0	0	0	0	0	0	0	0	0	0	0	0	0	P-0025763	Breast	IDC	Breast Ductal HR+HER2-	IDC HR+HER2-	Metastasis	Breast
P-0025788-T01-IM6	3	0.759377	0	0	0	0	0	0	0	0	0	0	0	breast	0	0	0	0	0	0	0	0	0	0	0	0	0	0	0	0	0	0	0	0	0	0	0	0	0	0	0	0	P-0025788	Breast	IDC	Breast Ductal HR+HER2-	IDC HR+HER2-	Metastasis	Breast
P-0025808-T01-IM6	4	0	0	0	0	0.425674	0	0	0	0.334107	0	0	0	breast	0	0	0	0	0	0	0	0	0	0	0	0	0	0	0	0	0	0	0	0	0	0	0	0	0	0	0	0	P-0025808	Breast	IDC	Breast Ductal HR+HER2-	IDC HR+HER2-	Metastasis	Breast
P-0025809-T01-IM6	2	1	0	0	0	0	0	0	0	0	0	0	0	breast	0	0	0	0	0	0	0	0	0	0	0	0	0	0	0	0	0	0	0	0	0	0	0	0	0	0	0	0	P-0025809	Breast	IDC	Breast Ductal HR+HER2-	IDC HR+HER2-	Primary	Breast
P-0025826-T01-IM6	2	1	0	0	0	0	0	0	0	0	0	0	0	breast	0	0	0	0	0	0	0	0	0	0	0	0	0	0	0	0	0	0	0	0	0	0	0	0	0	0	0	0	P-0025826	Breast	IDC	Breast Ductal HR+HER2-	IDC HR+HER2-	Metastasis	Breast
P-0025924-T01-IM6	2	0	0	0	0	1	0	0	0	0	0	0	0	breast	0	0	0	0	0	0	0	0	0	0	0	0	0	0	0	0	0	0	0	0	0	0	0	0	0	0	0	0	P-0025924	Breast	IDC	Breast Ductal HR+HER2-	IDC HR+HER2-	Primary	Breast
P-0025996-T01-IM6	3	0	0	0	0	0.459727	0	0.540273	0	0	0	0	0	breast	0	0	0	0	0	0	0	0	0	0	0	0	0	0	0	0	0	0	0	0	0	0	0	0	0	0	0	0	P-0025996	Breast	IDC	Breast Ductal HR+HER2-	IDC HR+HER2-	Metastasis	Breast
P-0026026-T02-IM6	0	0	0	0	0	0	0	0	0	0	0	0	0	breast	0	0	0	0	0	0	0	0	0	0	0	0	0	0	0	0	0	0	0	0	0	0	0	0	0	0	0	0	P-0026026	Breast	IDC	Breast Ductal HR+HER2-	IDC HR+HER2-	Metastasis	Breast
P-0026155-T01-IM6	1	0	0	1	0	0	0	0	0	0	0	0	0	breast	0	0	0	0	0	0	0	0	0	0	0	0	0	0	0	0	0	0	0	0	0	0	0	0	0	0	0	0	P-0026155	Breast	IDC	Breast Ductal HR+HER2-	IDC HR+HER2-	Primary	Breast
P-0026164-T01-IM6	4	0.350731	0	0.649269	0	0	0	0	0	0	0	0	0	breast	0	0	0	0	0	0	0	0	0	0	0	0	0	0	0	0	0	0	0	0	0	0	0	0	0	0	0	0	P-0026164	Breast	IDC	Breast Ductal HR+HER2-	IDC HR+HER2-	Primary	Breast
P-0026171-T01-IM6	1	0	0	0	0	0	0	0	0	0	0	0	0	breast	0	0	0	0	0	0	0	0	0	0	0	0	0	0	0	0	0	0	0	0	0	0	0	0	0	0	0	0	P-0026171	Breast	IDC	Breast Ductal HR+HER2-	IDC HR+HER2-	Primary	Breast
P-0026226-T01-IM6	3	0	0	0	0	1	0	0	0	0	0	0	0	breast	0	0	0	0	0	0	0	0	0	0	0	0	0	0	0	0	0	0	0	0	0	0	0	0	0	0	0	0	P-0026226	Breast	IDC	Breast Ductal HR+HER2-	IDC HR+HER2-	Primary	Breast
P-0026258-T02-IM6	3	0	0	0	0	1	0	0	0	0	0	0	0	breast	0	0	0	0	0	0	0	0	0	0	0	0	0	0	0	0	0	0	0	0	0	0	0	0	0	0	0	0	P-0026258	Breast	IDC	Breast Ductal HR+HER2-	IDC HR+HER2-	Primary	Breast
P-0026319-T01-IM6	2	0	0	0	0	1	0	0	0	0	0	0	0	breast	0	0	0	0	0	0	0	0	0	0	0	0	0	0	0	0	0	0	0	0	0	0	0	0	0	0	0	0	P-0026319	Breast	IDC	Breast Ductal HR+HER2-	IDC HR+HER2-	Primary	Breast
P-0026351-T01-IM6	7	0.930975	0	0	0	0	0	0	0	0	0	0	0	breast	0	0	0	0	0	0	0	0	0	0	0	0	0	0	0	0	0	0	0	0	0	0	0	0	0	0	0	0	P-0026351	Breast	IDC	Breast Ductal HR+HER2-	IDC HR+HER2-	Primary	Breast
P-0026353-T01-IM6	2	0	0	0	0	1	0	0	0	0	0	0	0	breast	0	0	0	0	0	0	0	0	0	0	0	0	0	0	0	0	0	0	0	0	0	0	0	0	0	0	0	0	P-0026353	Breast	IDC	Breast Ductal HR+HER2-	IDC HR+HER2-	Primary	Breast
P-0026402-T01-IM6	1	0	0	0	0	0	0	0	0	0	0	0	0	breast	0	0	0	0	0	0	0	0	0	0	0	0	0	0	0	0	0	0	0	0	0	0	0	0	0	0	0	0	P-0026402	Breast	IDC	Breast Ductal HR+HER2-	IDC HR+HER2-	Primary	Breast
P-0026461-T01-IM6	1	0	0	0	0	0	0	0	0	0	0	0	0	breast	0	0	0	0	0	0	0	0	0	0	0	0	0	0	0	0	0	0	0	0	0	0	0	0	0	0	0	0	P-0026461	Breast	IDC	Breast Ductal HR+HER2-	IDC HR+HER2-	Primary	Breast
P-0026477-T01-IM6	2	0	0	0	0	1	0	0	0	0	0	0	0	breast	0	0	0	0	0	0	0	0	0	0	0	0	0	0	0	0	0	0	0	0	0	0	0	0	0	0	0	0	P-0026477	Breast	IDC	Breast Ductal HR+HER2-	IDC HR+HER2-	Primary	Breast
P-0026540-T02-IM6	3	0	0	0	0	1	0	0	0	0	0	0	0	breast	0	0	0	0	0	0	0	0	0	0	0	0	0	0	0	0	0	0	0	0	0	0	0	0	0	0	0	0	P-0026540	Breast	IDC	Breast Ductal HR+HER2-	IDC HR+HER2-	Metastasis	Breast
P-0026623-T01-IM6	2	1	0	0	0	0	0	0	0	0	0	0	0	breast	0	0	0	0	0	0	0	0	0	0	0	0	0	0	0	0	0	0	0	0	0	0	0	0	0	0	0	0	P-0026623	Breast	IDC	Breast Ductal HR+HER2-	IDC HR+HER2-	Metastasis	Breast
P-0026669-T01-IM6	3	0	0	0	0	1	0	0	0	0	0	0	0	breast	0	0	0	0	0	0	0	0	0	0	0	0	0	0	0	0	0	0	0	0	0	0	0	0	0	0	0	0	P-0026669	Breast	IDC	Breast Ductal HR+HER2-	IDC HR+HER2-	Primary	Breast
P-0026684-T02-IM6	2	0	0	0	0	1	0	0	0	0	0	0	0	breast	0	0	0	0	0	0	0	0	0	0	0	0	0	0	0	0	0	0	0	0	0	0	0	0	0	0	0	0	P-0026684	Breast	IDC	Breast Ductal HR+HER2-	IDC HR+HER2-	Primary	Breast
P-0026710-T02-IM6	4	0.827778	0	0	0	0	0	0	0	0	0	0	0	breast	0	0	0	0	0	0	0	0	0	0	0	0	0	0	0	0	0	0	0	0	0	0	0	0	0	0	0	0	P-0026710	Breast	IDC	Breast Ductal HR+HER2-	IDC HR+HER2-	Metastasis	Breast
P-0026730-T01-IM6	3	0	0	0	0	1	0	0	0	0	0	0	0	breast	0	0	0	0	0	0	0	0	0	0	0	0	0	0	0	0	0	0	0	0	0	0	0	0	0	0	0	0	P-0026730	Breast	IDC	Breast Ductal HR+HER2-	IDC HR+HER2-	Primary	Breast
P-0026785-T01-IM6	5	0.456482	0	0.48251	0	0	0	0	0	0	0	0	0	breast	0	0	0	0	0	0	0	0	0	0	0	0	0	0	0	0	0	0	0	0	0	0	0	0	0	0	0	0	P-0026785	Breast	IDC	Breast Ductal HR+HER2-	IDC HR+HER2-	Primary	Breast
P-0026806-T01-IM6	1	0	0	0	0	0	0	0	0	0	0	0	0	breast	0	0	0	0	0	0	0	0	0	0	0	0	0	0	0	0	0	0	0	0	0	0	0	0	0	0	0	0	P-0026806	Breast	IDC	Breast Ductal HR+HER2-	IDC HR+HER2-	Primary	Breast
P-0026838-T02-IM6	1	0	0	0	0	0	0	0	0	0	0	0	0	breast	0	0	0	0	0	0	0	0	0	0	0	0	0	0	0	0	0	0	0	0	0	0	0	0	0	0	0	0	P-0026838	Breast	IDC	Breast Ductal HR+HER2-	IDC HR+HER2-	Primary	Breast
P-0026876-T01-IM6	1	0	0	0	0	0	0	0	0	0	0	0	0	breast	0	0	0	0	0	0	0	0	0	0	0	0	0	0	0	0	0	0	0	0	0	0	0	0	0	0	0	0	P-0026876	Breast	IDC	Breast Ductal HR+HER2-	IDC HR+HER2-	Metastasis	Breast
P-0026885-T01-IM6	178	0	0	0	0	1	0	0	0	0	0	0	0	breast	0	0	0	0	0	0	0	0	0	0	0	0	0	0	0	0	0	0	0	0	0	0	0	0	0	0	0	0	P-0026885	Breast	IDC	Breast Ductal HR+HER2-	IDC HR+HER2-	Metastasis	Breast
P-0026907-T01-IM6	7	0.319405	0	0	0	0.680595	0	0	0	0	0	0	0	breast	0	0	0	0	0	0	0	0	0	0	0	0	0	0	0	0	0	0	0	0	0	0	0	0	0	0	0	0	P-0026907	Breast	IDC	Breast Ductal HR+HER2-	IDC HR+HER2-	Primary	Breast
P-0026931-T01-IM6	1	0	0	0	0	0	0	0	0	0	0	0	0	breast	0	0	0	0	0	0	0	0	0	0	0	0	0	0	0	0	0	0	0	0	0	0	0	0	0	0	0	0	P-0026931	Breast	IDC	Breast Ductal HR+HER2-	IDC HR+HER2-	Primary	Breast
P-0026944-T01-IM6	1	0	0	0	0	0	0	0	0	0	0	0	0	breast	0	0	0	0	0	0	0	0	0	0	0	0	0	0	0	0	0	0	0	0	0	0	0	0	0	0	0	0	P-0026944	Breast	IDC	Breast Ductal HR+HER2-	IDC HR+HER2-	Primary	Breast
P-0026957-T01-IM6	5	0.278665	0	0	0	0.721335	0	0	0	0	0	0	0	breast	0	0	0	0	0	0	0	0	0	0	0	0	0	0	0	0	0	0	0	0	0	0	0	0	0	0	0	0	P-0026957	Breast	IDC	Breast Ductal HR+HER2-	IDC HR+HER2-	Primary	Breast
P-0026959-T01-IM6	1	0	0	0	0	0	0	0	0	0	0	0	0	breast	0	0	0	0	0	0	0	0	0	0	0	0	0	0	0	0	0	0	0	0	0	0	0	0	0	0	0	0	P-0026959	Breast	IDC	Breast Ductal HR+HER2-	IDC HR+HER2-	Primary	Breast
P-0027010-T01-IM6	1	0	0	0	0	0	0	0	0	0	0	0	0	breast	0	0	0	0	0	0	0	0	0	0	0	0	0	0	0	0	0	0	0	0	0	0	0	0	0	0	0	0	P-0027010	Breast	IDC	Breast Ductal HR+HER2-	IDC HR+HER2-	Primary	Breast
P-0027069-T01-IM6	1	0	0	0	0	0	0	0	0	0	0	0	0	breast	0	0	0	0	0	0	0	0	0	0	0	0	0	0	0	0	0	0	0	0	0	0	0	0	0	0	0	0	P-0027069	Breast	IDC	Breast Ductal HR+HER2-	IDC HR+HER2-	Primary	Breast
P-0027132-T01-IM6	2	0	0	0	0	0.973522	0	0	0	0	0	0	0	breast	0	0	0	0	0	0	0	0	0	0	0	0	0	0	0	0	0	0	0	0	0	0	0	0	0	0	0	0	P-0027132	Breast	IDC	Breast Ductal HR+HER2-	IDC HR+HER2-	Primary	Breast
P-0027153-T01-IM6	4	0	0	0.351782	0	0	0	0.648218	0	0	0	0	0	breast	0	0	0	0	0	0	0	0	0	0	0	0	0	0	0	0	0	0	0	0	0	0	0	0	0	0	0	0	P-0027153	Breast	IDC	Breast Ductal HR+HER2-	IDC HR+HER2-	Primary	Breast
P-0027198-T01-IM6	3	0	0	0	0	1	0	0	0	0	0	0	0	breast	0	0	0	0	0	0	0	0	0	0	0	0	0	0	0	0	0	0	0	0	0	0	0	0	0	0	0	0	P-0027198	Breast	IDC	Breast Ductal HR+HER2-	IDC HR+HER2-	Primary	Breast
P-0027226-T01-IM6	3	0	0.607858	0.392142	0	0	0	0	0	0	0	0	0	breast	0	0	0	0	0	0	0	0	0	0	0	0	0	0	0	0	0	0	0	0	0	0	0	0	0	0	0	0	P-0027226	Breast	IDC	Breast Ductal HR+HER2-	IDC HR+HER2-	Primary	Breast
P-0027287-T01-IM6	2	0	0	0	0	1	0	0	0	0	0	0	0	breast	0	0	0	0	0	0	0	0	0	0	0	0	0	0	0	0	0	0	0	0	0	0	0	0	0	0	0	0	P-0027287	Breast	IDC	Breast Ductal HR+HER2-	IDC HR+HER2-	Primary	Breast
P-0027326-T01-IM6	1	0	0	0	0	0	0	0	0	0	0	0	0	breast	0	0	0	0	0	0	0	0	0	0	0	0	0	0	0	0	0	0	0	0	0	0	0	0	0	0	0	0	P-0027326	Breast	IDC	Breast Ductal HR+HER2-	IDC HR+HER2-	Primary	Breast
P-0027341-T01-IM6	3	0.573447	0	0.426553	0	0	0	0	0	0	0	0	0	breast	0	0	0	0	0	0	0	0	0	0	0	0	0	0	0	0	0	0	0	0	0	0	0	0	0	0	0	0	P-0027341	Breast	IDC	Breast Ductal HR+HER2-	IDC HR+HER2-	Primary	Breast
P-0027379-T01-IM6	2	0	0	1	0	0	0	0	0	0	0	0	0	breast	0	0	0	0	0	0	0	0	0	0	0	0	0	0	0	0	0	0	0	0	0	0	0	0	0	0	0	0	P-0027379	Breast	IDC	Breast Ductal HR+HER2-	IDC HR+HER2-	Primary	Breast
P-0027410-T01-IM6	2	0	0	0	0	1	0	0	0	0	0	0	0	breast	0	0	0	0	0	0	0	0	0	0	0	0	0	0	0	0	0	0	0	0	0	0	0	0	0	0	0	0	P-0027410	Breast	IDC	Breast Ductal HR+HER2-	IDC HR+HER2-	Primary	Breast
P-0027448-T01-IM6	3	0.545289	0	0.454711	0	0	0	0	0	0	0	0	0	breast	0	0	0	0	0	0	0	0	0	0	0	0	0	0	0	0	0	0	0	0	0	0	0	0	0	0	0	0	P-0027448	Breast	IDC	Breast Ductal HR+HER2-	IDC HR+HER2-	Primary	Breast
P-0027543-T01-IM6	2	0	0	0	0	0	0	1	0	0	0	0	0	breast	0	0	0	0	0	0	0	0	0	0	0	0	0	0	0	0	0	0	0	0	0	0	0	0	0	0	0	0	P-0027543	Breast	IDC	Breast Ductal HR+HER2-	IDC HR+HER2-	Primary	Breast
P-0027545-T01-IM6	0	0	0	0	0	0	0	0	0	0	0	0	0	breast	0	0	0	0	0	0	0	0	0	0	0	0	0	0	0	0	0	0	0	0	0	0	0	0	0	0	0	0	P-0027545	Breast	IDC	Breast Ductal HR+HER2-	IDC HR+HER2-	Primary	Breast
P-0027606-T01-IM6	40	0	0	0	0	0.999998	0	0	0	0	0	0	0	breast	0	0	0	0	0	0	0	0	0	0	0	0	0	0	0	0	0	0	0	0	0	0	0	0	0	0	0	0	P-0027606	Breast	IDC	Breast Ductal HR+HER2-	IDC HR+HER2-	Primary	Breast
P-0027617-T01-IM6	3	0	0	0.841069	0	0	0	0	0	0	0	0	0	breast	0	0	0	0	0	0	0	0	0	0	0	0	0	0	0	0	0	0	0	0	0	0	0	0	0	0	0	0	P-0027617	Breast	IDC	Breast Ductal HR+HER2-	IDC HR+HER2-	Metastasis	Breast
P-0027725-T02-IM6	2	0.663624	0	0	0	0	0	0	0	0	0	0	0	breast	0	0	0	0	0	0	0	0	0	0	0	0	0	0	0	0	0	0	0	0	0	0	0	0	0	0	0	0	P-0027725	Breast	IDC	Breast Ductal HR+HER2-	IDC HR+HER2-	Primary	Breast
P-0027741-T01-IM6	3	0.487878	0	0.512122	0	0	0	0	0	0	0	0	0	breast	0	0	0	0	0	0	0	0	0	0	0	0	0	0	0	0	0	0	0	0	0	0	0	0	0	0	0	0	P-0027741	Breast	IDC	Breast Ductal HR+HER2-	IDC HR+HER2-	Metastasis	Breast
P-0027748-T01-IM6	3	0	0	1	0	0	0	0	0	0	0	0	0	breast	0	0	0	0	0	0	0	0	0	0	0	0	0	0	0	0	0	0	0	0	0	0	0	0	0	0	0	0	P-0027748	Breast	IDC	Breast Ductal HR+HER2-	IDC HR+HER2-	Primary	Breast
P-0027755-T01-IM6	2	0	0	0	0	1	0	0	0	0	0	0	0	breast	0	0	0	0	0	0	0	0	0	0	0	0	0	0	0	0	0	0	0	0	0	0	0	0	0	0	0	0	P-0027755	Breast	IDC	Breast Ductal HR+HER2-	IDC HR+HER2-	Primary	Breast
P-0027877-T01-IM6	4	0.475056	0	0	0	0.294239	0	0	0	0	0	0	0	breast	0	0	0	0	0	0	0	0	0	0	0	0	0	0	0	0	0	0	0	0	0	0	0	0	0	0	0	0	P-0027877	Breast	IDC	Breast Ductal HR+HER2-	IDC HR+HER2-	Primary	Breast
P-0027879-T01-IM6	0	0	0	0	0	0	0	0	0	0	0	0	0	breast	0	0	0	0	0	0	0	0	0	0	0	0	0	0	0	0	0	0	0	0	0	0	0	0	0	0	0	0	P-0027879	Breast	IDC	Breast Ductal HR+HER2-	IDC HR+HER2-	Metastasis	Breast
P-0027926-T01-IM6	1	0	0	0	0	0	0	0	0	0	0	0	0	breast	0	0	0	0	0	0	0	0	0	0	0	0	0	0	0	0	0	0	0	0	0	0	0	0	0	0	0	0	P-0027926	Breast	IDC	Breast Ductal HR+HER2-	IDC HR+HER2-	Primary	Breast
P-0027948-T01-IM6	2	0.981435	0	0	0	0	0	0	0	0	0	0	0	breast	0	0	0	0	0	0	0	0	0	0	0	0	0	0	0	0	0	0	0	0	0	0	0	0	0	0	0	0	P-0027948	Breast	IDC	Breast Ductal HR+HER2-	IDC HR+HER2-	Metastasis	Breast
P-0027994-T01-IM6	3	0.949237	0	0	0	0	0	0	0	0	0	0	0	breast	0	0	0	0	0	0	0	0	0	0	0	0	0	0	0	0	0	0	0	0	0	0	0	0	0	0	0	0	P-0027994	Breast	IDC	Breast Ductal HR+HER2-	IDC HR+HER2-	Primary	Breast
P-0027995-T01-IM6	4	0	0	0	0	0	0	0	0	0.797934	0	0	0	breast	0	0	0	0	0	0	0	0	0	0	0	0	0	0	0	0	0	0	0	0	0	0	0	0	0	0	0	0	P-0027995	Breast	IDC	Breast Ductal HR+HER2-	IDC HR+HER2-	Metastasis	Breast
P-0028055-T01-IM6	2	0	0	0	0	1	0	0	0	0	0	0	0	breast	0	0	0	0	0	0	0	0	0	0	0	0	0	0	0	0	0	0	0	0	0	0	0	0	0	0	0	0	P-0028055	Breast	IDC	Breast Ductal HR+HER2-	IDC HR+HER2-	Primary	Breast
P-0028091-T01-IM6	1	0	1	0	0	0	0	0	0	0	0	0	0	breast	0	0	0	0	0	0	0	0	0	0	0	0	0	0	0	0	0	0	0	0	0	0	0	0	0	0	0	0	P-0028091	Breast	IDC	Breast Ductal HR+HER2-	IDC HR+HER2-	Primary	Breast
P-0028107-T01-IM6	2	0.884523	0	0	0	0	0	0	0	0	0	0	0	breast	0	0	0	0	0	0	0	0	0	0	0	0	0	0	0	0	0	0	0	0	0	0	0	0	0	0	0	0	P-0028107	Breast	IDC	Breast Ductal HR+HER2-	IDC HR+HER2-	Primary	Breast
P-0028113-T01-IM6	3	0.557713	0	0	0	0.442287	0	0	0	0	0	0	0	breast	0	0	0	0	0	0	0	0	0	0	0	0	0	0	0	0	0	0	0	0	0	0	0	0	0	0	0	0	P-0028113	Breast	IDC	Breast Ductal HR+HER2-	IDC HR+HER2-	Primary	Breast
P-0028143-T01-IM6	3	0	0	0	0	0.672165	0	0	0	0	0	0	0	breast	0	0	0	0	0	0	0	0	0	0	0	0	0	0	0	0	0	0	0	0	0	0	0	0	0	0	0	0	P-0028143	Breast	IDC	Breast Ductal HR+HER2-	IDC HR+HER2-	Metastasis	Breast
P-0028289-T01-IM6	1	0	0	0	0	0	0	0	0	0	0	0	0	breast	0	0	0	0	0	0	0	0	0	0	0	0	0	0	0	0	0	0	0	0	0	0	0	0	0	0	0	0	P-0028289	Breast	IDC	Breast Ductal HR+HER2-	IDC HR+HER2-	Primary	Breast
P-0028291-T01-IM6	1	1	0	0	0	0	0	0	0	0	0	0	0	breast	0	0	0	0	0	0	0	0	0	0	0	0	0	0	0	0	0	0	0	0	0	0	0	0	0	0	0	0	P-0028291	Breast	IDC	Breast Ductal HR+HER2-	IDC HR+HER2-	Primary	Breast
P-0028342-T01-IM6	3	0	0	0.511508	0	0.488492	0	0	0	0	0	0	0	breast	0	0	0	0	0	0	0	0	0	0	0	0	0	0	0	0	0	0	0	0	0	0	0	0	0	0	0	0	P-0028342	Breast	IDC	Breast Ductal HR+HER2-	IDC HR+HER2-	Primary	Breast
P-0028365-T01-IM6	2	0	0	0	0	1	0	0	0	0	0	0	0	breast	0	0	0	0	0	0	0	0	0	0	0	0	0	0	0	0	0	0	0	0	0	0	0	0	0	0	0	0	P-0028365	Breast	IDC	Breast Ductal HR+HER2-	IDC HR+HER2-	Primary	Breast
P-0028500-T01-IM6	0	0	0	0	0	0	0	0	0	0	0	0	0	breast	0	0	0	0	0	0	0	0	0	0	0	0	0	0	0	0	0	0	0	0	0	0	0	0	0	0	0	0	P-0028500	Breast	IDC	Breast Ductal HR+HER2-	IDC HR+HER2-	Metastasis	Breast
P-0028502-T01-IM6	2	0.560468	0	0	0	0	0	0	0	0	0	0	0	breast	0	0	0	0	0	0	0	0	0	0	0	0	0	0	0	0	0	0	0	0	0	0	0	0	0	0	0	0	P-0028502	Breast	IDC	Breast Ductal HR+HER2-	IDC HR+HER2-	Primary	Breast
P-0028537-T01-IM6	1	1	0	0	0	0	0	0	0	0	0	0	0	breast	0	0	0	0	0	0	0	0	0	0	0	0	0	0	0	0	0	0	0	0	0	0	0	0	0	0	0	0	P-0028537	Breast	IDC	Breast Ductal HR+HER2-	IDC HR+HER2-	Primary	Breast
P-0028567-T01-IM6	5	0.23914	0	0.537785	0	0	0	0	0	0.223076	0	0	0	breast	0	0	0	0	0	0	0	0	0	0	0	0	0	0	0	0	0	0	0	0	0	0	0	0	0	0	0	0	P-0028567	Breast	IDC	Breast Ductal HR+HER2-	IDC HR+HER2-	Primary	Breast
P-0028670-T01-IM6	5	0	0	0	0	0.806426	0	0	0	0	0	0	0	breast	0	0	0	0	0	0	0	0	0	0	0	0	0	0	0	0	0	0	0	0	0	0	0	0	0	0	0	0	P-0028670	Breast	IDC	Breast Ductal HR+HER2-	IDC HR+HER2-	Primary	Breast
P-0028755-T01-IM6	6	0	0	0	0	1	0	0	0	0	0	0	0	breast	0	0	0	0	0	0	0	0	0	0	0	0	0	0	0	0	0	0	0	0	0	0	0	0	0	0	0	0	P-0028755	Breast	IDC	Breast Ductal HR+HER2-	IDC HR+HER2-	Primary	Breast
P-0028922-T01-IM6	4	0	0	0.579622	0	0	0	0.420378	0	0	0	0	0	breast	0	0	0	0	0	0	0	0	0	0	0	0	0	0	0	0	0	0	0	0	0	0	0	0	0	0	0	0	P-0028922	Breast	IDC	Breast Ductal HR+HER2-	IDC HR+HER2-	Primary	Breast
P-0028927-T01-IM6	4	0	0	0	0	0.377663	0	0.608593	0	0	0	0	0	breast	0	0	0	0	0	0	0	0	0	0	0	0	0	0	0	0	0	0	0	0	0	0	0	0	0	0	0	0	P-0028927	Breast	IDC	Breast Ductal HR+HER2-	IDC HR+HER2-	Primary	Breast
P-0029353-T01-IM6	2	0.660328	0	0	0	0	0	0	0	0	0	0	0	breast	0	0	0	0	0	0	0	0	0	0	0	0	0	0	0	0	0	0	0	0	0	0	0	0	0	0	0	0	P-0029353	Breast	IDC	Breast Ductal HR+HER2-	IDC HR+HER2-	Primary	Breast
P-0029726-T01-IM6	6	0	0	0.217017	0	0.782983	0	0	0	0	0	0	0	breast	0	0	0	0	0	0	0	0	0	0	0	0	0	0	0	0	0	0	0	0	0	0	0	0	0	0	0	0	P-0029726	Breast	IDC	Breast Ductal HR+HER2-	IDC HR+HER2-	Primary	Breast
P-0029814-T01-IM6	4	0.506145	0	0	0	0.303865	0	0	0	0	0	0	0	breast	0	0	0	0	0	0	0	0	0	0	0	0	0	0	0	0	0	0	0	0	0	0	0	0	0	0	0	0	P-0029814	Breast	IDC	Breast Ductal HR+HER2-	IDC HR+HER2-	Primary	Breast
P-0029838-T01-IM6	1	1	0	0	0	0	0	0	0	0	0	0	0	breast	0	0	0	0	0	0	0	0	0	0	0	0	0	0	0	0	0	0	0	0	0	0	0	0	0	0	0	0	P-0029838	Breast	IDC	Breast Ductal HR+HER2-	IDC HR+HER2-	Primary	Breast
P-0029841-T01-IM6	1	0	0	0	0	0	0	0	0	0	0	0	0	breast	0	0	0	0	0	0	0	0	0	0	0	0	0	0	0	0	0	0	0	0	0	0	0	0	0	0	0	0	P-0029841	Breast	IDC	Breast Ductal HR+HER2-	IDC HR+HER2-	Primary	Breast
P-0029868-T01-IM6	2	0	0	0	0	1	0	0	0	0	0	0	0	breast	0	0	0	0	0	0	0	0	0	0	0	0	0	0	0	0	0	0	0	0	0	0	0	0	0	0	0	0	P-0029868	Breast	IDC	Breast Ductal HR+HER2-	IDC HR+HER2-	Primary	Breast
P-0029919-T01-IM6	4	0	0	0.535044	0	0.464956	0	0	0	0	0	0	0	breast	0	0	0	0	0	0	0	0	0	0	0	0	0	0	0	0	0	0	0	0	0	0	0	0	0	0	0	0	P-0029919	Breast	IDC	Breast Ductal HR+HER2-	IDC HR+HER2-	Metastasis	Breast
P-0030169-T01-IM6	7	0.504789	0	0.428013	0	0	0	0	0	0	0	0	0	breast	0	0	0	0	0	0	0	0	0	0	0	0	0	0	0	0	0	0	0	0	0	0	0	0	0	0	0	0	P-0030169	Breast	IDC	Breast Ductal HR+HER2-	IDC HR+HER2-	Primary	Breast
P-0030175-T01-IM6	4	0.74095	0	0.25905	0	0	0	0	0	0	0	0	0	breast	0	0	0	0	0	0	0	0	0	0	0	0	0	0	0	0	0	0	0	0	0	0	0	0	0	0	0	0	P-0030175	Breast	IDC	Breast Ductal HR+HER2-	IDC HR+HER2-	Primary	Breast
P-0030311-T01-IM6	1	0	0	0	0	0	0	0	0	0	0	0	0	breast	0	0	0	0	0	0	0	0	0	0	0	0	0	0	0	0	0	0	0	0	0	0	0	0	0	0	0	0	P-0030311	Breast	IDC	Breast Ductal HR+HER2-	IDC HR+HER2-	Metastasis	Breast
P-0030451-T01-IM6	3	0.69391	0	0	0	0	0	0	0	0	0	0	0	breast	0	0	0	0	0	0	0	0	0	0	0	0	0	0	0	0	0	0	0	0	0	0	0	0	0	0	0	0	P-0030451	Breast	IDC	Breast Ductal HR+HER2-	IDC HR+HER2-	Metastasis	Breast
P-0030545-T02-IM6	6	0	0	0.194005	0	0.623991	0	0.182004	0	0	0	0	0	breast	0	0	0	0	0	0	0	0	0	0	0	0	0	0	0	0	0	0	0	0	0	0	0	0	0	0	0	0	P-0030545	Breast	IDC	Breast Ductal HR+HER2-	IDC HR+HER2-	Metastasis	Breast
P-0030642-T01-IM6	3	0	0	0	0	1	0	0	0	0	0	0	0	breast	0	0	0	0	0	0	0	0	0	0	0	0	0	0	0	0	0	0	0	0	0	0	0	0	0	0	0	0	P-0030642	Breast	IDC	Breast Ductal HR+HER2-	IDC HR+HER2-	Primary	Breast
P-0030732-T01-IM6	5	0	0	0	0	0.447396	0	0.552604	0	0	0	0	0	breast	0	0	0	0	0	0	0	0	0	0	0	0	0	0	0	0	0	0	0	0	0	0	0	0	0	0	0	0	P-0030732	Breast	IDC	Breast Ductal HR+HER2-	IDC HR+HER2-	Primary	Breast
P-0031151-T01-IM6	3	0	0	0	0	0.960688	0	0	0	0	0	0	0	breast	0	0	0	0	0	0	0	0	0	0	0	0	0	0	0	0	0	0	0	0	0	0	0	0	0	0	0	0	P-0031151	Breast	IDC	Breast Ductal HR+HER2-	IDC HR+HER2-	Metastasis	Breast
P-0031484-T01-IM6	0	0	0	0	0	0	0	0	0	0	0	0	0	breast	0	0	0	0	0	0	0	0	0	0	0	0	0	0	0	0	0	0	0	0	0	0	0	0	0	0	0	0	P-0031484	Breast	IDC	Breast Ductal HR+HER2-	IDC HR+HER2-	Primary	Breast
P-0031612-T01-IM6	2	0	0	1	0	0	0	0	0	0	0	0	0	breast	0	0	0	0	0	0	0	0	0	0	0	0	0	0	0	0	0	0	0	0	0	0	0	0	0	0	0	0	P-0031612	Breast	IDC	Breast Ductal HR+HER2-	IDC HR+HER2-	Metastasis	Breast
P-0031684-T03-IM6	3	0.690712	0	0	0	0	0	0	0	0	0	0	0	breast	0	0	0	0	0	0	0	0	0	0	0	0	0	0	0	0	0	0	0	0	0	0	0	0	0	0	0	0	P-0031684	Breast	IDC	Breast Ductal HR+HER2-	IDC HR+HER2-	Primary	Breast
P-0031708-T01-IM6	2	0.674757	0	0	0	0	0	0	0	0	0	0	0	breast	0	0	0	0	0	0	0	0	0	0	0	0	0	0	0	0	0	0	0	0	0	0	0	0	0	0	0	0	P-0031708	Breast	IDC	Breast Ductal HR+HER2-	IDC HR+HER2-	Primary	Breast
P-0031818-T01-IM6	2	0	0	0	0	0	0	0	0	1	0	0	0	breast	0	0	0	0	0	0	0	0	0	0	0	0	0	0	0	0	0	0	0	0	0	0	0	0	0	0	0	0	P-0031818	Breast	IDC	Breast Ductal HR+HER2-	IDC HR+HER2-	Primary	Breast
P-0031839-T01-IM6	11	0.23333	0	0.483237	0	0.181435	0	0	0	0.101998	0	0	0	breast	0	0	0	0	0	0	0	0	0	0	0	0	0	0	0	0	0	0	0	0	0	0	0	0	0	0	0	0	P-0031839	Breast	IDC	Breast Ductal HR+HER2-	IDC HR+HER2-	Metastasis	Breast
P-0031841-T01-IM6	2	0	0	0	0	0	0	0.758432	0	0	0	0	0	breast	0	0	0	0	0	0	0	0	0	0	0	0	0	0	0	0	0	0	0	0	0	0	0	0	0	0	0	0	P-0031841	Breast	IDC	Breast Ductal HR+HER2-	IDC HR+HER2-	Primary	Breast
P-0032226-T01-IM6	2	0	0	0	0	1	0	0	0	0	0	0	0	breast	0	0	0	0	0	0	0	0	0	0	0	0	0	0	0	0	0	0	0	0	0	0	0	0	0	0	0	0	P-0032226	Breast	IDC	Breast Ductal HR+HER2-	IDC HR+HER2-	Primary	Breast
P-0032473-T03-IM6	1	0	0	1	0	0	0	0	0	0	0	0	0	breast	0	0	0	0	0	0	0	0	0	0	0	0	0	0	0	0	0	0	0	0	0	0	0	0	0	0	0	0	P-0032473	Breast	IDC	Breast Ductal HR+HER2-	IDC HR+HER2-	Primary	Breast
P-0032553-T02-IM6	1	0	0	0	0	0	0	0	0	0	0	0	0	breast	0	0	0	0	0	0	0	0	0	0	0	0	0	0	0	0	0	0	0	0	0	0	0	0	0	0	0	0	P-0032553	Breast	IDC	Breast Ductal HR+HER2-	IDC HR+HER2-	Primary	Breast
P-0032889-T01-IM6	3	0.501584	0	0.498416	0	0	0	0	0	0	0	0	0	breast	0	0	0	0	0	0	0	0	0	0	0	0	0	0	0	0	0	0	0	0	0	0	0	0	0	0	0	0	P-0032889	Breast	IDC	Breast Ductal HR+HER2-	IDC HR+HER2-	Metastasis	Breast
P-0033244-T03-IM6	1	0	0	0	0	0	0	0	0	0	0	0	0	breast	0	0	0	0	0	0	0	0	0	0	0	0	0	0	0	0	0	0	0	0	0	0	0	0	0	0	0	0	P-0033244	Breast	IDC	Breast Ductal HR+HER2-	IDC HR+HER2-	Metastasis	Breast
P-0033290-T01-IM6	2	0	0	0	0	0.554818	0	0	0	0	0	0	0	breast	0	0	0	0	0	0	0	0	0	0	0	0	0	0	0	0	0	0	0	0	0	0	0	0	0	0	0	0	P-0033290	Breast	IDC	Breast Ductal HR+HER2-	IDC HR+HER2-	Primary	Breast
P-0033321-T01-IM6	18	0	0	0	0	1	0	0	0	0	0	0	0	breast	0	0	0	0	0	0	0	0	0	0	0	0	0	0	0	0	0	0	0	0	0	0	0	0	0	0	0	0	P-0033321	Breast	IDC	Breast Ductal HR+HER2-	IDC HR+HER2-	Primary	Breast
P-0033322-T01-IM6	5	0	0.648926	0	0	0.313652	0	0	0	0	0	0	0	breast	0	0	0	0	0	0	0	0	0	0	0	0	0	0	0	0	0	0	0	0	0	0	0	0	0	0	0	0	P-0033322	Breast	IDC	Breast Ductal HR+HER2-	IDC HR+HER2-	Metastasis	Breast
P-0033323-T01-IM6	2	0	0	0	0	1	0	0	0	0	0	0	0	breast	0	0	0	0	0	0	0	0	0	0	0	0	0	0	0	0	0	0	0	0	0	0	0	0	0	0	0	0	P-0033323	Breast	IDC	Breast Ductal HR+HER2-	IDC HR+HER2-	Metastasis	Breast
P-0033399-T01-IM6	3	0	0	0	0	0	0	0.857956	0	0	0	0	0	breast	0	0	0	0	0	0	0	0	0	0	0	0	0	0	0	0	0	0	0	0	0	0	0	0	0	0	0	0	P-0033399	Breast	IDC	Breast Ductal HR+HER2-	IDC HR+HER2-	Primary	Breast
P-0033401-T01-IM6	2	0	0	0	0	0.823879	0	0	0	0	0	0	0	breast	0	0	0	0	0	0	0	0	0	0	0	0	0	0	0	0	0	0	0	0	0	0	0	0	0	0	0	0	P-0033401	Breast	IDC	Breast Ductal HR+HER2-	IDC HR+HER2-	Metastasis	Breast
P-0033552-T01-IM6	3	0.419342	0	0	0	0	0	0.406616	0	0	0	0	0	breast	0	0	0	0	0	0	0	0	0	0	0	0	0	0	0	0	0	0	0	0	0	0	0	0	0	0	0	0	P-0033552	Breast	IDC	Breast Ductal HR+HER2-	IDC HR+HER2-	Primary	Breast
P-0033672-T01-IM6	4	0	0	0	0	0.764607	0	0	0	0	0	0	0	breast	0	0	0	0	0	0	0	0	0	0	0	0	0	0	0	0	0	0	0	0	0	0	0	0	0	0	0	0	P-0033672	Breast	IDC	Breast Ductal HR+HER2-	IDC HR+HER2-	Primary	Breast
P-0033684-T01-IM6	1	0	0	0	0	0	0	0	0	0	0	0	0	breast	0	0	0	0	0	0	0	0	0	0	0	0	0	0	0	0	0	0	0	0	0	0	0	0	0	0	0	0	P-0033684	Breast	IDC	Breast Ductal HR+HER2-	IDC HR+HER2-	Primary	Breast
P-0033785-T01-IM6	4	1	0	0	0	0	0	0	0	0	0	0	0	breast	0	0	0	0	0	0	0	0	0	0	0	0	0	0	0	0	0	0	0	0	0	0	0	0	0	0	0	0	P-0033785	Breast	IDC	Breast Ductal HR+HER2-	IDC HR+HER2-	Primary	Breast
P-0033793-T01-IM6	2	0	0	1	0	0	0	0	0	0	0	0	0	breast	0	0	0	0	0	0	0	0	0	0	0	0	0	0	0	0	0	0	0	0	0	0	0	0	0	0	0	0	P-0033793	Breast	IDC	Breast Ductal HR+HER2-	IDC HR+HER2-	Primary	Breast
P-0033981-T01-IM6	5	0.692922	0	0	0	0	0	0.307078	0	0	0	0	0	breast	0	0	0	0	0	0	0	0	0	0	0	0	0	0	0	0	0	0	0	0	0	0	0	0	0	0	0	0	P-0033981	Breast	IDC	Breast Ductal HR+HER2-	IDC HR+HER2-	Primary	Breast
P-0034514-T03-IM6	1	0	0	0	0	0	0	0	0	0	0	0	0	breast	0	0	0	0	0	0	0	0	0	0	0	0	0	0	0	0	0	0	0	0	0	0	0	0	0	0	0	0	P-0034514	Breast	IDC	Breast Ductal HR+HER2-	IDC HR+HER2-	Primary	Breast
P-0034764-T02-IM6	3	1	0	0	0	0	0	0	0	0	0	0	0	breast	0	0	0	0	0	0	0	0	0	0	0	0	0	0	0	0	0	0	0	0	0	0	0	0	0	0	0	0	P-0034764	Breast	IDC	Breast Ductal HR+HER2-	IDC HR+HER2-	Primary	Breast
P-0034767-T01-IM6	1	0	0	0	0	0	0	0	0	0	0	0	0	breast	0	0	0	0	0	0	0	0	0	0	0	0	0	0	0	0	0	0	0	0	0	0	0	0	0	0	0	0	P-0034767	Breast	IDC	Breast Ductal HR+HER2-	IDC HR+HER2-	Metastasis	Breast
P-0034818-T01-IM6	9	0.111657	0	0.716924	0	0	0	0	0	0.171419	0	0	0	breast	0	0	0	0	0	0	0	0	0	0	0	0	0	0	0	0	0	0	0	0	0	0	0	0	0	0	0	0	P-0034818	Breast	IDC	Breast Ductal HR+HER2-	IDC HR+HER2-	Primary	Breast
P-0034900-T01-IM6	3	0.982094	0	0	0	0	0	0	0	0	0	0	0	breast	0	0	0	0	0	0	0	0	0	0	0	0	0	0	0	0	0	0	0	0	0	0	0	0	0	0	0	0	P-0034900	Breast	IDC	Breast Ductal HR+HER2-	IDC HR+HER2-	Primary	Breast
P-0034971-T03-IM6	5	0.32027	0	0.67973	0	0	0	0	0	0	0	0	0	breast	0	0	0	0	0	0	0	0	0	0	0	0	0	0	0	0	0	0	0	0	0	0	0	0	0	0	0	0	P-0034971	Breast	IDC	Breast Ductal HR+HER2-	IDC HR+HER2-	Primary	Breast
P-0035063-T01-IM6	1	1	0	0	0	0	0	0	0	0	0	0	0	breast	0	0	0	0	0	0	0	0	0	0	0	0	0	0	0	0	0	0	0	0	0	0	0	0	0	0	0	0	P-0035063	Breast	IDC	Breast Ductal HR+HER2-	IDC HR+HER2-	Primary	Breast
P-0035093-T01-IM6	5	0.427785	0.528663	0	0	0	0	0	0	0	0	0	0	breast	0	0	0	0	0	0	0	0	0	0	0	0	0	0	0	0	0	0	0	0	0	0	0	0	0	0	0	0	P-0035093	Breast	IDC	Breast Ductal HR+HER2-	IDC HR+HER2-	Primary	Breast
P-0035163-T01-IM6	4	1	0	0	0	0	0	0	0	0	0	0	0	breast	0	0	0	0	0	0	0	0	0	0	0	0	0	0	0	0	0	0	0	0	0	0	0	0	0	0	0	0	P-0035163	Breast	IDC	Breast Ductal HR+HER2-	IDC HR+HER2-	Metastasis	Breast
P-0035277-T01-IM6	1	0	0	0	0	1	0	0	0	0	0	0	0	breast	0	0	0	0	0	0	0	0	0	0	0	0	0	0	0	0	0	0	0	0	0	0	0	0	0	0	0	0	P-0035277	Breast	IDC	Breast Ductal HR+HER2-	IDC HR+HER2-	Primary	Breast
P-0035441-T01-IM6	2	0	0	0.564938	0	0	0	0	0	0	0	0	0	breast	0	0	0	0	0	0	0	0	0	0	0	0	0	0	0	0	0	0	0	0	0	0	0	0	0	0	0	0	P-0035441	Breast	IDC	Breast Ductal HR+HER2-	IDC HR+HER2-	Primary	Breast
P-0035592-T01-IM6	3	0	0	0.340607	0	0.659393	0	0	0	0	0	0	0	breast	0	0	0	0	0	0	0	0	0	0	0	0	0	0	0	0	0	0	0	0	0	0	0	0	0	0	0	0	P-0035592	Breast	IDC	Breast Ductal HR+HER2-	IDC HR+HER2-	Metastasis	Breast
P-0035596-T01-IM6	4	0.393522	0	0	0	0	0	0	0	0.461272	0	0	0	breast	0	0	0	0	0	0	0	0	0	0	0	0	0	0	0	0	0	0	0	0	0	0	0	0	0	0	0	0	P-0035596	Breast	IDC	Breast Ductal HR+HER2-	IDC HR+HER2-	Primary	Breast
P-0036178-T01-IM6	2	0	0	0	0	0	0	0.616354	0	0	0	0	0	breast	0	0	0	0	0	0	0	0	0	0	0	0	0	0	0	0	0	0	0	0	0	0	0	0	0	0	0	0	P-0036178	Breast	IDC	Breast Ductal HR+HER2-	IDC HR+HER2-	Primary	Breast
P-0036612-T01-IM6	1	0	1	0	0	0	0	0	0	0	0	0	0	breast	0	0	0	0	0	0	0	0	0	0	0	0	0	0	0	0	0	0	0	0	0	0	0	0	0	0	0	0	P-0036612	Breast	IDC	Breast Ductal HR+HER2-	IDC HR+HER2-	Primary	Breast
P-0036710-T01-IM6	2	0	0	0	0	0.761517	0	0	0	0	0	0	0	breast	0	0	0	0	0	0	0	0	0	0	0	0	0	0	0	0	0	0	0	0	0	0	0	0	0	0	0	0	P-0036710	Breast	IDC	Breast Ductal HR+HER2-	IDC HR+HER2-	Metastasis	Breast
P-0036863-T01-IM6	7	0	0	0.429602	0	0.570397	0	0	0	0	0	0	0	breast	0	0	0	0	0	0	0	0	0	0	0	0	0	0	0	0	0	0	0	0	0	0	0	0	0	0	0	0	P-0036863	Breast	IDC	Breast Ductal HR+HER2-	IDC HR+HER2-	Metastasis	Breast
P-0037124-T01-IM6	1	1	0	0	0	0	0	0	0	0	0	0	0	breast	0	0	0	0	0	0	0	0	0	0	0	0	0	0	0	0	0	0	0	0	0	0	0	0	0	0	0	0	P-0037124	Breast	IDC	Breast Ductal HR+HER2-	IDC HR+HER2-	Metastasis	Breast
P-0037818-T01-IM6	6	0	0	0	0	0.367773	0	0.632227	0	0	0	0	0	breast	0	0	0	0	0	0	0	0	0	0	0	0	0	0	0	0	0	0	0	0	0	0	0	0	0	0	0	0	P-0037818	Breast	IDC	Breast Ductal HR+HER2-	IDC HR+HER2-	Primary	Breast
P-0039022-T01-IM6	5	0.527961	0	0	0	0.472039	0	0	0	0	0	0	0	breast	0	0	0	0	0	0	0	0	0	0	0	0	0	0	0	0	0	0	0	0	0	0	0	0	0	0	0	0	P-0039022	Breast	IDC	Breast Ductal HR+HER2-	IDC HR+HER2-	Primary	Breast
P-0039295-T01-IM6	3	0.8767	0	0	0	0	0	0	0	0	0	0	0	breast	0	0	0	0	0	0	0	0	0	0	0	0	0	0	0	0	0	0	0	0	0	0	0	0	0	0	0	0	P-0039295	Breast	IDC	Breast Ductal HR+HER2-	IDC HR+HER2-	Metastasis	Breast
P-0039478-T01-IM6	4	0	0	0	0	0.56202	0	0	0	0.43798	0	0	0	breast	0	0	0	0	0	0	0	0	0	0	0	0	0	0	0	0	0	0	0	0	0	0	0	0	0	0	0	0	P-0039478	Breast	IDC	Breast Ductal HR+HER2-	IDC HR+HER2-	Primary	Breast
P-0039582-T01-IM6	2	0	0	0.548764	0	0	0	0	0	0	0	0	0	breast	0	0	0	0	0	0	0	0	0	0	0	0	0	0	0	0	0	0	0	0	0	0	0	0	0	0	0	0	P-0039582	Breast	IDC	Breast Ductal HR+HER2-	IDC HR+HER2-	Primary	Breast
P-0040854-T01-IM6	6	0	0	0.838231	0	0	0	0	0	0	0	0	0	breast	0	0	0	0	0	0	0	0	0	0	0	0	0	0	0	0	0	0	0	0	0	0	0	0	0	0	0	0	P-0040854	Breast	IDC	Breast Ductal HR+HER2-	IDC HR+HER2-	Metastasis	Breast
P-0041274-T01-IM6	8	0.464703	0	0	0	0.382121	0	0.153176	0	0	0	0	0	breast	0	0	0	0	0	0	0	0	0	0	0	0	0	0	0	0	0	0	0	0	0	0	0	0	0	0	0	0	P-0041274	Breast	IDC	Breast Ductal HR+HER2-	IDC HR+HER2-	Primary	Breast
P-0041672-T01-IM6	3	0.925162	0	0	0	0	0	0	0	0	0	0	0	breast	0	0	0	0	0	0	0	0	0	0	0	0	0	0	0	0	0	0	0	0	0	0	0	0	0	0	0	0	P-0041672	Breast	IDC	Breast Ductal HR+HER2-	IDC HR+HER2-	Primary	Breast
P-0042643-T01-IM6	2	0	0	0	0	1	0	0	0	0	0	0	0	breast	0	0	0	0	0	0	0	0	0	0	0	0	0	0	0	0	0	0	0	0	0	0	0	0	0	0	0	0	P-0042643	Breast	IDC	Breast Ductal HR+HER2-	IDC HR+HER2-	Primary	Breast
P-0042670-T01-IM6	6	0.505107	0	0	0	0	0	0	0	0.426452	0	0	0	breast	0	0	0	0	0	0	0	0	0	0	0	0	0	0	0	0	0	0	0	0	0	0	0	0	0	0	0	0	P-0042670	Breast	IDC	Breast Ductal HR+HER2-	IDC HR+HER2-	Metastasis	Breast
P-0042785-T01-IM6	1	1	0	0	0	0	0	0	0	0	0	0	0	breast	0	0	0	0	0	0	0	0	0	0	0	0	0	0	0	0	0	0	0	0	0	0	0	0	0	0	0	0	P-0042785	Breast	IDC	Breast Ductal HR+HER2-	IDC HR+HER2-	Primary	Breast
P-0042786-T01-IM6	1	0	0	0	0	0	0	0	0	0	0	0	0	breast	0	0	0	0	0	0	0	0	0	0	0	0	0	0	0	0	0	0	0	0	0	0	0	0	0	0	0	0	P-0042786	Breast	IDC	Breast Ductal HR+HER2-	IDC HR+HER2-	Metastasis	Breast
P-0043591-T01-IM6	4	0	0	0	0	1	0	0	0	0	0	0	0	breast	0	0	0	0	0	0	0	0	0	0	0	0	0	0	0	0	0	0	0	0	0	0	0	0	0	0	0	0	P-0043591	Breast	IDC	Breast Ductal HR+HER2-	IDC HR+HER2-	Metastasis	Breast
P-0001757-T01-IM3	2	0.802624	0	0	0	0	0	0	0	0	0	0	0	breast	0	0	0	0	0	0	0	0	0	0	0	0	0	0	0	0	0	0	0	0	0	0	0	0	0	0	0	0	P-0001757	Breast	IDC	Breast Ductal HR-HER2+	IDC HR-HER2+	Metastasis	Breast
P-0002435-T01-IM3	8	0	0.288205	0.333574	0	0	0	0.37822	0	0	0	0	0	breast	0	0	0	0	0	0	0	0	0	0	0	0	0	0	0	0	0	0	0	0	0	0	0	0	0	0	0	0	P-0002435	Breast	IDC	Breast Ductal HR-HER2+	IDC HR-HER2+	Metastasis	Breast
P-0004965-T01-IM5	2	0.637925	0	0	0	0	0	0	0	0	0	0	0	breast	0	0	0	0	0	0	0	0	0	0	0	0	0	0	0	0	0	0	0	0	0	0	0	0	0	0	0	0	P-0004965	Breast	IDC	Breast Ductal HR-HER2+	IDC HR-HER2+	Primary	Breast
P-0006458-T01-IM5	5	0	0	0.809061	0	0	0	0	0	0	0	0	0	breast	0	0	0	0	0	0	0	0	0	0	0	0	0	0	0	0	0	0	0	0	0	0	0	0	0	0	0	0	P-0006458	Breast	IDC	Breast Ductal HR-HER2+	IDC HR-HER2+	Primary	Breast
P-0007808-T01-IM5	4	0	0	0	0	0.783963	0	0	0	0	0	0	0	breast	0	0	0	0	0	0	0	0	0	0	0	0	0	0	0	0	0	0	0	0	0	0	0	0	0	0	0	0	P-0007808	Breast	IDC	Breast Ductal HR-HER2+	IDC HR-HER2+	Metastasis	Breast
P-0014150-T01-IM5	2	0.884503	0	0	0	0	0	0	0	0	0	0	0	breast	0	0	0	0	0	0	0	0	0	0	0	0	0	0	0	0	0	0	0	0	0	0	0	0	0	0	0	0	P-0014150	Breast	IDC	Breast Ductal HR-HER2+	IDC HR-HER2+	Metastasis	Breast
P-0016192-T01-IM6	1	0	0	0	0	0	0	0	0	0	0	0	0	breast	0	0	0	0	0	0	0	0	0	0	0	0	0	0	0	0	0	0	0	0	0	0	0	0	0	0	0	0	P-0016192	Breast	IDC	Breast Ductal HR-HER2+	IDC HR-HER2+	Metastasis	Breast
P-0000478-T01-IM3	1	0	0	0	0	0	0	0	0	0	0	0	0	breast	0	0	0	0	0	0	0	0	0	0	0	0	0	0	0	0	0	0	0	0	0	0	0	0	0	0	0	0	P-0000478	Breast	IDC	Breast Ductal HR-HER2+	IDC HR-HER2+	Metastasis	Breast
P-0001627-T02-IM5	4	0.357545	0	0	0	0.642455	0	0	0	0	0	0	0	breast	0	0	0	0	0	0	0	0	0	0	0	0	0	0	0	0	0	0	0	0	0	0	0	0	0	0	0	0	P-0001627	Breast	IDC	Breast Ductal HR-HER2+	IDC HR-HER2+	Primary	Breast
P-0001637-T01-IM3	5	0	0	0	0	0.711015	0	0.288985	0	0	0	0	0	breast	0	0	0	0	0	0	0	0	0	0	0	0	0	0	0	0	0	0	0	0	0	0	0	0	0	0	0	0	P-0001637	Breast	IDC	Breast Ductal HR-HER2+	IDC HR-HER2+	Metastasis	Breast
P-0001860-T01-IM3	5	0.558979	0	0	0	0	0	0.356088	0	0	0	0	0	breast	0	0	0	0	0	0	0	0	0	0	0	0	0	0	0	0	0	0	0	0	0	0	0	0	0	0	0	0	P-0001860	Breast	IDC	Breast Ductal HR-HER2+	IDC HR-HER2+	Metastasis	Breast
P-0001883-T01-IM3	4	0	0	0.999998	0	0	0	0	0	0	0	0	0	breast	0	0	0	0	0	0	0	0	0	0	0	0	0	0	0	0	0	0	0	0	0	0	0	0	0	0	0	0	P-0001883	Breast	IDC	Breast Ductal HR-HER2+	IDC HR-HER2+	Metastasis	Breast
P-0002036-T01-IM3	2	0	0	0	0	1	0	0	0	0	0	0	0	breast	0	0	0	0	0	0	0	0	0	0	0	0	0	0	0	0	0	0	0	0	0	0	0	0	0	0	0	0	P-0002036	Breast	IDC	Breast Ductal HR-HER2+	IDC HR-HER2+	Metastasis	Breast
P-0002789-T01-IM3	1	0	0	0	0	1	0	0	0	0	0	0	0	breast	0	0	0	0	0	0	0	0	0	0	0	0	0	0	0	0	0	0	0	0	0	0	0	0	0	0	0	0	P-0002789	Breast	IDC	Breast Ductal HR-HER2+	IDC HR-HER2+	Metastasis	Breast
P-0002848-T01-IM3	6	0.396573	0	0	0	0.37033	0	0	0	0	0	0	0	breast	0	0	0	0	0	0	0	0	0	0	0	0	0	0	0	0	0	0	0	0	0	0	0	0	0	0	0	0	P-0002848	Breast	IDC	Breast Ductal HR-HER2+	IDC HR-HER2+	Metastasis	Breast
P-0003198-T03-IM5	5	1	0	0	0	0	0	0	0	0	0	0	0	breast	0	0	0	0	0	0	0	0	0	0	0	0	0	0	0	0	0	0	0	0	0	0	0	0	0	0	0	0	P-0003198	Breast	IDC	Breast Ductal HR-HER2+	IDC HR-HER2+	Metastasis	Breast
P-0003353-T01-IM5	15	0	0	0	0	0.984307	0	0	0	0	0	0	0	breast	0	0	0	0	0	0	0	0	0	0	0	0	0	0	0	0	0	0	0	0	0	0	0	0	0	0	0	0	P-0003353	Breast	IDC	Breast Ductal HR-HER2+	IDC HR-HER2+	Metastasis	Breast
P-0003624-T01-IM5	2	0	0	0	0	1	0	0	0	0	0	0	0	breast	0	0	0	0	0	0	0	0	0	0	0	0	0	0	0	0	0	0	0	0	0	0	0	0	0	0	0	0	P-0003624	Breast	IDC	Breast Ductal HR-HER2+	IDC HR-HER2+	Metastasis	Breast
P-0003940-T01-IM3	4	0	0	0	0	0.332523	0	0.667477	0	0	0	0	0	breast	0	0	0	0	0	0	0	0	0	0	0	0	0	0	0	0	0	0	0	0	0	0	0	0	0	0	0	0	P-0003940	Breast	IDC	Breast Ductal HR-HER2+	IDC HR-HER2+	Primary	Breast
P-0004133-T01-IM5	1	0	0	0	0	0	0	0	0	0	0	0	0	breast	0	0	0	0	0	0	0	0	0	0	0	0	0	0	0	0	0	0	0	0	0	0	0	0	0	0	0	0	P-0004133	Breast	IDC	Breast Ductal HR-HER2+	IDC HR-HER2+	Primary	Breast
P-0004160-T01-IM5	1	0	0	0	0	0	0	0	0	0	0	0	0	breast	0	0	0	0	0	0	0	0	0	0	0	0	0	0	0	0	0	0	0	0	0	0	0	0	0	0	0	0	P-0004160	Breast	IDC	Breast Ductal HR-HER2+	IDC HR-HER2+	Metastasis	Breast
P-0004210-T01-IM5	1	0	0	0	0	0	0	0	0	0	0	0	0	breast	0	0	0	0	0	0	0	0	0	0	0	0	0	0	0	0	0	0	0	0	0	0	0	0	0	0	0	0	P-0004210	Breast	IDC	Breast Ductal HR-HER2+	IDC HR-HER2+	Primary	Breast
P-0004466-T01-IM5	3	0.830035	0	0	0	0	0	0	0	0	0	0	0	breast	0	0	0	0	0	0	0	0	0	0	0	0	0	0	0	0	0	0	0	0	0	0	0	0	0	0	0	0	P-0004466	Breast	IDC	Breast Ductal HR-HER2+	IDC HR-HER2+	Metastasis	Breast
P-0004681-T01-IM5	10	0.79969	0	0.200301	0	0	0	0	0	0	0	0	0	breast	0	0	0	0	0	0	0	0	0	0	0	0	0	0	0	0	0	0	0	0	0	0	0	0	0	0	0	0	P-0004681	Breast	IDC	Breast Ductal HR-HER2+	IDC HR-HER2+	Primary	Breast
P-0004921-T01-IM5	6	0.543321	0.301669	0	0	0	0	0	0	0	0	0	0	breast	0	0	0	0	0	0	0	0	0	0	0	0	0	0	0	0	0	0	0	0	0	0	0	0	0	0	0	0	P-0004921	Breast	IDC	Breast Ductal HR-HER2+	IDC HR-HER2+	Primary	Breast
P-0004980-T01-IM5	1	0	0	0	0	0	0	0	0	0	0	0	0	breast	0	0	0	0	0	0	0	0	0	0	0	0	0	0	0	0	0	0	0	0	0	0	0	0	0	0	0	0	P-0004980	Breast	IDC	Breast Ductal HR-HER2+	IDC HR-HER2+	Metastasis	Breast
P-0005010-T01-IM5	3	0	0	0.46585	0	0.53415	0	0	0	0	0	0	0	breast	0	0	0	0	0	0	0	0	0	0	0	0	0	0	0	0	0	0	0	0	0	0	0	0	0	0	0	0	P-0005010	Breast	IDC	Breast Ductal HR-HER2+	IDC HR-HER2+	Primary	Breast
P-0005079-T01-IM5	1	0	0	1	0	0	0	0	0	0	0	0	0	breast	0	0	0	0	0	0	0	0	0	0	0	0	0	0	0	0	0	0	0	0	0	0	0	0	0	0	0	0	P-0005079	Breast	IDC	Breast Ductal HR-HER2+	IDC HR-HER2+	Primary	Breast
P-0005205-T01-IM5	2	0	0	0	0	1	0	0	0	0	0	0	0	breast	0	0	0	0	0	0	0	0	0	0	0	0	0	0	0	0	0	0	0	0	0	0	0	0	0	0	0	0	P-0005205	Breast	IDC	Breast Ductal HR-HER2+	IDC HR-HER2+	Primary	Breast
P-0005221-T01-IM5	3	0.72108	0	0	0	0	0	0	0	0	0	0	0	breast	0	0	0	0	0	0	0	0	0	0	0	0	0	0	0	0	0	0	0	0	0	0	0	0	0	0	0	0	P-0005221	Breast	IDC	Breast Ductal HR-HER2+	IDC HR-HER2+	Metastasis	Breast
P-0005273-T01-IM5	0	0	0	0	0	0	0	0	0	0	0	0	0	breast	0	0	0	0	0	0	0	0	0	0	0	0	0	0	0	0	0	0	0	0	0	0	0	0	0	0	0	0	P-0005273	Breast	IDC	Breast Ductal HR-HER2+	IDC HR-HER2+	Metastasis	Breast
P-0006455-T01-IM5	6	0.493996	0	0	0	0.506004	0	0	0	0	0	0	0	breast	0	0	0	0	0	0	0	0	0	0	0	0	0	0	0	0	0	0	0	0	0	0	0	0	0	0	0	0	P-0006455	Breast	IDC	Breast Ductal HR-HER2+	IDC HR-HER2+	Metastasis	Breast
P-0006668-T01-IM5	3	0	0	0	0	1	0	0	0	0	0	0	0	breast	0	0	0	0	0	0	0	0	0	0	0	0	0	0	0	0	0	0	0	0	0	0	0	0	0	0	0	0	P-0006668	Breast	IDC	Breast Ductal HR-HER2+	IDC HR-HER2+	Metastasis	Breast
P-0006698-T03-IM5	3	1	0	0	0	0	0	0	0	0	0	0	0	breast	0	0	0	0	0	0	0	0	0	0	0	0	0	0	0	0	0	0	0	0	0	0	0	0	0	0	0	0	P-0006698	Breast	IDC	Breast Ductal HR-HER2+	IDC HR-HER2+	Metastasis	Breast
P-0007093-T01-IM5	7	0	0	0.779984	0	0.220016	0	0	0	0	0	0	0	breast	0	0	0	0	0	0	0	0	0	0	0	0	0	0	0	0	0	0	0	0	0	0	0	0	0	0	0	0	P-0007093	Breast	IDC	Breast Ductal HR-HER2+	IDC HR-HER2+	Metastasis	Breast
P-0007127-T01-IM5	3	0.514117	0	0	0	0	0	0	0	0.485883	0	0	0	breast	0	0	0	0	0	0	0	0	0	0	0	0	0	0	0	0	0	0	0	0	0	0	0	0	0	0	0	0	P-0007127	Breast	IDC	Breast Ductal HR-HER2+	IDC HR-HER2+	Metastasis	Breast
P-0007497-T01-IM5	8	0.392278	0	0	0	0.517968	0	0	0	0	0	0	0	breast	0	0	0	0	0	0	0	0	0	0	0	0	0	0	0	0	0	0	0	0	0	0	0	0	0	0	0	0	P-0007497	Breast	IDC	Breast Ductal HR-HER2+	IDC HR-HER2+	Metastasis	Breast
P-0008482-T01-IM5	8	0.3509	0	0.162786	0	0.486314	0	0	0	0	0	0	0	breast	0	0	0	0	0	0	0	0	0	0	0	0	0	0	0	0	0	0	0	0	0	0	0	0	0	0	0	0	P-0008482	Breast	IDC	Breast Ductal HR-HER2+	IDC HR-HER2+	Primary	Breast
P-0008839-T02-IM6	3	0.476386	0	0	0	0	0	0.523614	0	0	0	0	0	breast	0	0	0	0	0	0	0	0	0	0	0	0	0	0	0	0	0	0	0	0	0	0	0	0	0	0	0	0	P-0008839	Breast	IDC	Breast Ductal HR-HER2+	IDC HR-HER2+	Metastasis	Breast
P-0009014-T03-IM6	2	0.837535	0	0	0	0	0	0	0	0	0	0	0	breast	0	0	0	0	0	0	0	0	0	0	0	0	0	0	0	0	0	0	0	0	0	0	0	0	0	0	0	0	P-0009014	Breast	IDC	Breast Ductal HR-HER2+	IDC HR-HER2+	Primary	Breast
P-0009834-T01-IM5	3	0	0	0.432055	0	0.567945	0	0	0	0	0	0	0	breast	0	0	0	0	0	0	0	0	0	0	0	0	0	0	0	0	0	0	0	0	0	0	0	0	0	0	0	0	P-0009834	Breast	IDC	Breast Ductal HR-HER2+	IDC HR-HER2+	Metastasis	Breast
P-0010124-T01-IM5	2	0	0	0	0	0	0	0.757905	0	0	0	0	0	breast	0	0	0	0	0	0	0	0	0	0	0	0	0	0	0	0	0	0	0	0	0	0	0	0	0	0	0	0	P-0010124	Breast	IDC	Breast Ductal HR-HER2+	IDC HR-HER2+	Metastasis	Breast
P-0010809-T01-IM5	4	0	0	0.255847	0	0	0	0	0	0.568328	0	0	0	breast	0	0	0	0	0	0	0	0	0	0	0	0	0	0	0	0	0	0	0	0	0	0	0	0	0	0	0	0	P-0010809	Breast	IDC	Breast Ductal HR-HER2+	IDC HR-HER2+	Primary	Breast
P-0010853-T01-IM5	2	0.999989	0	0	0	0	0	0	0	0	0	0	0	breast	0	0	0	0	0	0	0	0	0	0	0	0	0	0	0	0	0	0	0	0	0	0	0	0	0	0	0	0	P-0010853	Breast	IDC	Breast Ductal HR-HER2+	IDC HR-HER2+	Primary	Breast
P-0010895-T01-IM5	9	0.19107	0.392321	0.416609	0	0	0	0	0	0	0	0	0	breast	0	0	0	0	0	0	0	0	0	0	0	0	0	0	0	0	0	0	0	0	0	0	0	0	0	0	0	0	P-0010895	Breast	IDC	Breast Ductal HR-HER2+	IDC HR-HER2+	Metastasis	Breast
P-0010973-T01-IM5	6	0.245707	0	0.179461	0	0.574832	0	0	0	0	0	0	0	breast	0	0	0	0	0	0	0	0	0	0	0	0	0	0	0	0	0	0	0	0	0	0	0	0	0	0	0	0	P-0010973	Breast	IDC	Breast Ductal HR-HER2+	IDC HR-HER2+	Metastasis	Breast
P-0011281-T01-IM5	4	0	0	0	0	0.449458	0	0	0	0.550542	0	0	0	breast	0	0	0	0	0	0	0	0	0	0	0	0	0	0	0	0	0	0	0	0	0	0	0	0	0	0	0	0	P-0011281	Breast	IDC	Breast Ductal HR-HER2+	IDC HR-HER2+	Metastasis	Breast
P-0011454-T01-IM5	1	0	0	0	0	0	0	0	0	0	0	0	0	breast	0	0	0	0	0	0	0	0	0	0	0	0	0	0	0	0	0	0	0	0	0	0	0	0	0	0	0	0	P-0011454	Breast	IDC	Breast Ductal HR-HER2+	IDC HR-HER2+	Metastasis	Breast
P-0012070-T01-IM5	2	1	0	0	0	0	0	0	0	0	0	0	0	breast	0	0	0	0	0	0	0	0	0	0	0	0	0	0	0	0	0	0	0	0	0	0	0	0	0	0	0	0	P-0012070	Breast	IDC	Breast Ductal HR-HER2+	IDC HR-HER2+	Metastasis	Breast
P-0012199-T01-IM5	3	0	0	0	0	0.711947	0	0	0	0	0	0	0	breast	0	0	0	0	0	0	0	0	0	0	0	0	0	0	0	0	0	0	0	0	0	0	0	0	0	0	0	0	P-0012199	Breast	IDC	Breast Ductal HR-HER2+	IDC HR-HER2+	Primary	Breast
P-0013510-T01-IM5	6	0	0	0.33469	0	0	0	0.31404	0	0.35127	0	0	0	breast	0	0	0	0	0	0	0	0	0	0	0	0	0	0	0	0	0	0	0	0	0	0	0	0	0	0	0	0	P-0013510	Breast	IDC	Breast Ductal HR-HER2+	IDC HR-HER2+	Metastasis	Breast
P-0014149-T01-IM5	3	0	0	0	0	0.482692	0	0.517308	0	0	0	0	0	breast	0	0	0	0	0	0	0	0	0	0	0	0	0	0	0	0	0	0	0	0	0	0	0	0	0	0	0	0	P-0014149	Breast	IDC	Breast Ductal HR-HER2+	IDC HR-HER2+	Primary	Breast
P-0014364-T01-IM6	5	0	0	0	0	0.396455	0	0	0	0.409392	0	0	0	breast	0	0	0	0	0	0	0	0	0	0	0	0	0	0	0	0	0	0	0	0	0	0	0	0	0	0	0	0	P-0014364	Breast	IDC	Breast Ductal HR-HER2+	IDC HR-HER2+	Primary	Breast
P-0014460-T01-IM6	10	0	0	0.520191	0	0	0	0	0	0.390241	0	0	0	breast	0	0	0	0	0	0	0	0	0	0	0	0	0	0	0	0	0	0	0	0	0	0	0	0	0	0	0	0	P-0014460	Breast	IDC	Breast Ductal HR-HER2+	IDC HR-HER2+	Primary	Breast
P-0014807-T01-IM6	4	0	0	0.293054	0	0	0	0	0	0.706946	0	0	0	breast	0	0	0	0	0	0	0	0	0	0	0	0	0	0	0	0	0	0	0	0	0	0	0	0	0	0	0	0	P-0014807	Breast	IDC	Breast Ductal HR-HER2+	IDC HR-HER2+	Primary	Breast
P-0014973-T01-IM6	1	0	0	0	0	1	0	0	0	0	0	0	0	breast	0	0	0	0	0	0	0	0	0	0	0	0	0	0	0	0	0	0	0	0	0	0	0	0	0	0	0	0	P-0014973	Breast	IDC	Breast Ductal HR-HER2+	IDC HR-HER2+	Primary	Breast
P-0015023-T01-IM6	4	0.256019	0	0	0	0.410701	0	0.33328	0	0	0	0	0	breast	0	0	0	0	0	0	0	0	0	0	0	0	0	0	0	0	0	0	0	0	0	0	0	0	0	0	0	0	P-0015023	Breast	IDC	Breast Ductal HR-HER2+	IDC HR-HER2+	Primary	Breast
P-0015050-T01-IM6	4	0.379856	0	0	0	0.620144	0	0	0	0	0	0	0	breast	0	0	0	0	0	0	0	0	0	0	0	0	0	0	0	0	0	0	0	0	0	0	0	0	0	0	0	0	P-0015050	Breast	IDC	Breast Ductal HR-HER2+	IDC HR-HER2+	Primary	Breast
P-0015059-T01-IM6	5	0.825067	0	0	0	0	0	0	0	0	0	0	0	breast	0	0	0	0	0	0	0	0	0	0	0	0	0	0	0	0	0	0	0	0	0	0	0	0	0	0	0	0	P-0015059	Breast	IDC	Breast Ductal HR-HER2+	IDC HR-HER2+	Primary	Breast
P-0015077-T01-IM6	1	1	0	0	0	0	0	0	0	0	0	0	0	breast	0	0	0	0	0	0	0	0	0	0	0	0	0	0	0	0	0	0	0	0	0	0	0	0	0	0	0	0	P-0015077	Breast	IDC	Breast Ductal HR-HER2+	IDC HR-HER2+	Primary	Breast
P-0015198-T01-IM6	2	0.811405	0	0	0	0	0	0	0	0	0	0	0	breast	0	0	0	0	0	0	0	0	0	0	0	0	0	0	0	0	0	0	0	0	0	0	0	0	0	0	0	0	P-0015198	Breast	IDC	Breast Ductal HR-HER2+	IDC HR-HER2+	Metastasis	Breast
P-0015321-T01-IM6	1	0	0	0	0	0	0	0	0	0	0	0	0	breast	0	0	0	0	0	0	0	0	0	0	0	0	0	0	0	0	0	0	0	0	0	0	0	0	0	0	0	0	P-0015321	Breast	IDC	Breast Ductal HR-HER2+	IDC HR-HER2+	Primary	Breast
P-0015325-T01-IM6	1	0	0	0	0	0	0	0	0	0	0	0	0	breast	0	0	0	0	0	0	0	0	0	0	0	0	0	0	0	0	0	0	0	0	0	0	0	0	0	0	0	0	P-0015325	Breast	IDC	Breast Ductal HR-HER2+	IDC HR-HER2+	Primary	Breast
P-0015702-T01-IM6	0	0	0	0	0	0	0	0	0	0	0	0	0	breast	0	0	0	0	0	0	0	0	0	0	0	0	0	0	0	0	0	0	0	0	0	0	0	0	0	0	0	0	P-0015702	Breast	IDC	Breast Ductal HR-HER2+	IDC HR-HER2+	Primary	Breast
P-0015787-T01-IM6	1	1	0	0	0	0	0	0	0	0	0	0	0	breast	0	0	0	0	0	0	0	0	0	0	0	0	0	0	0	0	0	0	0	0	0	0	0	0	0	0	0	0	P-0015787	Breast	IDC	Breast Ductal HR-HER2+	IDC HR-HER2+	Primary	Breast
P-0015861-T01-IM6	0	0	0	0	0	0	0	0	0	0	0	0	0	breast	0	0	0	0	0	0	0	0	0	0	0	0	0	0	0	0	0	0	0	0	0	0	0	0	0	0	0	0	P-0015861	Breast	IDC	Breast Ductal HR-HER2+	IDC HR-HER2+	Primary	Breast
P-0016145-T01-IM6	3	0	0	0.389289	0	0.610711	0	0	0	0	0	0	0	breast	0	0	0	0	0	0	0	0	0	0	0	0	0	0	0	0	0	0	0	0	0	0	0	0	0	0	0	0	P-0016145	Breast	IDC	Breast Ductal HR-HER2+	IDC HR-HER2+	Primary	Breast
P-0016151-T02-IM6	5	0.644407	0	0.270648	0	0	0	0	0	0	0	0	0	breast	0	0	0	0	0	0	0	0	0	0	0	0	0	0	0	0	0	0	0	0	0	0	0	0	0	0	0	0	P-0016151	Breast	IDC	Breast Ductal HR-HER2+	IDC HR-HER2+	Primary	Breast
P-0016159-T01-IM6	3	0.613688	0	0	0	0.386312	0	0	0	0	0	0	0	breast	0	0	0	0	0	0	0	0	0	0	0	0	0	0	0	0	0	0	0	0	0	0	0	0	0	0	0	0	P-0016159	Breast	IDC	Breast Ductal HR-HER2+	IDC HR-HER2+	Metastasis	Breast
P-0016604-T01-IM6	5	0	0	0.332975	0	0.667025	0	0	0	0	0	0	0	breast	0	0	0	0	0	0	0	0	0	0	0	0	0	0	0	0	0	0	0	0	0	0	0	0	0	0	0	0	P-0016604	Breast	IDC	Breast Ductal HR-HER2+	IDC HR-HER2+	Primary	Breast
P-0016820-T01-IM6	2	0	0	0	0	0	0	1	0	0	0	0	0	breast	0	0	0	0	0	0	0	0	0	0	0	0	0	0	0	0	0	0	0	0	0	0	0	0	0	0	0	0	P-0016820	Breast	IDC	Breast Ductal HR-HER2+	IDC HR-HER2+	Primary	Breast
P-0016934-T01-IM6	11	0.317296	0	0.536583	0	0.14612	0	0	0	0	0	0	0	breast	0	0	0	0	0	0	0	0	0	0	0	0	0	0	0	0	0	0	0	0	0	0	0	0	0	0	0	0	P-0016934	Breast	IDC	Breast Ductal HR-HER2+	IDC HR-HER2+	Metastasis	Breast
P-0016946-T01-IM6	4	0	0	0.866707	0	0	0	0	0	0	0	0	0	breast	0	0	0	0	0	0	0	0	0	0	0	0	0	0	0	0	0	0	0	0	0	0	0	0	0	0	0	0	P-0016946	Breast	IDC	Breast Ductal HR-HER2+	IDC HR-HER2+	Primary	Breast
P-0016968-T01-IM6	2	0	0	0	0	1	0	0	0	0	0	0	0	breast	0	0	0	0	0	0	0	0	0	0	0	0	0	0	0	0	0	0	0	0	0	0	0	0	0	0	0	0	P-0016968	Breast	IDC	Breast Ductal HR-HER2+	IDC HR-HER2+	Primary	Breast
P-0017011-T01-IM6	3	0	0	0.999999	0	0	0	0	0	0	0	0	0	breast	0	0	0	0	0	0	0	0	0	0	0	0	0	0	0	0	0	0	0	0	0	0	0	0	0	0	0	0	P-0017011	Breast	IDC	Breast Ductal HR-HER2+	IDC HR-HER2+	Primary	Breast
P-0017185-T01-IM6	6	0	0	0.287149	0	0.434674	0	0	0	0	0	0	0	breast	0	0	0	0	0	0	0	0	0	0	0	0	0	0	0	0	0	0	0	0	0	0	0	0	0	0	0	0	P-0017185	Breast	IDC	Breast Ductal HR-HER2+	IDC HR-HER2+	Metastasis	Breast
P-0017706-T01-IM6	3	1	0	0	0	0	0	0	0	0	0	0	0	breast	0	0	0	0	0	0	0	0	0	0	0	0	0	0	0	0	0	0	0	0	0	0	0	0	0	0	0	0	P-0017706	Breast	IDC	Breast Ductal HR-HER2+	IDC HR-HER2+	Metastasis	Breast
P-0018008-T01-IM6	3	0.558027	0	0	0	0.441973	0	0	0	0	0	0	0	breast	0	0	0	0	0	0	0	0	0	0	0	0	0	0	0	0	0	0	0	0	0	0	0	0	0	0	0	0	P-0018008	Breast	IDC	Breast Ductal HR-HER2+	IDC HR-HER2+	Primary	Breast
P-0018016-T01-IM6	3	0	0	0.477602	0	0.522398	0	0	0	0	0	0	0	breast	0	0	0	0	0	0	0	0	0	0	0	0	0	0	0	0	0	0	0	0	0	0	0	0	0	0	0	0	P-0018016	Breast	IDC	Breast Ductal HR-HER2+	IDC HR-HER2+	Primary	Breast
P-0018391-T01-IM6	2	1	0	0	0	0	0	0	0	0	0	0	0	breast	0	0	0	0	0	0	0	0	0	0	0	0	0	0	0	0	0	0	0	0	0	0	0	0	0	0	0	0	P-0018391	Breast	IDC	Breast Ductal HR-HER2+	IDC HR-HER2+	Metastasis	Breast
P-0018596-T01-IM6	6	0.209209	0	0.250657	0	0.540134	0	0	0	0	0	0	0	breast	0	0	0	0	0	0	0	0	0	0	0	0	0	0	0	0	0	0	0	0	0	0	0	0	0	0	0	0	P-0018596	Breast	IDC	Breast Ductal HR-HER2+	IDC HR-HER2+	Primary	Breast
P-0018602-T01-IM6	4	0.438351	0	0	0	0.561649	0	0	0	0	0	0	0	breast	0	0	0	0	0	0	0	0	0	0	0	0	0	0	0	0	0	0	0	0	0	0	0	0	0	0	0	0	P-0018602	Breast	IDC	Breast Ductal HR-HER2+	IDC HR-HER2+	Metastasis	Breast
P-0018672-T01-IM6	3	0	0.50775	0	0	0	0	0	0	0	0	0	0	breast	0	0	0	0	0	0	0	0	0	0	0	0	0	0	0	0	0	0	0	0	0	0	0	0	0	0	0	0	P-0018672	Breast	IDC	Breast Ductal HR-HER2+	IDC HR-HER2+	Primary	Breast
P-0019460-T01-IM6	4	0	0	0.894329	0	0	0	0	0	0	0	0	0	breast	0	0	0	0	0	0	0	0	0	0	0	0	0	0	0	0	0	0	0	0	0	0	0	0	0	0	0	0	P-0019460	Breast	IDC	Breast Ductal HR-HER2+	IDC HR-HER2+	Primary	Breast
P-0019489-T01-IM6	2	0.534966	0	0	0	0	0	0	0	0	0	0	0	breast	0	0	0	0	0	0	0	0	0	0	0	0	0	0	0	0	0	0	0	0	0	0	0	0	0	0	0	0	P-0019489	Breast	IDC	Breast Ductal HR-HER2+	IDC HR-HER2+	Primary	Breast
P-0019579-T01-IM6	4	0	0	0.493779	0	0.506221	0	0	0	0	0	0	0	breast	0	0	0	0	0	0	0	0	0	0	0	0	0	0	0	0	0	0	0	0	0	0	0	0	0	0	0	0	P-0019579	Breast	IDC	Breast Ductal HR-HER2+	IDC HR-HER2+	Primary	Breast
P-0019622-T01-IM6	2	0	0	0	0	1	0	0	0	0	0	0	0	breast	0	0	0	0	0	0	0	0	0	0	0	0	0	0	0	0	0	0	0	0	0	0	0	0	0	0	0	0	P-0019622	Breast	IDC	Breast Ductal HR-HER2+	IDC HR-HER2+	Primary	Breast
P-0019661-T01-IM6	3	0	0	0.678289	0	0	0	0	0	0	0	0	0	breast	0	0	0	0	0	0	0	0	0	0	0	0	0	0	0	0	0	0	0	0	0	0	0	0	0	0	0	0	P-0019661	Breast	IDC	Breast Ductal HR-HER2+	IDC HR-HER2+	Primary	Breast
P-0019755-T01-IM6	1	1	0	0	0	0	0	0	0	0	0	0	0	breast	0	0	0	0	0	0	0	0	0	0	0	0	0	0	0	0	0	0	0	0	0	0	0	0	0	0	0	0	P-0019755	Breast	IDC	Breast Ductal HR-HER2+	IDC HR-HER2+	Primary	Breast
P-0019776-T01-IM6	3	0	0	0	0	0	0	1	0	0	0	0	0	breast	0	0	0	0	0	0	0	0	0	0	0	0	0	0	0	0	0	0	0	0	0	0	0	0	0	0	0	0	P-0019776	Breast	IDC	Breast Ductal HR-HER2+	IDC HR-HER2+	Primary	Breast
P-0019792-T01-IM6	2	1	0	0	0	0	0	0	0	0	0	0	0	breast	0	0	0	0	0	0	0	0	0	0	0	0	0	0	0	0	0	0	0	0	0	0	0	0	0	0	0	0	P-0019792	Breast	IDC	Breast Ductal HR-HER2+	IDC HR-HER2+	Primary	Breast
P-0020622-T01-IM6	4	0.62347	0	0	0	0	0	0.37653	0	0	0	0	0	breast	0	0	0	0	0	0	0	0	0	0	0	0	0	0	0	0	0	0	0	0	0	0	0	0	0	0	0	0	P-0020622	Breast	IDC	Breast Ductal HR-HER2+	IDC HR-HER2+	Primary	Breast
P-0021008-T01-IM6	3	0	0	0	0	0.351771	0	0.351887	0	0	0	0	0	breast	0	0	0	0	0	0	0	0	0	0	0	0	0	0	0	0	0	0	0	0	0	0	0	0	0	0	0	0	P-0021008	Breast	IDC	Breast Ductal HR-HER2+	IDC HR-HER2+	Metastasis	Breast
P-0022052-T01-IM6	3	0	0	0	0	0.691434	0	0	0	0	0	0	0	breast	0	0	0	0	0	0	0	0	0	0	0	0	0	0	0	0	0	0	0	0	0	0	0	0	0	0	0	0	P-0022052	Breast	IDC	Breast Ductal HR-HER2+	IDC HR-HER2+	Primary	Breast
P-0022110-T01-IM6	4	0.433791	0	0	0	0.291729	0	0	0	0.27448	0	0	0	breast	0	0	0	0	0	0	0	0	0	0	0	0	0	0	0	0	0	0	0	0	0	0	0	0	0	0	0	0	P-0022110	Breast	IDC	Breast Ductal HR-HER2+	IDC HR-HER2+	Primary	Breast
P-0022919-T01-IM6	4	0	0	0	0	1	0	0	0	0	0	0	0	breast	0	0	0	0	0	0	0	0	0	0	0	0	0	0	0	0	0	0	0	0	0	0	0	0	0	0	0	0	P-0022919	Breast	IDC	Breast Ductal HR-HER2+	IDC HR-HER2+	Metastasis	Breast
P-0023344-T01-IM6	3	0	0	0	0	0.684944	0	0	0	0	0	0	0	breast	0	0	0	0	0	0	0	0	0	0	0	0	0	0	0	0	0	0	0	0	0	0	0	0	0	0	0	0	P-0023344	Breast	IDC	Breast Ductal HR-HER2+	IDC HR-HER2+	Primary	Breast
P-0023953-T01-IM6	2	1	0	0	0	0	0	0	0	0	0	0	0	breast	0	0	0	0	0	0	0	0	0	0	0	0	0	0	0	0	0	0	0	0	0	0	0	0	0	0	0	0	P-0023953	Breast	IDC	Breast Ductal HR-HER2+	IDC HR-HER2+	Primary	Breast
P-0024107-T01-IM6	7	0	0	0	0	0.229622	0	0	0	0.647117	0	0	0	breast	0	0	0	0	0	0	0	0	0	0	0	0	0	0	0	0	0	0	0	0	0	0	0	0	0	0	0	0	P-0024107	Breast	IDC	Breast Ductal HR-HER2+	IDC HR-HER2+	Primary	Breast
P-0024206-T01-IM6	15	0.187444	0	0.782307	0	0	0	0	0	0	0	0	0	breast	0	0	0	0	0	0	0	0	0	0	0	0	0	0	0	0	0	0	0	0	0	0	0	0	0	0	0	0	P-0024206	Breast	IDC	Breast Ductal HR-HER2+	IDC HR-HER2+	Primary	Breast
P-0024524-T01-IM6	6	0.25551	0.32023	0.168722	0	0.255538	0	0	0	0	0	0	0	breast	0	0	0	0	0	0	0	0	0	0	0	0	0	0	0	0	0	0	0	0	0	0	0	0	0	0	0	0	P-0024524	Breast	IDC	Breast Ductal HR-HER2+	IDC HR-HER2+	Metastasis	Breast
P-0024867-T01-IM6	3	0	0	0	0	0	0	1	0	0	0	0	0	breast	0	0	0	0	0	0	0	0	0	0	0	0	0	0	0	0	0	0	0	0	0	0	0	0	0	0	0	0	P-0024867	Breast	IDC	Breast Ductal HR-HER2+	IDC HR-HER2+	Primary	Breast
P-0024925-T01-IM6	11	0.17027	0	0.82973	0	0	0	0	0	0	0	0	0	breast	0	0	0	0	0	0	0	0	0	0	0	0	0	0	0	0	0	0	0	0	0	0	0	0	0	0	0	0	P-0024925	Breast	IDC	Breast Ductal HR-HER2+	IDC HR-HER2+	Metastasis	Breast
P-0025092-T01-IM6	2	1	0	0	0	0	0	0	0	0	0	0	0	breast	0	0	0	0	0	0	0	0	0	0	0	0	0	0	0	0	0	0	0	0	0	0	0	0	0	0	0	0	P-0025092	Breast	IDC	Breast Ductal HR-HER2+	IDC HR-HER2+	Metastasis	Breast
P-0025266-T01-IM6	2	0	0	0	0	0	0	1	0	0	0	0	0	breast	0	0	0	0	0	0	0	0	0	0	0	0	0	0	0	0	0	0	0	0	0	0	0	0	0	0	0	0	P-0025266	Breast	IDC	Breast Ductal HR-HER2+	IDC HR-HER2+	Primary	Breast
P-0025326-T01-IM6	2	0	0	0	0	0.664945	0	0	0	0	0	0	0	breast	0	0	0	0	0	0	0	0	0	0	0	0	0	0	0	0	0	0	0	0	0	0	0	0	0	0	0	0	P-0025326	Breast	IDC	Breast Ductal HR-HER2+	IDC HR-HER2+	Primary	Breast
P-0025405-T01-IM6	5	0.256924	0	0.743076	0	0	0	0	0	0	0	0	0	breast	0	0	0	0	0	0	0	0	0	0	0	0	0	0	0	0	0	0	0	0	0	0	0	0	0	0	0	0	P-0025405	Breast	IDC	Breast Ductal HR-HER2+	IDC HR-HER2+	Primary	Breast
P-0025663-T01-IM6	2	0	0	1	0	0	0	0	0	0	0	0	0	breast	0	0	0	0	0	0	0	0	0	0	0	0	0	0	0	0	0	0	0	0	0	0	0	0	0	0	0	0	P-0025663	Breast	IDC	Breast Ductal HR-HER2+	IDC HR-HER2+	Primary	Breast
P-0025805-T01-IM6	48	0.0586238	0	0	0	0.941376	0	0	0	0	0	0	0	breast	0	0	0	0	0	0	0	0	0	0	0	0	0	0	0	0	0	0	0	0	0	0	0	0	0	0	0	0	P-0025805	Breast	IDC	Breast Ductal HR-HER2+	IDC HR-HER2+	Metastasis	Breast
P-0025912-T02-IM6	6	0	0	0	0	0.460029	0	0.539971	0	0	0	0	0	breast	0	0	0	0	0	0	0	0	0	0	0	0	0	0	0	0	0	0	0	0	0	0	0	0	0	0	0	0	P-0025912	Breast	IDC	Breast Ductal HR-HER2+	IDC HR-HER2+	Metastasis	Breast
P-0026484-T01-IM6	22	0.452884	0	0	0	0.444413	0	0	0	0.102702	0	0	0	breast	0	0	0	0	0	0	0	0	0	0	0	0	0	0	0	0	0	0	0	0	0	0	0	0	0	0	0	0	P-0026484	Breast	IDC	Breast Ductal HR-HER2+	IDC HR-HER2+	Primary	Breast
P-0026682-T01-IM6	1	0	0	0	0	0	0	0	0	0	0	0	0	breast	0	0	0	0	0	0	0	0	0	0	0	0	0	0	0	0	0	0	0	0	0	0	0	0	0	0	0	0	P-0026682	Breast	IDC	Breast Ductal HR-HER2+	IDC HR-HER2+	Primary	Breast
P-0027273-T01-IM6	1	0	0	0	0	0	0	0	0	0	0	0	0	breast	0	0	0	0	0	0	0	0	0	0	0	0	0	0	0	0	0	0	0	0	0	0	0	0	0	0	0	0	P-0027273	Breast	IDC	Breast Ductal HR-HER2+	IDC HR-HER2+	Primary	Breast
P-0000407-T01-IM3	5	0.321628	0	0	0	0	0	0.640119	0	0	0	0	0	breast	0	0	0	0	0	0	0	0	0	0	0	0	0	0	0	0	0	0	0	0	0	0	0	0	0	0	0	0	P-0000407	Breast	IDC	Breast Ductal Triple Negative	IDC TN	Metastasis	Breast
P-0001618-T01-IM3	5	0.417511	0	0	0	0	0	0	0	0.457545	0	0	0	breast	0	0	0	0	0	0	0	0	0	0	0	0	0	0	0	0	0	0	0	0	0	0	0	0	0	0	0	0	P-0001618	Breast	IDC	Breast Ductal Triple Negative	IDC TN	Metastasis	Breast
P-0001635-T01-IM3	2	0	0	0	0	0.600556	0	0	0	0	0	0	0	breast	0	0	0	0	0	0	0	0	0	0	0	0	0	0	0	0	0	0	0	0	0	0	0	0	0	0	0	0	P-0001635	Breast	IDC	Breast Ductal Triple Negative	IDC TN	Primary	Breast
P-0002237-T01-IM3	5	0	0	0.525727	0	0.474273	0	0	0	0	0	0	0	breast	0	0	0	0	0	0	0	0	0	0	0	0	0	0	0	0	0	0	0	0	0	0	0	0	0	0	0	0	P-0002237	Breast	IDC	Breast Ductal Triple Negative	IDC TN	Metastasis	Breast
P-0003172-T01-IM5	3	0.469607	0	0	0	0.530393	0	0	0	0	0	0	0	breast	0	0	0	0	0	0	0	0	0	0	0	0	0	0	0	0	0	0	0	0	0	0	0	0	0	0	0	0	P-0003172	Breast	IDC	Breast Ductal Triple Negative	IDC TN	Metastasis	Breast
P-0003342-T01-IM5	0	0	0	0	0	0	0	0	0	0	0	0	0	breast	0	0	0	0	0	0	0	0	0	0	0	0	0	0	0	0	0	0	0	0	0	0	0	0	0	0	0	0	P-0003342	Breast	IDC	Breast Ductal Triple Negative	IDC TN	Primary	Breast
P-0003381-T01-IM5	1	0	0	0	0	0	0	0	0	0	0	0	0	breast	0	0	0	0	0	0	0	0	0	0	0	0	0	0	0	0	0	0	0	0	0	0	0	0	0	0	0	0	P-0003381	Breast	IDC	Breast Ductal Triple Negative	IDC TN	Metastasis	Breast
P-0005712-T01-IM5	3	0.700425	0	0	0	0	0	0	0	0	0	0	0	breast	0	0	0	0	0	0	0	0	0	0	0	0	0	0	0	0	0	0	0	0	0	0	0	0	0	0	0	0	P-0005712	Breast	IDC	Breast Ductal Triple Negative	IDC TN	Primary	Breast
P-0005879-T01-IM5	5	0.247636	0	0.570535	0	0	0	0	0	0	0	0	0	breast	0	0	0	0	0	0	0	0	0	0	0	0	0	0	0	0	0	0	0	0	0	0	0	0	0	0	0	0	P-0005879	Breast	IDC	Breast Ductal Triple Negative	IDC TN	Primary	Breast
P-0006504-T02-IM5	5	0.763707	0	0	0	0	0	0	0	0	0	0	0	breast	0	0	0	0	0	0	0	0	0	0	0	0	0	0	0	0	0	0	0	0	0	0	0	0	0	0	0	0	P-0006504	Breast	IDC	Breast Ductal Triple Negative	IDC TN	Metastasis	Breast
P-0006831-T01-IM5	8	0.840571	0	0.159426	0	0	0	0	0	0	0	0	0	breast	0	0	0	0	0	0	0	0	0	0	0	0	0	0	0	0	0	0	0	0	0	0	0	0	0	0	0	0	P-0006831	Breast	IDC	Breast Ductal Triple Negative	IDC TN	Metastasis	Breast
P-0007317-T01-IM5	1	0	0	0	0	0	0	0	0	0	0	0	0	breast	0	0	0	0	0	0	0	0	0	0	0	0	0	0	0	0	0	0	0	0	0	0	0	0	0	0	0	0	P-0007317	Breast	IDC	Breast Ductal Triple Negative	IDC TN	Metastasis	Breast
P-0008571-T01-IM5	2	1	0	0	0	0	0	0	0	0	0	0	0	breast	0	0	0	0	0	0	0	0	0	0	0	0	0	0	0	0	0	0	0	0	0	0	0	0	0	0	0	0	P-0008571	Breast	IDC	Breast Ductal Triple Negative	IDC TN	Metastasis	Breast
P-0008961-T01-IM5	2	0.794903	0	0	0	0	0	0	0	0	0	0	0	breast	0	0	0	0	0	0	0	0	0	0	0	0	0	0	0	0	0	0	0	0	0	0	0	0	0	0	0	0	P-0008961	Breast	IDC	Breast Ductal Triple Negative	IDC TN	Metastasis	Breast
P-0009297-T02-IM5	7	0.33173	0	0	0	0.56923	0	0	0	0	0	0	0	breast	0	0	0	0	0	0	0	0	0	0	0	0	0	0	0	0	0	0	0	0	0	0	0	0	0	0	0	0	P-0009297	Breast	IDC	Breast Ductal Triple Negative	IDC TN	Metastasis	Breast
P-0009616-T02-IM5	2	0	1	0	0	0	0	0	0	0	0	0	0	breast	0	0	0	0	0	0	0	0	0	0	0	0	0	0	0	0	0	0	0	0	0	0	0	0	0	0	0	0	P-0009616	Breast	IDC	Breast Ductal Triple Negative	IDC TN	Primary	Breast
P-0014125-T01-IM5	5	0.310238	0	0	0	0.669266	0	0	0	0	0	0	0	breast	0	0	0	0	0	0	0	0	0	0	0	0	0	0	0	0	0	0	0	0	0	0	0	0	0	0	0	0	P-0014125	Breast	IDC	Breast Ductal Triple Negative	IDC TN	Metastasis	Breast
P-0014847-T01-IM6	3	0	0	0.473865	0	0	0	0.526135	0	0	0	0	0	breast	0	0	0	0	0	0	0	0	0	0	0	0	0	0	0	0	0	0	0	0	0	0	0	0	0	0	0	0	P-0014847	Breast	IDC	Breast Ductal Triple Negative	IDC TN	Metastasis	Breast
P-0016632-T01-IM6	3	0.458971	0	0	0	0.541029	0	0	0	0	0	0	0	breast	0	0	0	0	0	0	0	0	0	0	0	0	0	0	0	0	0	0	0	0	0	0	0	0	0	0	0	0	P-0016632	Breast	IDC	Breast Ductal Triple Negative	IDC TN	Primary	Breast
P-0016816-T02-IM6	5	1	0	0	0	0	0	0	0	0	0	0	0	breast	0	0	0	0	0	0	0	0	0	0	0	0	0	0	0	0	0	0	0	0	0	0	0	0	0	0	0	0	P-0016816	Breast	IDC	Breast Ductal Triple Negative	IDC TN	Metastasis	Breast
P-0019094-T01-IM6	7	0.709072	0	0.290927	0	0	0	0	0	0	0	0	0	breast	0	0	0	0	0	0	0	0	0	0	0	0	0	0	0	0	0	0	0	0	0	0	0	0	0	0	0	0	P-0019094	Breast	IDC	Breast Ductal Triple Negative	IDC TN	Metastasis	Breast
P-0020157-T01-IM6	2	0	0	0	0	1	0	0	0	0	0	0	0	breast	0	0	0	0	0	0	0	0	0	0	0	0	0	0	0	0	0	0	0	0	0	0	0	0	0	0	0	0	P-0020157	Breast	IDC	Breast Ductal Triple Negative	IDC TN	Primary	Breast
P-0022651-T01-IM6	3	1	0	0	0	0	0	0	0	0	0	0	0	breast	0	0	0	0	0	0	0	0	0	0	0	0	0	0	0	0	0	0	0	0	0	0	0	0	0	0	0	0	P-0022651	Breast	IDC	Breast Ductal Triple Negative	IDC TN	Primary	Breast
P-0027884-T01-IM6	2	1	0	0	0	0	0	0	0	0	0	0	0	breast	0	0	0	0	0	0	0	0	0	0	0	0	0	0	0	0	0	0	0	0	0	0	0	0	0	0	0	0	P-0027884	Breast	IDC	Breast Ductal Triple Negative	IDC TN	Metastasis	Breast
P-0028165-T01-IM6	3	0	0	0.521624	0	0	0	0	0	0	0	0	0	breast	0	0	0	0	0	0	0	0	0	0	0	0	0	0	0	0	0	0	0	0	0	0	0	0	0	0	0	0	P-0028165	Breast	IDC	Breast Ductal Triple Negative	IDC TN	Metastasis	Breast
P-0000196-T01-IM3	5	0.564121	0	0	0	0.435879	0	0	0	0	0	0	0	breast	0	0	0	0	0	0	0	0	0	0	0	0	0	0	0	0	0	0	0	0	0	0	0	0	0	0	0	0	P-0000196	Breast	IDC	Breast Ductal Triple Negative	IDC TN	Primary	Breast
P-0000209-T02-IM3	3	0.779702	0	0	0	0	0	0	0	0	0	0	0	breast	0	0	0	0	0	0	0	0	0	0	0	0	0	0	0	0	0	0	0	0	0	0	0	0	0	0	0	0	P-0000209	Breast	IDC	Breast Ductal Triple Negative	IDC TN	Primary	Breast
P-0000214-T01-IM3	2	0.831791	0	0	0	0	0	0	0	0	0	0	0	breast	0	0	0	0	0	0	0	0	0	0	0	0	0	0	0	0	0	0	0	0	0	0	0	0	0	0	0	0	P-0000214	Breast	IDC	Breast Ductal Triple Negative	IDC TN	Metastasis	Breast
P-0000275-T01-IM3	4	0	0	0.492828	0	0.507172	0	0	0	0	0	0	0	breast	0	0	0	0	0	0	0	0	0	0	0	0	0	0	0	0	0	0	0	0	0	0	0	0	0	0	0	0	P-0000275	Breast	IDC	Breast Ductal Triple Negative	IDC TN	Primary	Breast
P-0000335-T01-IM3	2	0.566508	0	0	0	0	0	0	0	0	0	0	0	breast	0	0	0	0	0	0	0	0	0	0	0	0	0	0	0	0	0	0	0	0	0	0	0	0	0	0	0	0	P-0000335	Breast	IDC	Breast Ductal Triple Negative	IDC TN	Primary	Breast
P-0000341-T01-IM3	1	0	0	0	0	0	0	0	0	0	0	0	0	breast	0	0	0	0	0	0	0	0	0	0	0	0	0	0	0	0	0	0	0	0	0	0	0	0	0	0	0	0	P-0000341	Breast	IDC	Breast Ductal Triple Negative	IDC TN	Metastasis	Breast
P-0000345-T01-IM3	3	0	0	0	0	1	0	0	0	0	0	0	0	breast	0	0	0	0	0	0	0	0	0	0	0	0	0	0	0	0	0	0	0	0	0	0	0	0	0	0	0	0	P-0000345	Breast	IDC	Breast Ductal Triple Negative	IDC TN	Metastasis	Breast
P-0000353-T01-IM3	2	0	0	0.548764	0	0	0	0	0	0	0	0	0	breast	0	0	0	0	0	0	0	0	0	0	0	0	0	0	0	0	0	0	0	0	0	0	0	0	0	0	0	0	P-0000353	Breast	IDC	Breast Ductal Triple Negative	IDC TN	Primary	Breast
P-0000447-T01-IM3	2	0	0	0	0	1	0	0	0	0	0	0	0	breast	0	0	0	0	0	0	0	0	0	0	0	0	0	0	0	0	0	0	0	0	0	0	0	0	0	0	0	0	P-0000447	Breast	IDC	Breast Ductal Triple Negative	IDC TN	Primary	Breast
P-0000517-T01-IM3	9	0.129557	0	0	0	0	0	0	0	0.855626	0	0	0	breast	0	0	0	0	0	0	0	0	0	0	0	0	0	0	0	0	0	0	0	0	0	0	0	0	0	0	0	0	P-0000517	Breast	IDC	Breast Ductal Triple Negative	IDC TN	Metastasis	Breast
P-0000542-T01-IM3	5	0	0	0	0	0.404745	0	0.595255	0	0	0	0	0	breast	0	0	0	0	0	0	0	0	0	0	0	0	0	0	0	0	0	0	0	0	0	0	0	0	0	0	0	0	P-0000542	Breast	IDC	Breast Ductal Triple Negative	IDC TN	Metastasis	Breast
P-0000804-T01-IM3	0	0	0	0	0	0	0	0	0	0	0	0	0	breast	0	0	0	0	0	0	0	0	0	0	0	0	0	0	0	0	0	0	0	0	0	0	0	0	0	0	0	0	P-0000804	Breast	IDC	Breast Ductal Triple Negative	IDC TN	Primary	Breast
P-0001312-T01-IM3	1	0	0	0	0	0	0	0	0	0	0	0	0	breast	0	0	0	0	0	0	0	0	0	0	0	0	0	0	0	0	0	0	0	0	0	0	0	0	0	0	0	0	P-0001312	Breast	IDC	Breast Ductal Triple Negative	IDC TN	Metastasis	Breast
P-0001331-T01-IM3	4	0.495817	0	0	0	0.504183	0	0	0	0	0	0	0	breast	0	0	0	0	0	0	0	0	0	0	0	0	0	0	0	0	0	0	0	0	0	0	0	0	0	0	0	0	P-0001331	Breast	IDC	Breast Ductal Triple Negative	IDC TN	Primary	Breast
P-0001440-T01-IM3	5	0	0	0.281954	0	0	0	0	0	0.407311	0	0	0	breast	0	0	0	0	0	0	0	0	0	0	0	0	0	0	0	0	0	0	0	0	0	0	0	0	0	0	0	0	P-0001440	Breast	IDC	Breast Ductal Triple Negative	IDC TN	Metastasis	Breast
P-0001536-T01-IM3	1	0	0	0	0	0	0	0	0	0	0	0	0	breast	0	0	0	0	0	0	0	0	0	0	0	0	0	0	0	0	0	0	0	0	0	0	0	0	0	0	0	0	P-0001536	Breast	IDC	Breast Ductal Triple Negative	IDC TN	Primary	Breast
P-0001696-T01-IM3	3	0.375286	0	0	0	0	0	0.624714	0	0	0	0	0	breast	0	0	0	0	0	0	0	0	0	0	0	0	0	0	0	0	0	0	0	0	0	0	0	0	0	0	0	0	P-0001696	Breast	IDC	Breast Ductal Triple Negative	IDC TN	Metastasis	Breast
P-0001784-T01-IM3	4	0.800769	0	0	0	0	0	0	0	0	0	0	0	breast	0	0	0	0	0	0	0	0	0	0	0	0	0	0	0	0	0	0	0	0	0	0	0	0	0	0	0	0	P-0001784	Breast	IDC	Breast Ductal Triple Negative	IDC TN	Metastasis	Breast
P-0001906-T01-IM3	1	0	0	0	0	0	0	0	0	0	0	0	0	breast	0	0	0	0	0	0	0	0	0	0	0	0	0	0	0	0	0	0	0	0	0	0	0	0	0	0	0	0	P-0001906	Breast	IDC	Breast Ductal Triple Negative	IDC TN	Primary	Breast
P-0001941-T02-IM3	1	0	0	0	0	0	0	0	0	0	0	0	0	breast	0	0	0	0	0	0	0	0	0	0	0	0	0	0	0	0	0	0	0	0	0	0	0	0	0	0	0	0	P-0001941	Breast	IDC	Breast Ductal Triple Negative	IDC TN	Metastasis	Breast
P-0001976-T01-IM3	3	0.371801	0	0	0	0.628199	0	0	0	0	0	0	0	breast	0	0	0	0	0	0	0	0	0	0	0	0	0	0	0	0	0	0	0	0	0	0	0	0	0	0	0	0	P-0001976	Breast	IDC	Breast Ductal Triple Negative	IDC TN	Primary	Breast
P-0002006-T01-IM3	4	0	0	0.487074	0	0.327283	0	0	0	0	0	0	0	breast	0	0	0	0	0	0	0	0	0	0	0	0	0	0	0	0	0	0	0	0	0	0	0	0	0	0	0	0	P-0002006	Breast	IDC	Breast Ductal Triple Negative	IDC TN	Metastasis	Breast
P-0002188-T01-IM3	3	1	0	0	0	0	0	0	0	0	0	0	0	breast	0	0	0	0	0	0	0	0	0	0	0	0	0	0	0	0	0	0	0	0	0	0	0	0	0	0	0	0	P-0002188	Breast	IDC	Breast Ductal Triple Negative	IDC TN	Metastasis	Breast
P-0002336-T01-IM3	5	0	0	0	0	0	0	0.719751	0	0.280249	0	0	0	breast	0	0	0	0	0	0	0	0	0	0	0	0	0	0	0	0	0	0	0	0	0	0	0	0	0	0	0	0	P-0002336	Breast	IDC	Breast Ductal Triple Negative	IDC TN	Metastasis	Breast
P-0002368-T02-IM5	1	0	0	0	0	0	0	0	0	0	0	0	0	breast	0	0	0	0	0	0	0	0	0	0	0	0	0	0	0	0	0	0	0	0	0	0	0	0	0	0	0	0	P-0002368	Breast	IDC	Breast Ductal Triple Negative	IDC TN	Metastasis	Breast
P-0002593-T01-IM3	5	0.50203	0	0.22096	0	0	0	0	0	0.277009	0	0	0	breast	0	0	0	0	0	0	0	0	0	0	0	0	0	0	0	0	0	0	0	0	0	0	0	0	0	0	0	0	P-0002593	Breast	IDC	Breast Ductal Triple Negative	IDC TN	Metastasis	Breast
P-0002800-T01-IM3	2	0	0	0	0	1	0	0	0	0	0	0	0	breast	0	0	0	0	0	0	0	0	0	0	0	0	0	0	0	0	0	0	0	0	0	0	0	0	0	0	0	0	P-0002800	Breast	IDC	Breast Ductal Triple Negative	IDC TN	Metastasis	Breast
P-0003072-T01-IM5	5	0	0	1	0	0	0	0	0	0	0	0	0	breast	0	0	0	0	0	0	0	0	0	0	0	0	0	0	0	0	0	0	0	0	0	0	0	0	0	0	0	0	P-0003072	Breast	IDC	Breast Ductal Triple Negative	IDC TN	Metastasis	Breast
P-0003234-T01-IM5	6	0.264522	0	0	0	0.639659	0	0	0	0	0	0	0	breast	0	0	0	0	0	0	0	0	0	0	0	0	0	0	0	0	0	0	0	0	0	0	0	0	0	0	0	0	P-0003234	Breast	IDC	Breast Ductal Triple Negative	IDC TN	Metastasis	Breast
P-0003299-T01-IM5	4	0	0	0.263799	0	0	0	0	0	0.577989	0	0	0	breast	0	0	0	0	0	0	0	0	0	0	0	0	0	0	0	0	0	0	0	0	0	0	0	0	0	0	0	0	P-0003299	Breast	IDC	Breast Ductal Triple Negative	IDC TN	Metastasis	Breast
P-0003552-T01-IM5	2	0	0	0	0	1	0	0	0	0	0	0	0	breast	0	0	0	0	0	0	0	0	0	0	0	0	0	0	0	0	0	0	0	0	0	0	0	0	0	0	0	0	P-0003552	Breast	IDC	Breast Ductal Triple Negative	IDC TN	Primary	Breast
P-0003676-T01-IM5	2	0	0	0	0	0	0	0.619293	0	0	0	0	0	breast	0	0	0	0	0	0	0	0	0	0	0	0	0	0	0	0	0	0	0	0	0	0	0	0	0	0	0	0	P-0003676	Breast	IDC	Breast Ductal Triple Negative	IDC TN	Metastasis	Breast
P-0003727-T01-IM5	1	1	0	0	0	0	0	0	0	0	0	0	0	breast	0	0	0	0	0	0	0	0	0	0	0	0	0	0	0	0	0	0	0	0	0	0	0	0	0	0	0	0	P-0003727	Breast	IDC	Breast Ductal Triple Negative	IDC TN	Metastasis	Breast
P-0003762-T02-IM5	3	0.625292	0	0	0	0.35959	0	0	0	0	0	0	0	breast	0	0	0	0	0	0	0	0	0	0	0	0	0	0	0	0	0	0	0	0	0	0	0	0	0	0	0	0	P-0003762	Breast	IDC	Breast Ductal Triple Negative	IDC TN	Primary	Breast
P-0003816-T01-IM5	4	0	0	0.58433	0	0.41567	0	0	0	0	0	0	0	breast	0	0	0	0	0	0	0	0	0	0	0	0	0	0	0	0	0	0	0	0	0	0	0	0	0	0	0	0	P-0003816	Breast	IDC	Breast Ductal Triple Negative	IDC TN	Metastasis	Breast
P-0003936-T01-IM3	6	0.851094	0	0	0	0	0	0	0	0	0	0	0	breast	0	0	0	0	0	0	0	0	0	0	0	0	0	0	0	0	0	0	0	0	0	0	0	0	0	0	0	0	P-0003936	Breast	IDC	Breast Ductal Triple Negative	IDC TN	Metastasis	Breast
P-0004122-T01-IM5	3	0	0	0	0	0	0	0.739405	0	0	0	0	0	breast	0	0	0	0	0	0	0	0	0	0	0	0	0	0	0	0	0	0	0	0	0	0	0	0	0	0	0	0	P-0004122	Breast	IDC	Breast Ductal Triple Negative	IDC TN	Metastasis	Breast
P-0004153-T01-IM5	2	0	0	0	0	0	0	0	0	0.66981	0	0	0	breast	0	0	0	0	0	0	0	0	0	0	0	0	0	0	0	0	0	0	0	0	0	0	0	0	0	0	0	0	P-0004153	Breast	IDC	Breast Ductal Triple Negative	IDC TN	Metastasis	Breast
P-0004194-T01-IM5	5	0.585823	0	0	0	0.414177	0	0	0	0	0	0	0	breast	0	0	0	0	0	0	0	0	0	0	0	0	0	0	0	0	0	0	0	0	0	0	0	0	0	0	0	0	P-0004194	Breast	IDC	Breast Ductal Triple Negative	IDC TN	Primary	Breast
P-0004213-T01-IM5	3	0	0.345738	0.654262	0	0	0	0	0	0	0	0	0	breast	0	0	0	0	0	0	0	0	0	0	0	0	0	0	0	0	0	0	0	0	0	0	0	0	0	0	0	0	P-0004213	Breast	IDC	Breast Ductal Triple Negative	IDC TN	Metastasis	Breast
P-0004292-T01-IM5	5	0.291811	0	0	0	0.708189	0	0	0	0	0	0	0	breast	0	0	0	0	0	0	0	0	0	0	0	0	0	0	0	0	0	0	0	0	0	0	0	0	0	0	0	0	P-0004292	Breast	IDC	Breast Ductal Triple Negative	IDC TN	Metastasis	Breast
P-0004341-T01-IM5	2	1	0	0	0	0	0	0	0	0	0	0	0	breast	0	0	0	0	0	0	0	0	0	0	0	0	0	0	0	0	0	0	0	0	0	0	0	0	0	0	0	0	P-0004341	Breast	IDC	Breast Ductal Triple Negative	IDC TN	Metastasis	Breast
P-0004347-T01-IM5	2	0	0	0	0	1	0	0	0	0	0	0	0	breast	0	0	0	0	0	0	0	0	0	0	0	0	0	0	0	0	0	0	0	0	0	0	0	0	0	0	0	0	P-0004347	Breast	IDC	Breast Ductal Triple Negative	IDC TN	Primary	Breast
P-0004483-T01-IM5	7	0	0	0.784209	0	0	0	0	0	0.173925	0	0	0	breast	0	0	0	0	0	0	0	0	0	0	0	0	0	0	0	0	0	0	0	0	0	0	0	0	0	0	0	0	P-0004483	Breast	IDC	Breast Ductal Triple Negative	IDC TN	Primary	Breast
P-0004565-T01-IM5	5	0	0	0	0	0	0	0.999993	0	0	0	0	0	breast	0	0	0	0	0	0	0	0	0	0	0	0	0	0	0	0	0	0	0	0	0	0	0	0	0	0	0	0	P-0004565	Breast	IDC	Breast Ductal Triple Negative	IDC TN	Primary	Breast
P-0004889-T01-IM5	4	0.302724	0	0	0	0	0	0.697276	0	0	0	0	0	breast	0	0	0	0	0	0	0	0	0	0	0	0	0	0	0	0	0	0	0	0	0	0	0	0	0	0	0	0	P-0004889	Breast	IDC	Breast Ductal Triple Negative	IDC TN	Metastasis	Breast
P-0004893-T01-IM5	2	1	0	0	0	0	0	0	0	0	0	0	0	breast	0	0	0	0	0	0	0	0	0	0	0	0	0	0	0	0	0	0	0	0	0	0	0	0	0	0	0	0	P-0004893	Breast	IDC	Breast Ductal Triple Negative	IDC TN	Primary	Breast
P-0004940-T01-IM5	2	0	0	0.787813	0	0	0	0	0	0	0	0	0	breast	0	0	0	0	0	0	0	0	0	0	0	0	0	0	0	0	0	0	0	0	0	0	0	0	0	0	0	0	P-0004940	Breast	IDC	Breast Ductal Triple Negative	IDC TN	Metastasis	Breast
P-0005158-T01-IM5	5	0	0	0.600141	0	0	0	0	0	0.399859	0	0	0	breast	0	0	0	0	0	0	0	0	0	0	0	0	0	0	0	0	0	0	0	0	0	0	0	0	0	0	0	0	P-0005158	Breast	IDC	Breast Ductal Triple Negative	IDC TN	Metastasis	Breast
P-0005176-T01-IM5	0	0	0	0	0	0	0	0	0	0	0	0	0	breast	0	0	0	0	0	0	0	0	0	0	0	0	0	0	0	0	0	0	0	0	0	0	0	0	0	0	0	0	P-0005176	Breast	IDC	Breast Ductal Triple Negative	IDC TN	Metastasis	Breast
P-0005253-T01-IM5	8	0.300575	0	0.491905	0	0	0	0	0	0.207521	0	0	0	breast	0	0	0	0	0	0	0	0	0	0	0	0	0	0	0	0	0	0	0	0	0	0	0	0	0	0	0	0	P-0005253	Breast	IDC	Breast Ductal Triple Negative	IDC TN	Metastasis	Breast
P-0005274-T01-IM5	4	0	0	0.886974	0	0	0	0	0	0	0	0	0	breast	0	0	0	0	0	0	0	0	0	0	0	0	0	0	0	0	0	0	0	0	0	0	0	0	0	0	0	0	P-0005274	Breast	IDC	Breast Ductal Triple Negative	IDC TN	Metastasis	Breast
P-0005473-T01-IM5	1	1	0	0	0	0	0	0	0	0	0	0	0	breast	0	0	0	0	0	0	0	0	0	0	0	0	0	0	0	0	0	0	0	0	0	0	0	0	0	0	0	0	P-0005473	Breast	IDC	Breast Ductal Triple Negative	IDC TN	Primary	Breast
P-0005735-T01-IM5	7	0.241756	0	0.239698	0	0.225323	0	0	0	0.293222	0	0	0	breast	0	0	0	0	0	0	0	0	0	0	0	0	0	0	0	0	0	0	0	0	0	0	0	0	0	0	0	0	P-0005735	Breast	IDC	Breast Ductal Triple Negative	IDC TN	Metastasis	Breast
P-0005907-T01-IM5	3	0	0	0	0	0	0	0.573685	0	0.426315	0	0	0	breast	0	0	0	0	0	0	0	0	0	0	0	0	0	0	0	0	0	0	0	0	0	0	0	0	0	0	0	0	P-0005907	Breast	IDC	Breast Ductal Triple Negative	IDC TN	Primary	Breast
P-0005915-T01-IM5	5	0.313695	0	0.31051	0	0.207108	0	0	0	0	0	0	0	breast	0	0	0	0	0	0	0	0	0	0	0	0	0	0	0	0	0	0	0	0	0	0	0	0	0	0	0	0	P-0005915	Breast	IDC	Breast Ductal Triple Negative	IDC TN	Metastasis	Breast
P-0006090-T01-IM5	7	0.473141	0	0	0	0	0	0.318673	0	0.208185	0	0	0	breast	0	0	0	0	0	0	0	0	0	0	0	0	0	0	0	0	0	0	0	0	0	0	0	0	0	0	0	0	P-0006090	Breast	IDC	Breast Ductal Triple Negative	IDC TN	Metastasis	Breast
P-0006091-T01-IM5	7	0.153749	0	0.496691	0	0	0	0	0	0.34956	0	0	0	breast	0	0	0	0	0	0	0	0	0	0	0	0	0	0	0	0	0	0	0	0	0	0	0	0	0	0	0	0	P-0006091	Breast	IDC	Breast Ductal Triple Negative	IDC TN	Primary	Breast
P-0006256-T01-IM5	1	0	0	0	0	0	0	0	0	0	0	0	0	breast	0	0	0	0	0	0	0	0	0	0	0	0	0	0	0	0	0	0	0	0	0	0	0	0	0	0	0	0	P-0006256	Breast	IDC	Breast Ductal Triple Negative	IDC TN	Metastasis	Breast
P-0006493-T01-IM5	7	0	0	0.485932	0	0.514068	0	0	0	0	0	0	0	breast	0	0	0	0	0	0	0	0	0	0	0	0	0	0	0	0	0	0	0	0	0	0	0	0	0	0	0	0	P-0006493	Breast	IDC	Breast Ductal Triple Negative	IDC TN	Metastasis	Breast
P-0006544-T02-IM5	2	0	0	0	0	1	0	0	0	0	0	0	0	breast	0	0	0	0	0	0	0	0	0	0	0	0	0	0	0	0	0	0	0	0	0	0	0	0	0	0	0	0	P-0006544	Breast	IDC	Breast Ductal Triple Negative	IDC TN	Metastasis	Breast
P-0006675-T01-IM5	4	0	0	0.546635	0	0.280228	0	0	0	0	0	0	0	breast	0	0	0	0	0	0	0	0	0	0	0	0	0	0	0	0	0	0	0	0	0	0	0	0	0	0	0	0	P-0006675	Breast	IDC	Breast Ductal Triple Negative	IDC TN	Metastasis	Breast
P-0006703-T01-IM5	2	0	0	0	0	0	0	1	0	0	0	0	0	breast	0	0	0	0	0	0	0	0	0	0	0	0	0	0	0	0	0	0	0	0	0	0	0	0	0	0	0	0	P-0006703	Breast	IDC	Breast Ductal Triple Negative	IDC TN	Metastasis	Breast
P-0006769-T01-IM5	5	0	0	0.670411	0	0	0	0	0	0	0	0	0	breast	0	0	0	0	0	0	0	0	0	0	0	0	0	0	0	0	0	0	0	0	0	0	0	0	0	0	0	0	P-0006769	Breast	IDC	Breast Ductal Triple Negative	IDC TN	Metastasis	Breast
P-0006772-T01-IM5	17	0.598452	0	0.379798	0	0	0	0	0	0	0	0	0	breast	0	0	0	0	0	0	0	0	0	0	0	0	0	0	0	0	0	0	0	0	0	0	0	0	0	0	0	0	P-0006772	Breast	IDC	Breast Ductal Triple Negative	IDC TN	Primary	Breast
P-0006809-T01-IM5	10	0.13136	0	0.414036	0	0.262594	0	0.19201	0	0	0	0	0	breast	0	0	0	0	0	0	0	0	0	0	0	0	0	0	0	0	0	0	0	0	0	0	0	0	0	0	0	0	P-0006809	Breast	IDC	Breast Ductal Triple Negative	IDC TN	Metastasis	Breast
P-0006948-T01-IM5	3	0.514817	0	0	0	0.485183	0	0	0	0	0	0	0	breast	0	0	0	0	0	0	0	0	0	0	0	0	0	0	0	0	0	0	0	0	0	0	0	0	0	0	0	0	P-0006948	Breast	IDC	Breast Ductal Triple Negative	IDC TN	Metastasis	Breast
P-0007161-T01-IM5	2	0	0	0	0	1	0	0	0	0	0	0	0	breast	0	0	0	0	0	0	0	0	0	0	0	0	0	0	0	0	0	0	0	0	0	0	0	0	0	0	0	0	P-0007161	Breast	IDC	Breast Ductal Triple Negative	IDC TN	Metastasis	Breast
P-0007364-T01-IM5	2	0	0	0	0	1	0	0	0	0	0	0	0	breast	0	0	0	0	0	0	0	0	0	0	0	0	0	0	0	0	0	0	0	0	0	0	0	0	0	0	0	0	P-0007364	Breast	IDC	Breast Ductal Triple Negative	IDC TN	Metastasis	Breast
P-0007627-T01-IM5	5	0	0	0	0	0.937091	0	0	0	0	0	0	0	breast	0	0	0	0	0	0	0	0	0	0	0	0	0	0	0	0	0	0	0	0	0	0	0	0	0	0	0	0	P-0007627	Breast	IDC	Breast Ductal Triple Negative	IDC TN	Metastasis	Breast
P-0007750-T01-IM5	2	0	0	0	0	1	0	0	0	0	0	0	0	breast	0	0	0	0	0	0	0	0	0	0	0	0	0	0	0	0	0	0	0	0	0	0	0	0	0	0	0	0	P-0007750	Breast	IDC	Breast Ductal Triple Negative	IDC TN	Primary	Breast
P-0007794-T01-IM5	1	0	0	0	0	0	0	0	0	0	0	0	0	breast	0	0	0	0	0	0	0	0	0	0	0	0	0	0	0	0	0	0	0	0	0	0	0	0	0	0	0	0	P-0007794	Breast	IDC	Breast Ductal Triple Negative	IDC TN	Metastasis	Breast
P-0007926-T01-IM5	1	0	0	0	0	0	0	0	0	0	0	0	0	breast	0	0	0	0	0	0	0	0	0	0	0	0	0	0	0	0	0	0	0	0	0	0	0	0	0	0	0	0	P-0007926	Breast	IDC	Breast Ductal Triple Negative	IDC TN	Metastasis	Breast
P-0007987-T01-IM5	4	0.804605	0	0	0	0	0	0	0	0	0	0	0	breast	0	0	0	0	0	0	0	0	0	0	0	0	0	0	0	0	0	0	0	0	0	0	0	0	0	0	0	0	P-0007987	Breast	IDC	Breast Ductal Triple Negative	IDC TN	Primary	Breast
P-0008023-T01-IM5	3	0.592202	0	0.363457	0	0	0	0	0	0	0	0	0	breast	0	0	0	0	0	0	0	0	0	0	0	0	0	0	0	0	0	0	0	0	0	0	0	0	0	0	0	0	P-0008023	Breast	IDC	Breast Ductal Triple Negative	IDC TN	Primary	Breast
P-0008373-T01-IM5	0	0	0	0	0	0	0	0	0	0	0	0	0	breast	0	0	0	0	0	0	0	0	0	0	0	0	0	0	0	0	0	0	0	0	0	0	0	0	0	0	0	0	P-0008373	Breast	IDC	Breast Ductal Triple Negative	IDC TN	Primary	Breast
P-0008473-T02-IM5	7	0	0	0	0	0	0	0.442878	0	0.421558	0	0	0	breast	0	0	0	0	0	0	0	0	0	0	0	0	0	0	0	0	0	0	0	0	0	0	0	0	0	0	0	0	P-0008473	Breast	IDC	Breast Ductal Triple Negative	IDC TN	Primary	Breast
P-0008489-T01-IM5	3	0.63936	0	0	0	0.36064	0	0	0	0	0	0	0	breast	0	0	0	0	0	0	0	0	0	0	0	0	0	0	0	0	0	0	0	0	0	0	0	0	0	0	0	0	P-0008489	Breast	IDC	Breast Ductal Triple Negative	IDC TN	Metastasis	Breast
P-0008538-T01-IM5	1	0	0	0	0	0	0	0	0	0	0	0	0	breast	0	0	0	0	0	0	0	0	0	0	0	0	0	0	0	0	0	0	0	0	0	0	0	0	0	0	0	0	P-0008538	Breast	IDC	Breast Ductal Triple Negative	IDC TN	Metastasis	Breast
P-0008558-T02-IM5	4	0	0	0.43958	0	0.56042	0	0	0	0	0	0	0	breast	0	0	0	0	0	0	0	0	0	0	0	0	0	0	0	0	0	0	0	0	0	0	0	0	0	0	0	0	P-0008558	Breast	IDC	Breast Ductal Triple Negative	IDC TN	Primary	Breast
P-0008691-T01-IM5	4	0	0	0.653319	0	0	0	0	0	0	0	0	0	breast	0	0	0	0	0	0	0	0	0	0	0	0	0	0	0	0	0	0	0	0	0	0	0	0	0	0	0	0	P-0008691	Breast	IDC	Breast Ductal Triple Negative	IDC TN	Metastasis	Breast
P-0008709-T01-IM5	5	0.324963	0	0	0	0	0	0	0	0.496714	0	0	0	breast	0	0	0	0	0	0	0	0	0	0	0	0	0	0	0	0	0	0	0	0	0	0	0	0	0	0	0	0	P-0008709	Breast	IDC	Breast Ductal Triple Negative	IDC TN	Metastasis	Breast
P-0008774-T01-IM5	1	0	0	0	0	0	0	0	0	0	0	0	0	breast	0	0	0	0	0	0	0	0	0	0	0	0	0	0	0	0	0	0	0	0	0	0	0	0	0	0	0	0	P-0008774	Breast	IDC	Breast Ductal Triple Negative	IDC TN	Primary	Breast
P-0009221-T01-IM5	3	0	0	0.478105	0	0.521895	0	0	0	0	0	0	0	breast	0	0	0	0	0	0	0	0	0	0	0	0	0	0	0	0	0	0	0	0	0	0	0	0	0	0	0	0	P-0009221	Breast	IDC	Breast Ductal Triple Negative	IDC TN	Primary	Breast
P-0009375-T01-IM5	1	0	0	0	0	0	0	0	0	0	0	0	0	breast	0	0	0	0	0	0	0	0	0	0	0	0	0	0	0	0	0	0	0	0	0	0	0	0	0	0	0	0	P-0009375	Breast	IDC	Breast Ductal Triple Negative	IDC TN	Metastasis	Breast
P-0009474-T01-IM5	5	0.666506	0	0	0	0	0	0	0	0.333461	0	0	0	breast	0	0	0	0	0	0	0	0	0	0	0	0	0	0	0	0	0	0	0	0	0	0	0	0	0	0	0	0	P-0009474	Breast	IDC	Breast Ductal Triple Negative	IDC TN	Metastasis	Breast
P-0009755-T01-IM5	3	0.713673	0	0	0	0	0	0	0	0	0	0	0	breast	0	0	0	0	0	0	0	0	0	0	0	0	0	0	0	0	0	0	0	0	0	0	0	0	0	0	0	0	P-0009755	Breast	IDC	Breast Ductal Triple Negative	IDC TN	Primary	Breast
P-0010144-T01-IM5	1	0	0	0	0	0	0	0	0	0	0	0	0	breast	0	0	0	0	0	0	0	0	0	0	0	0	0	0	0	0	0	0	0	0	0	0	0	0	0	0	0	0	P-0010144	Breast	IDC	Breast Ductal Triple Negative	IDC TN	Metastasis	Breast
P-0010209-T01-IM5	2	1	0	0	0	0	0	0	0	0	0	0	0	breast	0	0	0	0	0	0	0	0	0	0	0	0	0	0	0	0	0	0	0	0	0	0	0	0	0	0	0	0	P-0010209	Breast	IDC	Breast Ductal Triple Negative	IDC TN	Metastasis	Breast
P-0010306-T01-IM5	4	0.296601	0	0.703399	0	0	0	0	0	0	0	0	0	breast	0	0	0	0	0	0	0	0	0	0	0	0	0	0	0	0	0	0	0	0	0	0	0	0	0	0	0	0	P-0010306	Breast	IDC	Breast Ductal Triple Negative	IDC TN	Metastasis	Breast
P-0010457-T01-IM5	6	0.540345	0	0.459655	0	0	0	0	0	0	0	0	0	breast	0	0	0	0	0	0	0	0	0	0	0	0	0	0	0	0	0	0	0	0	0	0	0	0	0	0	0	0	P-0010457	Breast	IDC	Breast Ductal Triple Negative	IDC TN	Primary	Breast
P-0010465-T01-IM5	2	0	0	0	0	0.508896	0	0	0	0	0	0	0	breast	0	0	0	0	0	0	0	0	0	0	0	0	0	0	0	0	0	0	0	0	0	0	0	0	0	0	0	0	P-0010465	Breast	IDC	Breast Ductal Triple Negative	IDC TN	Primary	Breast
P-0010537-T01-IM5	2	0.51256	0	0	0	0	0	0	0	0	0	0	0	breast	0	0	0	0	0	0	0	0	0	0	0	0	0	0	0	0	0	0	0	0	0	0	0	0	0	0	0	0	P-0010537	Breast	IDC	Breast Ductal Triple Negative	IDC TN	Metastasis	Breast
P-0010553-T01-IM5	3	0.765132	0	0	0	0	0	0	0	0	0	0	0	breast	0	0	0	0	0	0	0	0	0	0	0	0	0	0	0	0	0	0	0	0	0	0	0	0	0	0	0	0	P-0010553	Breast	IDC	Breast Ductal Triple Negative	IDC TN	Metastasis	Breast
P-0010604-T01-IM5	4	0.69006	0	0	0	0.271199	0	0	0	0	0	0	0	breast	0	0	0	0	0	0	0	0	0	0	0	0	0	0	0	0	0	0	0	0	0	0	0	0	0	0	0	0	P-0010604	Breast	IDC	Breast Ductal Triple Negative	IDC TN	Metastasis	Breast
P-0010669-T01-IM5	4	0	0	0.778583	0	0	0	0	0	0	0	0	0	breast	0	0	0	0	0	0	0	0	0	0	0	0	0	0	0	0	0	0	0	0	0	0	0	0	0	0	0	0	P-0010669	Breast	IDC	Breast Ductal Triple Negative	IDC TN	Primary	Breast
P-0010728-T01-IM5	4	0.414413	0	0.585587	0	0	0	0	0	0	0	0	0	breast	0	0	0	0	0	0	0	0	0	0	0	0	0	0	0	0	0	0	0	0	0	0	0	0	0	0	0	0	P-0010728	Breast	IDC	Breast Ductal Triple Negative	IDC TN	Primary	Breast
P-0010738-T01-IM5	3	1	0	0	0	0	0	0	0	0	0	0	0	breast	0	0	0	0	0	0	0	0	0	0	0	0	0	0	0	0	0	0	0	0	0	0	0	0	0	0	0	0	P-0010738	Breast	IDC	Breast Ductal Triple Negative	IDC TN	Metastasis	Breast
P-0010758-T01-IM5	5	0	0	0.983272	0	0	0	0	0	0	0	0	0	breast	0	0	0	0	0	0	0	0	0	0	0	0	0	0	0	0	0	0	0	0	0	0	0	0	0	0	0	0	P-0010758	Breast	IDC	Breast Ductal Triple Negative	IDC TN	Metastasis	Breast
P-0010849-T01-IM5	3	0	0	0	0	1	0	0	0	0	0	0	0	breast	0	0	0	0	0	0	0	0	0	0	0	0	0	0	0	0	0	0	0	0	0	0	0	0	0	0	0	0	P-0010849	Breast	IDC	Breast Ductal Triple Negative	IDC TN	Primary	Breast
P-0010938-T01-IM5	15	0.14209	0	0.795665	0	0	0	0	0	0	0	0	0	breast	0	0	0	0	0	0	0	0	0	0	0	0	0	0	0	0	0	0	0	0	0	0	0	0	0	0	0	0	P-0010938	Breast	IDC	Breast Ductal Triple Negative	IDC TN	Metastasis	Breast
P-0010940-T01-IM5	2	0.511566	0	0	0	0	0	0	0	0	0	0	0	breast	0	0	0	0	0	0	0	0	0	0	0	0	0	0	0	0	0	0	0	0	0	0	0	0	0	0	0	0	P-0010940	Breast	IDC	Breast Ductal Triple Negative	IDC TN	Primary	Breast
P-0010994-T01-IM5	4	0	0	0	0	0.373624	0	0	0	0.626376	0	0	0	breast	0	0	0	0	0	0	0	0	0	0	0	0	0	0	0	0	0	0	0	0	0	0	0	0	0	0	0	0	P-0010994	Breast	IDC	Breast Ductal Triple Negative	IDC TN	Metastasis	Breast
P-0011060-T01-IM5	6	0.602485	0	0.383837	0	0	0	0	0	0	0	0	0	breast	0	0	0	0	0	0	0	0	0	0	0	0	0	0	0	0	0	0	0	0	0	0	0	0	0	0	0	0	P-0011060	Breast	IDC	Breast Ductal Triple Negative	IDC TN	Primary	Breast
P-0011113-T02-IM6	5	0	0	0	0	1	0	0	0	0	0	0	0	breast	0	0	0	0	0	0	0	0	0	0	0	0	0	0	0	0	0	0	0	0	0	0	0	0	0	0	0	0	P-0011113	Breast	IDC	Breast Ductal Triple Negative	IDC TN	Primary	Breast
P-0011146-T01-IM5	7	0	0	0.299437	0	0	0	0.675935	0	0	0	0	0	breast	0	0	0	0	0	0	0	0	0	0	0	0	0	0	0	0	0	0	0	0	0	0	0	0	0	0	0	0	P-0011146	Breast	IDC	Breast Ductal Triple Negative	IDC TN	Metastasis	Breast
P-0011225-T02-IM5	0	0	0	0	0	0	0	0	0	0	0	0	0	breast	0	0	0	0	0	0	0	0	0	0	0	0	0	0	0	0	0	0	0	0	0	0	0	0	0	0	0	0	P-0011225	Breast	IDC	Breast Ductal Triple Negative	IDC TN	Primary	Breast
P-0011276-T01-IM5	1	0	0	0	0	1	0	0	0	0	0	0	0	breast	0	0	0	0	0	0	0	0	0	0	0	0	0	0	0	0	0	0	0	0	0	0	0	0	0	0	0	0	P-0011276	Breast	IDC	Breast Ductal Triple Negative	IDC TN	Metastasis	Breast
P-0012142-T01-IM5	4	0.418352	0	0	0	0.581648	0	0	0	0	0	0	0	breast	0	0	0	0	0	0	0	0	0	0	0	0	0	0	0	0	0	0	0	0	0	0	0	0	0	0	0	0	P-0012142	Breast	IDC	Breast Ductal Triple Negative	IDC TN	Metastasis	Breast
P-0012448-T01-IM5	1	0	0	1	0	0	0	0	0	0	0	0	0	breast	0	0	0	0	0	0	0	0	0	0	0	0	0	0	0	0	0	0	0	0	0	0	0	0	0	0	0	0	P-0012448	Breast	IDC	Breast Ductal Triple Negative	IDC TN	Primary	Breast
P-0012674-T01-IM5	3	0	0	0	0	0.796267	0	0	0	0	0	0	0	breast	0	0	0	0	0	0	0	0	0	0	0	0	0	0	0	0	0	0	0	0	0	0	0	0	0	0	0	0	P-0012674	Breast	IDC	Breast Ductal Triple Negative	IDC TN	Primary	Breast
P-0012784-T01-IM5	1	0	0	0	0	0	0	0	0	0	0	0	0	breast	0	0	0	0	0	0	0	0	0	0	0	0	0	0	0	0	0	0	0	0	0	0	0	0	0	0	0	0	P-0012784	Breast	IDC	Breast Ductal Triple Negative	IDC TN	Primary	Breast
P-0012785-T01-IM5	7	0	0	0.626483	0	0.244908	0	0	0	0	0	0	0	breast	0	0	0	0	0	0	0	0	0	0	0	0	0	0	0	0	0	0	0	0	0	0	0	0	0	0	0	0	P-0012785	Breast	IDC	Breast Ductal Triple Negative	IDC TN	Primary	Breast
P-0012855-T02-IM5	7	0	0	0.359898	0	0	0	0.546293	0	0	0	0	0	breast	0	0	0	0	0	0	0	0	0	0	0	0	0	0	0	0	0	0	0	0	0	0	0	0	0	0	0	0	P-0012855	Breast	IDC	Breast Ductal Triple Negative	IDC TN	Metastasis	Breast
P-0012985-T01-IM5	3	0	0	0	0	1	0	0	0	0	0	0	0	breast	0	0	0	0	0	0	0	0	0	0	0	0	0	0	0	0	0	0	0	0	0	0	0	0	0	0	0	0	P-0012985	Breast	IDC	Breast Ductal Triple Negative	IDC TN	Primary	Breast
P-0013015-T02-IM6	3	0	0	0.343157	0	0.656843	0	0	0	0	0	0	0	breast	0	0	0	0	0	0	0	0	0	0	0	0	0	0	0	0	0	0	0	0	0	0	0	0	0	0	0	0	P-0013015	Breast	IDC	Breast Ductal Triple Negative	IDC TN	Metastasis	Breast
P-0013145-T01-IM5	2	1	0	0	0	0	0	0	0	0	0	0	0	breast	0	0	0	0	0	0	0	0	0	0	0	0	0	0	0	0	0	0	0	0	0	0	0	0	0	0	0	0	P-0013145	Breast	IDC	Breast Ductal Triple Negative	IDC TN	Primary	Breast
P-0013182-T01-IM5	5	0	0	0	0	0	0	0	0	0.864883	0	0	0	breast	0	0	0	0	0	0	0	0	0	0	0	0	0	0	0	0	0	0	0	0	0	0	0	0	0	0	0	0	P-0013182	Breast	IDC	Breast Ductal Triple Negative	IDC TN	Primary	Breast
P-0013210-T01-IM5	1	0	1	0	0	0	0	0	0	0	0	0	0	breast	0	0	0	0	0	0	0	0	0	0	0	0	0	0	0	0	0	0	0	0	0	0	0	0	0	0	0	0	P-0013210	Breast	IDC	Breast Ductal Triple Negative	IDC TN	Metastasis	Breast
P-0013262-T01-IM5	7	0.253367	0	0.295586	0	0.451047	0	0	0	0	0	0	0	breast	0	0	0	0	0	0	0	0	0	0	0	0	0	0	0	0	0	0	0	0	0	0	0	0	0	0	0	0	P-0013262	Breast	IDC	Breast Ductal Triple Negative	IDC TN	Primary	Breast
P-0013297-T01-IM5	2	1	0	0	0	0	0	0	0	0	0	0	0	breast	0	0	0	0	0	0	0	0	0	0	0	0	0	0	0	0	0	0	0	0	0	0	0	0	0	0	0	0	P-0013297	Breast	IDC	Breast Ductal Triple Negative	IDC TN	Metastasis	Breast
P-0013717-T01-IM5	2	0	0	0.999996	0	0	0	0	0	0	0	0	0	breast	0	0	0	0	0	0	0	0	0	0	0	0	0	0	0	0	0	0	0	0	0	0	0	0	0	0	0	0	P-0013717	Breast	IDC	Breast Ductal Triple Negative	IDC TN	Primary	Breast
P-0013720-T01-IM5	1	0	0	1	0	0	0	0	0	0	0	0	0	breast	0	0	0	0	0	0	0	0	0	0	0	0	0	0	0	0	0	0	0	0	0	0	0	0	0	0	0	0	P-0013720	Breast	IDC	Breast Ductal Triple Negative	IDC TN	Primary	Breast
P-0013798-T01-IM5	2	0	0	0	0	0	0	1	0	0	0	0	0	breast	0	0	0	0	0	0	0	0	0	0	0	0	0	0	0	0	0	0	0	0	0	0	0	0	0	0	0	0	P-0013798	Breast	IDC	Breast Ductal Triple Negative	IDC TN	Metastasis	Breast
P-0013985-T01-IM5	1	0	0	0	0	0	0	0	0	0	0	0	0	breast	0	0	0	0	0	0	0	0	0	0	0	0	0	0	0	0	0	0	0	0	0	0	0	0	0	0	0	0	P-0013985	Breast	IDC	Breast Ductal Triple Negative	IDC TN	Primary	Breast
P-0014096-T01-IM5	3	0	0	0	0	0	0	0	0	0.700518	0	0	0	breast	0	0	0	0	0	0	0	0	0	0	0	0	0	0	0	0	0	0	0	0	0	0	0	0	0	0	0	0	P-0014096	Breast	IDC	Breast Ductal Triple Negative	IDC TN	Primary	Breast
P-0014097-T01-IM5	1	0	0	0	0	0	0	0	0	0	0	0	0	breast	0	0	0	0	0	0	0	0	0	0	0	0	0	0	0	0	0	0	0	0	0	0	0	0	0	0	0	0	P-0014097	Breast	IDC	Breast Ductal Triple Negative	IDC TN	Metastasis	Breast
P-0014129-T03-IM6	6	0.192542	0	0	0	0	0	0	0.643984	0	0	0	0	breast	0	0	0	0	0	0	0	0	0	0	0	0	0	0	0	0	0	0	0	0	0	0	0	0	0	0	0	0	P-0014129	Breast	IDC	Breast Ductal Triple Negative	IDC TN	Metastasis	Breast
P-0014273-T01-IM6	2	0	0	1	0	0	0	0	0	0	0	0	0	breast	0	0	0	0	0	0	0	0	0	0	0	0	0	0	0	0	0	0	0	0	0	0	0	0	0	0	0	0	P-0014273	Breast	IDC	Breast Ductal Triple Negative	IDC TN	Metastasis	Breast
P-0014368-T01-IM6	2	0	0	0	0	0.719323	0	0	0	0	0	0	0	breast	0	0	0	0	0	0	0	0	0	0	0	0	0	0	0	0	0	0	0	0	0	0	0	0	0	0	0	0	P-0014368	Breast	IDC	Breast Ductal Triple Negative	IDC TN	Primary	Breast
P-0014370-T01-IM6	3	0	0	0	0	0	0	0.776335	0	0	0	0	0	breast	0	0	0	0	0	0	0	0	0	0	0	0	0	0	0	0	0	0	0	0	0	0	0	0	0	0	0	0	P-0014370	Breast	IDC	Breast Ductal Triple Negative	IDC TN	Primary	Breast
P-0014455-T01-IM6	1	0	0	0	0	0	0	0	0	0	0	0	0	breast	0	0	0	0	0	0	0	0	0	0	0	0	0	0	0	0	0	0	0	0	0	0	0	0	0	0	0	0	P-0014455	Breast	IDC	Breast Ductal Triple Negative	IDC TN	Primary	Breast
P-0014476-T01-IM6	5	0	0	0.265123	0	0	0	0.734877	0	0	0	0	0	breast	0	0	0	0	0	0	0	0	0	0	0	0	0	0	0	0	0	0	0	0	0	0	0	0	0	0	0	0	P-0014476	Breast	IDC	Breast Ductal Triple Negative	IDC TN	Primary	Breast
P-0014509-T01-IM6	5	0	0	0.261779	0	0	0	0.205378	0	0.472187	0	0	0	breast	0	0	0	0	0	0	0	0	0	0	0	0	0	0	0	0	0	0	0	0	0	0	0	0	0	0	0	0	P-0014509	Breast	IDC	Breast Ductal Triple Negative	IDC TN	Primary	Breast
P-0014520-T01-IM6	2	0	0	0	0	1	0	0	0	0	0	0	0	breast	0	0	0	0	0	0	0	0	0	0	0	0	0	0	0	0	0	0	0	0	0	0	0	0	0	0	0	0	P-0014520	Breast	IDC	Breast Ductal Triple Negative	IDC TN	Primary	Breast
P-0014624-T02-IM6	2	0	0	0	0	1	0	0	0	0	0	0	0	breast	0	0	0	0	0	0	0	0	0	0	0	0	0	0	0	0	0	0	0	0	0	0	0	0	0	0	0	0	P-0014624	Breast	IDC	Breast Ductal Triple Negative	IDC TN	Metastasis	Breast
P-0014626-T01-IM6	4	0.583576	0	0	0	0.416424	0	0	0	0	0	0	0	breast	0	0	0	0	0	0	0	0	0	0	0	0	0	0	0	0	0	0	0	0	0	0	0	0	0	0	0	0	P-0014626	Breast	IDC	Breast Ductal Triple Negative	IDC TN	Primary	Breast
P-0014634-T01-IM6	2	0.73038	0	0	0	0	0	0	0	0	0	0	0	breast	0	0	0	0	0	0	0	0	0	0	0	0	0	0	0	0	0	0	0	0	0	0	0	0	0	0	0	0	P-0014634	Breast	IDC	Breast Ductal Triple Negative	IDC TN	Metastasis	Breast
P-0014637-T01-IM6	2	0	0	0	0	0	0	0.765881	0	0	0	0	0	breast	0	0	0	0	0	0	0	0	0	0	0	0	0	0	0	0	0	0	0	0	0	0	0	0	0	0	0	0	P-0014637	Breast	IDC	Breast Ductal Triple Negative	IDC TN	Metastasis	Breast
P-0014654-T01-IM6	4	0	0	0	0	0	0	0	0	0.839081	0	0	0	breast	0	0	0	0	0	0	0	0	0	0	0	0	0	0	0	0	0	0	0	0	0	0	0	0	0	0	0	0	P-0014654	Breast	IDC	Breast Ductal Triple Negative	IDC TN	Primary	Breast
P-0014711-T01-IM6	3	0	0	0	0	0.677608	0	0	0	0	0	0	0	breast	0	0	0	0	0	0	0	0	0	0	0	0	0	0	0	0	0	0	0	0	0	0	0	0	0	0	0	0	P-0014711	Breast	IDC	Breast Ductal Triple Negative	IDC TN	Primary	Breast
P-0014757-T01-IM6	1	1	0	0	0	0	0	0	0	0	0	0	0	breast	0	0	0	0	0	0	0	0	0	0	0	0	0	0	0	0	0	0	0	0	0	0	0	0	0	0	0	0	P-0014757	Breast	IDC	Breast Ductal Triple Negative	IDC TN	Primary	Breast
P-0014820-T01-IM6	3	0	0	0	0	0.616506	0	0.383494	0	0	0	0	0	breast	0	0	0	0	0	0	0	0	0	0	0	0	0	0	0	0	0	0	0	0	0	0	0	0	0	0	0	0	P-0014820	Breast	IDC	Breast Ductal Triple Negative	IDC TN	Primary	Breast
P-0014828-T01-IM6	13	0.280203	0	0	0	0.5774	0	0	0	0.142396	0	0	0	breast	0	0	0	0	0	0	0	0	0	0	0	0	0	0	0	0	0	0	0	0	0	0	0	0	0	0	0	0	P-0014828	Breast	IDC	Breast Ductal Triple Negative	IDC TN	Primary	Breast
P-0014879-T01-IM6	3	0.392532	0	0.607468	0	0	0	0	0	0	0	0	0	breast	0	0	0	0	0	0	0	0	0	0	0	0	0	0	0	0	0	0	0	0	0	0	0	0	0	0	0	0	P-0014879	Breast	IDC	Breast Ductal Triple Negative	IDC TN	Primary	Breast
P-0014894-T01-IM6	5	0.313458	0	0	0	0	0	0	0	0.488033	0	0	0	breast	0	0	0	0	0	0	0	0	0	0	0	0	0	0	0	0	0	0	0	0	0	0	0	0	0	0	0	0	P-0014894	Breast	IDC	Breast Ductal Triple Negative	IDC TN	Primary	Breast
P-0015033-T01-IM6	2	1	0	0	0	0	0	0	0	0	0	0	0	breast	0	0	0	0	0	0	0	0	0	0	0	0	0	0	0	0	0	0	0	0	0	0	0	0	0	0	0	0	P-0015033	Breast	IDC	Breast Ductal Triple Negative	IDC TN	Primary	Breast
P-0015148-T01-IM6	3	0.356942	0	0.643058	0	0	0	0	0	0	0	0	0	breast	0	0	0	0	0	0	0	0	0	0	0	0	0	0	0	0	0	0	0	0	0	0	0	0	0	0	0	0	P-0015148	Breast	IDC	Breast Ductal Triple Negative	IDC TN	Primary	Breast
P-0015204-T01-IM6	5	0	0	0.68286	0	0	0	0	0	0	0	0	0	breast	0	0	0	0	0	0	0	0	0	0	0	0	0	0	0	0	0	0	0	0	0	0	0	0	0	0	0	0	P-0015204	Breast	IDC	Breast Ductal Triple Negative	IDC TN	Metastasis	Breast
P-0015245-T01-IM6	1	0	0	0	0	0	0	0	0	0	0	0	0	breast	0	0	0	0	0	0	0	0	0	0	0	0	0	0	0	0	0	0	0	0	0	0	0	0	0	0	0	0	P-0015245	Breast	IDC	Breast Ductal Triple Negative	IDC TN	Primary	Breast
P-0015246-T01-IM6	3	0.585824	0	0	0	0	0	0	0	0	0	0	0	breast	0	0	0	0	0	0	0	0	0	0	0	0	0	0	0	0	0	0	0	0	0	0	0	0	0	0	0	0	P-0015246	Breast	IDC	Breast Ductal Triple Negative	IDC TN	Primary	Breast
P-0015294-T01-IM6	2	1	0	0	0	0	0	0	0	0	0	0	0	breast	0	0	0	0	0	0	0	0	0	0	0	0	0	0	0	0	0	0	0	0	0	0	0	0	0	0	0	0	P-0015294	Breast	IDC	Breast Ductal Triple Negative	IDC TN	Primary	Breast
P-0015301-T01-IM6	2	1	0	0	0	0	0	0	0	0	0	0	0	breast	0	0	0	0	0	0	0	0	0	0	0	0	0	0	0	0	0	0	0	0	0	0	0	0	0	0	0	0	P-0015301	Breast	IDC	Breast Ductal Triple Negative	IDC TN	Primary	Breast
P-0015343-T01-IM6	1	0	0	0	0	0	0	0	0	0	0	0	0	breast	0	0	0	0	0	0	0	0	0	0	0	0	0	0	0	0	0	0	0	0	0	0	0	0	0	0	0	0	P-0015343	Breast	IDC	Breast Ductal Triple Negative	IDC TN	Primary	Breast
P-0015445-T01-IM6	3	0.807335	0	0	0	0	0	0	0	0	0	0	0	breast	0	0	0	0	0	0	0	0	0	0	0	0	0	0	0	0	0	0	0	0	0	0	0	0	0	0	0	0	P-0015445	Breast	IDC	Breast Ductal Triple Negative	IDC TN	Primary	Breast
P-0015465-T01-IM6	11	0.189846	0	0.33262	0	0	0	0.438685	0	0	0	0	0	breast	0	0	0	0	0	0	0	0	0	0	0	0	0	0	0	0	0	0	0	0	0	0	0	0	0	0	0	0	P-0015465	Breast	IDC	Breast Ductal Triple Negative	IDC TN	Metastasis	Breast
P-0015468-T01-IM6	6	0.226949	0	0	0	0	0	0.773051	0	0	0	0	0	breast	0	0	0	0	0	0	0	0	0	0	0	0	0	0	0	0	0	0	0	0	0	0	0	0	0	0	0	0	P-0015468	Breast	IDC	Breast Ductal Triple Negative	IDC TN	Primary	Breast
P-0015494-T01-IM6	3	0	0	1	0	0	0	0	0	0	0	0	0	breast	0	0	0	0	0	0	0	0	0	0	0	0	0	0	0	0	0	0	0	0	0	0	0	0	0	0	0	0	P-0015494	Breast	IDC	Breast Ductal Triple Negative	IDC TN	Primary	Breast
P-0015542-T01-IM6	13	0.348122	0	0.459878	0	0	0	0	0	0.153797	0	0	0	breast	0	0	0	0	0	0	0	0	0	0	0	0	0	0	0	0	0	0	0	0	0	0	0	0	0	0	0	0	P-0015542	Breast	IDC	Breast Ductal Triple Negative	IDC TN	Metastasis	Breast
[truncated: 22,747 more rows]
[truncated: 45 more columns]
